# Supplementary material for: Unveiling racial disparities in prostate cancer using an integrative genomic and transcriptomic analysis
Source: Cell Insight. 2025 Feb 17;4(2):100238. doi: 10.1016/j.cellin.2025.100238 (PMC11914995; doi:10.1016/j.cellin.2025.100238)
Supplement: Multimedia component 1 [file mmc1.zip]

Archive with 1 entries (1 files):
- cellin_100238_mmc1.csv
