# Supplementary material for: Unveiling racial disparities in prostate cancer using an integrative genomic and transcriptomic analysis
Source: Cell Insight. 2025 Feb 17;4(2):100238. doi: 10.1016/j.cellin.2025.100238 (PMC11914995; doi:10.1016/j.cellin.2025.100238)
Supplement: Multimedia component 1 [file mmc1.zip › cellin_100238_mmc1.csv]

#CHROM	POS	ID	REF	ALT
chr1	214651946	.	C	CT
chr1	211372100	rs10717294	CT	C
chr1	207068095	rs113179854	A	AGTGTGTGTGT
chr1	5969026	rs34702999	CA	C
chr1	220018590	rs35962858	G	GA
chr1	116112562	rs374210490	G	GA
chr1	193085216	rs397940332	T	TA
chr1	114695395	rs538194435	C	CA
chr1	209796634	rs58655709	AAC	A
chr1	19187076	rs59833909	TTA	T
chr1	1739131	rs61777514	T	C
chr1	156384556	rs71591938	T	TC
chr1	45007126	rs71896015	TTGTG	T
chr1	177947755	rs750406563	A	AAGGGACAGGGAGGGGAGGTGAGGGG
chr1	46261204	rs750795604	G	GT
chr1	21756474	rs756071971	CA	C
chr1	207785777	rs766640917	CTTTT	C
chr10	77108407	rs138226779	CAAA	C
chr10	73136983	rs376544662	TTA	T
chr10	73136985	rs7094774	A	T
chr11	32430455	.	GGA	G
chr11	112045041	rs11455845	C	CA
chr11	27659629	rs149254890	C	G
chr11	26671047	rs149763956	TTG	T
chr11	110577471	rs35306856	GA	G
chr11	27391235	rs61648905	CTT	C
chr11	121478032	rs72055968	CA	C
chr11	26559835	rs760007715	T	TAC
chr11	33870070	rs780051274	CTTT	C
chr12	71129232	.	G	GT
chr12	80366511	.	T	TTATATATA
chr12	113128245	.	G	GACAC
chr12	120303510	.	G	GA
chr12	71629556	rs35067681	T	TACACAC
chr12	49632996	rs376648517	GC	G
chr12	71696653	rs57220346	G	GT
chr12	80368383	rs747780698	T	TCC
chr12	71769943	rs759085934	C	CT
chr13	52436218	.	A	AAC
chr13	20596054	rs149283826	G	GTAAAA
chr13	52133615	rs3831081	T	TCA
chr14	24241613	rs111384535	C	CA
chr14	24300643	rs113258190	A	AGAG
chr14	104950348	rs2582506	C	G
chr14	64523982	rs35952308	G	GT
chr14	62950567	rs556679499	TA	T
chr14	75771911	rs57636956	AT	A
chr15	62012221	.	GAC	G
chr15	63065833	.	C	CT
chr15	82434075	.	A	G
chr15	82539058	rs1318545	C	G
chr15	63262625	rs72363505	GTA	G
chr16	70143745	rs2303200	G	A
chr16	70497851	rs2303791	T	G
chr16	67082129	rs36017652	G	GA
chr16	67195890	rs774472392	ACAG	A
chr17	7513774	.	CCA	C
chr17	16761333	.	C	CAA
chr17	17816189	.	G	GCCCCCCAACCCCCCCACCCCCGCCACCCCACACCCCTGCCACCCCCCAGCCCCACCCCCCCACCCCCAATCCCCCCACCCTCCCCACTCCCGCCAT
chr17	36167783	.	G	T
chr17	36195196	.	G	A
chr17	36943197	.	G	GAA
chr17	38318822	.	CTTTTCTTTTTT	C
chr17	35487716	rs10626701	G	GAA
chr17	18383624	rs145486982	A	AG
chr17	18028570	rs556132116	C	CAA
chr17	35552663	rs71366454	C	CAT
chr17	18476946	rs77759205	C	A
chr17	7403784	rs796684717	A	AC
chr18	12352953	.	C	CA
chr18	76880036	rs5826483	G	GT
chr18	9182334	rs60039834	C	CTTCAGGTAGGTT
chr19	39906232	.	C	G
chr19	39906233	.	T	C
chr19	51966290	.	G	GT
chr19	54631840	.	A	T
chr19	16482378	rs138347151	CAACAA	C
chr19	54632107	rs141734642	G	A
chr19	13227366	rs143245670	AAAG	A
chr19	54631999	rs200621657	A	G
chr19	54631944	rs370374304	T	G
chr19	51723884	rs374968058	T	TACAC
chr19	54632003	rs539532545	C	A
chr19	51629271	rs72330913	TAC	T
chr19	4511338	rs7259721	T	A
chr19	54632089	rs749158954	G	T
chr19	54631893	rs754518993	T	A
chr19	54631842	rs757134124	G	A
chr19	54632090	rs768734027	C	T
chr19	54631904	rs777749948	A	C
chr19	39906242	rs782103783	T	C
chr2	232543510	rs10714586	AG	A
chr2	37220329	rs145839584	ATAT	A
chr2	37267346	rs373745205	T	TA
chr2	32236424	rs55638726	T	TC
chr2	232879420	rs577957548	GCCC	G
chr2	97204314	rs6577004	G	A
chr2	175930275	rs751266232	A	AAC
chr2	164952628	rs796465022	ATG	A
chr2	210298339	rs796844841	TAC	T
chr20	2705785	rs766121528	C	CCACA
chr21	39225289	rs139986112	A	AAAG
chr21	39274304	rs56135543	CGA	C
chr21	39345109	rs574885349	TCACA	T
chr22	21468485	rs452545	T	G
chr22	21468083	rs766951533	CAGGATCCGGGGGT	C
chr3	19515498	.	ATT	A
chr3	186804504	rs113205972	TA	T
chr3	75664415	rs116151319	T	C
chr3	75665680	rs138192454	G	A
chr3	28515715	rs139024624	CTGTG	C
chr3	75665240	rs140933497	G	T
chr3	75665051	rs141818009	G	A
chr3	75665245	rs145359341	T	TG
chr3	75665243	rs146334122	G	T
chr3	75664606	rs149389357	AGG	A
chr3	75665684	rs150744016	C	T
chr3	75664988	rs192631489	A	T
chr3	75738575	rs1962893	G	A
chr3	75738588	rs1962894	A	T
chr3	75741293	rs1971517	G	A
chr3	75666114	rs199921877	C	G
chr3	75665112	rs200010663	C	T
chr3	128573219	rs200346912	CT	C
chr3	75665689	rs200756071	A	G
chr3	75665113	rs201176988	A	T
chr3	75666113	rs202152364	C	T
chr3	75665948	rs2118760	T	A
chr3	75741362	rs2918519	T	C
chr3	75741671	rs2918520	A	G
chr3	75738859	rs3009006	A	C
chr3	37417843	rs371539222	T	TACACAC
chr3	75666110	rs3966935	C	T
chr3	186668875	rs5855108	T	TA
chr3	75664574	rs62247151	C	T
chr3	75664587	rs62247152	T	G
chr3	75664611	rs62247153	T	C
chr3	75664631	rs62247154	G	A
chr3	75665551	rs62247157	A	G
chr3	75665747	rs62247159	G	A
chr3	75665825	rs62247960	C	T
chr3	75665936	rs62247961	T	A
chr3	75666048	rs62247962	T	G
chr3	75666051	rs62247963	G	C
chr3	75666071	rs62247964	A	G
chr3	98799316	rs62821060	T	TA
chr3	75664643	rs72503532	T	C
chr3	130081940	rs72988371	A	T
chr3	75665186	rs73840323	T	G
chr3	75665668	rs74497996	G	A
chr3	75665147	rs74714110	A	G
chr3	36990442	rs753948044	TA	T
chr3	75665497	rs75484772	T	G
chr3	130082091	rs76006430	C	G
chr3	75665512	rs77035831	A	C
chr3	130082095	rs77137566	C	T
chr3	75665658	rs77371781	C	T
chr3	75665272	rs79392746	G	T
chr4	54264834	.	T	TA
chr4	53414538	rs10719406	GA	G
chr4	1093539	rs138488801	G	GCTGCCCAGGCTGGAGCCAGCC
chr4	15985886	rs147431958	T	TTTAAG
chr4	4226555	rs200554408	G	T
chr4	185445228	rs2120413	T	C
chr4	672596	rs367766081	AT	A
chr4	68930153	rs3749511	G	C
chr4	122325816	rs376342292	G	GT
chr4	2500572	rs55745322	A	ATT
chr4	40935202	rs5857759	GA	G
chr4	9399204	rs6449271	A	G
chr4	5526388	rs71674563	AT	A
chr4	15985889	rs748694962	T	TGCTTATTTAATCTGTATTAAATATTTAATACAGATAA
chr4	139730430	rs750412143	TCTGCTG	T
chr4	1807400	rs776445794	CGTGT	C
chr5	37180260	.	G	GT
chr5	123023807	.	A	AAC
chr5	141101254	rs149361690	C	G
chr5	43527296	rs199965317	G	GAC
chr5	180622928	rs307828	A	C
chr5	140557095	rs544825717	ACCC	A
chr5	38990855	rs56213103	T	G
chr5	37036347	rs767653666	G	GTA
chr5	151126543	rs773045137	AAC	A
chr6	43570764	.	C	CA
chr6	349016	rs11242813	C	T
chr6	36515518	rs150740806	CCACA	C
chr6	348051	rs1877172	A	G
chr6	87500749	rs36060189	A	AT
chr6	31994805	rs428963	A	G
chr6	311797	rs557027916	G	GT
chr6	31798084	rs71552085	A	AT
chr6	350940	rs72551074	T	TA
chr6	32519320	rs747335948	AGTTT	A
chr7	72802622	.	CT	C
chr7	75024408	.	A	G
chr7	75121085	.	A	G
chr7	75441167	.	C	T
chr7	123129324	.	CTGTGTGTGTGTG	C
chr7	142749392	.	G	A
chr7	142749450	.	A	G
chr7	142749452	.	T	C
chr7	142749454	.	C	T
chr7	142750489	.	A	G
chr7	142752081	.	C	T
chr7	142752082	.	A	G
chr7	142752085	.	C	G
chr7	142752091	.	C	T
chr7	142752118	.	GGCTTAA	G
chr7	142752409	.	G	A
chr7	142752476	.	G	C
chr7	142868929	.	CCT	C
chr7	75422998	rs138045165	C	T
chr7	74777361	rs145170670	T	C
chr7	142752410	rs201825825	A	T
chr7	92307724	rs201863693	G	GT
chr7	142750561	rs202003805	C	T
chr7	142749439	rs372312254	G	C
chr7	142750586	rs372637371	C	T
chr7	142752101	rs375788824	G	A
chr7	142752043	rs377570765	A	T
chr7	42223336	rs535916441	G	GA
chr7	142752078	rs555586686	G	C
chr7	123117665	rs575276607	TA	T
chr7	140696672	rs57717083	C	CG
chr7	66087243	rs60878697	CGT	C
chr7	143719852	rs62486260	C	T
chr7	143720229	rs62486262	C	T
chr7	142030818	rs66639847	CTG	C
chr7	142752404	rs754595466	C	T
chr7	142749434	rs764706324	G	C
chr7	142864293	rs764828501	CCCT	C
chr7	138671919	rs776808110	C	CA
chr7	142749435	rs780768878	T	A
chr7	74053320	rs782441301	C	CTG
chr7	142749413	rs796163171	T	A
chr7	142750480	rs796698018	A	G
chr8	2116128	.	C	CAT
chr8	95057745	rs33972988	G	GT
chr8	2949398	rs5741961	G	GAAAGAAAAGA
chr8	112241842	rs5894076	G	GCA
chr8	119806469	rs71571631	CTT	C
chr8	95247826	rs72373057	T	TA
chr8	75032174	rs780098762	A	AT
chr9	72830738	.	C	CT
chr9	83247384	rs10646229	C	CT
chr9	81633288	rs113273526	CGTGTGTGTGTGT	C
chr9	77339493	rs373972850	TG	T
chr9	79720380	rs377409028	GTGT	G
chr9	83978331	rs55698797	TA	T
chr9	77728671	rs5898555	G	GA
chr9	79720378	rs71979610	GT	G
chr9	71735001	rs779409724	CAAA	C
chrX	341007	.	A	G
chrX	341039	.	G	C
chrX	346642	.	C	T
chrX	1341661	.	A	G
chrX	1345233	.	C	CAA
chrX	1380942	.	T	C
chrX	1615101	.	T	C
chrX	1633016	.	GA	G
chrX	2408876	.	C	CA
chrX	2425142	.	G	GA
chrX	154462369	.	C	CTGG
chrY	9468442	rs199532657	A	G
chrY	9466925	rs376315269	G	C
chrY	12786501	rs760255651	CT	C
