# Supplementary material for: Unveiling racial disparities in prostate cancer using an integrative genomic and transcriptomic analysis
Source: Cell Insight. 2025 Feb 17;4(2):100238. doi: 10.1016/j.cellin.2025.100238 (PMC11914995; doi:10.1016/j.cellin.2025.100238)
Supplement: Multimedia component 2 [file mmc2.zip › cellin_100238_mmc2.csv]

#CHROM	POS	ID	REF	ALT
chr1	930939	rs9988021	G	A
chr1	942335	rs6605066	C	G
chr1	944296	rs6605067	G	A
chr1	944858	rs3748592	A	G
chr1	957365	rs13303227	G	A
chr1	964905	rs4970435	C	T
chr1	964906	rs4970434	A	G
chr1	978812	rs2340595	G	C
chr1	1013490	rs4615788	C	G
chr1	1014545	rs2799070	C	T
chr1	1045080	rs3128097	G	A
chr1	1053552	rs2710871	G	C
chr1	1341593	rs145370195	G	GACAC
chr1	1342857	rs307361	T	C
chr1	1353203	rs3845295	C	G
chr1	1353443	rs2296471	A	G
chr1	1358384	rs34841888	G	C
chr1	1387698	rs12729599	A	G
chr1	1716247	rs909823	A	C
chr1	1732580	rs2294488	T	C
chr1	1734899	rs2072924	G	A
chr1	1739131	rs61777514	T	C
chr1	1754482	rs139385870	TCCCTGGGACCGAAGTCGCCCCA	T
chr1	1756753	rs2281173	A	G
chr1	1757030	rs4648623	C	G
chr1	1916670	rs2803296	G	C
chr1	1924011	rs28423370	A	G
chr1	1938771	rs2803323	G	A
chr1	1954783	rs2803287	T	G
chr1	1954946	rs2803286	T	C
chr1	2029487	rs28581504	T	C
chr1	2175401	rs12135175	T	C
chr1	2397275	rs2645081	A	G
chr1	3467101	rs7550948	G	A
chr1	3478110	rs4534324	T	C
chr1	3478665	rs4553117	T	C
chr1	12827195	rs3738105	C	G
chr1	12827720	rs2486717	T	G
chr1	12895136	.	T	G
chr1	12920302	.	C	G
chr1	54152762	rs7528345	A	T
chr1	54405893	rs547030913	ACCGC	A
chr1	54614939	rs147772009	GGTGT	G
chr1	54614956	rs1702015	A	G
chr1	54665299	rs471724	C	T
chr1	169465789	rs2678166	C	T
chr1	173825449	rs139694771	CATTATTATT	C
chr1	174958251	rs10798329	G	C
chr1	175324288	rs2213635	T	C
chr1	175354310	rs2301432	A	G
chr1	175947131	rs6674353	T	C
chr1	176863477	rs6425398	C	T
chr1	178889576	rs10798635	C	A
chr1	179120340	rs9726961	C	G
chr1	179120356	rs9728480	A	C
chr10	29512958	rs1261937	T	C
chr10	32726927	rs4145863	G	A
chr10	33330634	rs1411924	C	T
chr10	34696269	rs5784425	C	CA
chr10	37957617	rs2799499	A	G
chr10	37971630	rs371664170	AACACACAC	A
chr10	38117233	rs176888	C	A
chr10	49945053	.	G	C
chr10	100944221	rs3740481	C	T
chr10	100944224	rs3740482	G	A
chr11	1158068	rs28737416	T	C
chr11	1161672	rs28468624	G	A
chr11	1163940	rs56085138	C	G
chr11	1165444	.	CA	C
chr11	1165448	.	A	C
chr11	1165484	rs35917282	A	G
chr11	1168393	rs55939190	T	C
chr11	1169186	rs181480702	A	C
chr11	1449924	rs11028332	C	T
chr11	1471215	rs4881724	A	G
chr11	27391235	rs61648905	CTT	C
chr11	32100457	rs2281411	C	A
chr11	32100474	rs2073223	T	G
chr11	32104309	rs223058	A	G
chr11	32430455	.	GGA	G
chr11	32593806	rs66536432	A	AT
chr11	32953787	rs7395190	T	G
chr11	88312647	rs5793312	C	CT
chr11	88326515	rs217060	G	A
chr11	88334884	rs217076	G	T
chr11	88335161	rs217077	T	A
chr11	89662135	rs529017571	A	AT
chr11	94966226	.	TAC	T
chr11	95090284	rs3016947	A	T
chr12	40225499	rs2723273	G	A
chr12	40225740	rs2256286	A	G
chr12	40232483	rs1352878	C	T
chr12	40287255	rs4473003	C	T
chr12	40359501	rs3789330	A	G
chr12	40363312	rs10626458	A	ACATG
chr12	40367556	rs4768238	A	G
chr12	40421746	rs6581732	T	A
chr12	40433677	rs2162470	T	C
chr12	40527070	rs35635655	C	CT
chr12	40918563	rs10879356	A	T
chr12	40936729	rs2289522	T	C
chr12	44776223	rs4768572	T	C
chr12	45301952	rs4140756	C	A
chr12	46777104	rs180419	C	A
chr12	47749312	rs149061709	G	GCTCTGGT
chr12	47979935	rs11443755	A	AC
chr12	47980730	rs1635554	A	G
chr12	47992794	rs1793915	G	T
chr12	48344772	rs34591795	GA	G
chr12	48698189	rs11420004	G	GA
chr12	49027396	rs833817	G	C
chr12	49974230	rs296748	C	T
chr12	50360678	rs61529910	G	GA
chr12	63644589	rs3857741	A	G
chr12	63661567	rs112964973	G	GA
chr12	63667965	rs11175110	C	G
chr12	64091813	rs5798729	A	ACC
chr14	67089161	rs12323748	A	G
chr14	67352850	rs10718799	CA	C
chr14	67571980	rs2236234	C	G
chr14	76763196	rs2270324	G	A
chr14	76844953	rs12896621	A	G
chr15	98935264	rs10400894	T	C
chr15	100152827	rs775721593	C	CTT
chr16	3021419	rs2232798	T	A
chr16	3027709	rs761811438	CTT	C
chr16	3312953	rs37840	T	G
chr16	3355875	rs1009429	T	C
chr16	3402453	rs566795886	C	CTT
chr16	3405079	rs37813	T	C
chr16	3992048	rs2601790	A	G
chr16	3992448	rs2239307	C	T
chr16	20671440	rs778390408	GACACACACACACACAC	G
chr16	89935882	rs1135425	T	C
chr16	89954453	rs7195043	C	T
chr17	1467165	rs2302459	T	C
chr17	1468179	rs8079811	C	G
chr17	1469693	rs9303175	T	G
chr17	1772157	rs5008943	T	C
chr17	1774962	rs2269344	G	C
chr17	1784606	rs9893644	C	T
chr17	1935978	rs9906592	A	G
chr17	1936380	rs9902457	G	C
chr17	2030087	rs2273981	G	A
chr17	2394277	.	G	GCGCGCACACACA
chr17	3513829	rs906418	C	T
chr17	3516395	rs8081785	C	T
chr17	3516396	rs8082339	A	G
chr17	3520889	rs8079980	A	G
chr17	27308207	rs11331002	GA	G
chr17	27617209	rs4267373	A	G
chr17	27761311	rs59685746	GC	G
chr17	27879388	rs3751972	C	A
chr17	28319408	rs5819836	G	GC
chr17	28360461	rs11379368	G	GC
chr17	28523911	rs483434	A	C
chr17	42674507	rs35595844	AAGG	A
chr17	42676188	rs7218635	T	C
chr17	42961114	rs35166621	CA	C
chr17	42969200	rs7217553	G	A
chr17	42969246	rs4793187	G	A
chr17	42970426	rs2670866	T	C
chr17	43002583	rs8076790	C	T
chr17	43012109	rs692651	A	C
chr17	43013717	rs443759	C	T
chr17	43018881	rs429464	T	C
chr17	43545194	.	C	CGTGTGTGT
chr17	44006472	rs228770	T	C
chr17	74862956	rs690371	G	A
chr17	74864131	rs552432	G	A
chr17	74865852	rs2467577	A	G
chr17	74865869	rs2070919	T	C
chr17	74866471	rs690514	T	C
chr17	74866687	rs509911	C	T
chr17	74866908	rs1688149	C	T
chr17	74872953	rs492095	G	A
chr17	74955728	rs9899490	C	T
chr17	75130929	rs9910084	C	G
chr17	75147479	rs1382508	T	A
chr17	75208435	rs899326	T	C
chr17	75212110	rs56406015	G	GTGTT
chr17	75246420	rs2242229	G	T
chr18	3272800	rs6506097	A	T
chr18	3272801	rs6506098	G	A
chr18	3273155	rs7407045	C	T
chr18	3277164	rs1954839	A	T
chr18	3277468	rs6506100	T	C
chr18	3277469	rs6506101	G	A
chr18	3277693	rs6506102	A	T
chr18	76880036	rs5826483	G	GT
chr18	76968413	rs470774	C	T
chr18	79450902	rs680802	C	T
chr18	79451195	rs160191	G	T
chr18	79903896	rs13745	A	G
chr19	371396	rs644644	G	C
chr19	372551	rs652081	A	G
chr19	536437	rs2396295	A	G
chr19	547224	rs4919846	A	G
chr19	582253	rs4919862	T	C
chr19	652739	rs12973146	C	G
chr19	652948	rs10153505	T	G
chr19	39886439	rs746639255	A	G
chr19	39886594	.	G	C
chr19	39886595	.	GA	G
chr19	39893965	rs11669847	A	G
chr19	39893983	rs11669854	A	G
chr19	39894014	rs11669884	C	T
chr19	39896193	rs778855220	C	G
chr19	39896215	.	A	AC
chr19	39899500	.	C	T
chr19	39899501	.	C	T
chr19	39899502	.	A	G
chr19	39902109	rs202122337	T	G
chr19	39902117	rs782716414	T	C
chr19	39906242	rs782103783	T	C
chr19	40333757	rs8103796	A	C
chr19	50272485	rs1651543	A	G
chr2	96929372	rs6725927	T	C
chr2	97083670	rs79549240	C	T
chr2	97083680	rs140620633	C	T
chr2	97144458	rs62153049	A	G
chr2	97151827	rs33971912	C	CT
chr2	97167846	rs72945197	C	T
chr2	97196523	rs1901501	T	A
chr2	112107940	rs7562848	G	C
chr2	112782628	rs1609682	G	T
chr2	112913726	rs3811045	T	C
chr2	112913941	rs3811048	G	A
chr2	128120263	rs4662593	G	C
chr2	128123325	rs4480941	T	A
chr2	130075300	rs62165872	G	A
chr2	130475044	rs3863876	G	T
chr2	130656488	rs62165274	A	G
chr2	130914528	rs6752575	T	C
chr2	130914698	rs6752724	T	C
chr2	214997909	rs1326748	C	G
chr2	215010241	rs6733264	G	T
chr2	215010527	rs1409607	A	T
chr2	215019264	rs1403835	T	C
chr2	215025588	rs2177423	A	G
chr2	215025600	rs5838479	G	GT
chr2	215025628	rs5838480	GTT	G
chr2	232879420	rs577957548	GCCC	G
chr2	233796100	rs759172	G	C
chr2	233798695	rs1500479	T	C
chr2	233799983	rs13018934	G	A
chr2	233804275	rs10175949	G	A
chr2	233805166	rs2041651	G	T
chr20	46046497	rs3848727	T	C
chr20	46375149	rs2257545	T	C
chr21	44539850	rs233319	C	T
chr21	44574611	rs396912	T	G
chr21	44579776	rs464391	G	C
chr21	44579876	rs464424	G	C
chr21	44580031	rs380585	C	A
chr21	44628143	rs57944973	A	G
chr21	44646402	rs2329837	A	T
chr21	44654187	rs2073437	T	C
chr21	44657895	rs2838617	A	G
chr3	15694878	rs2455814	A	T
chr3	57105805	rs1545982	G	A
chr3	57301677	.	TACACAC	T
chr3	57446337	rs2121742	C	T
chr3	57470366	rs576664958	C	CA
chr3	57471396	rs6445886	C	T
chr3	62281538	.	C	CTTTTTTTTT
chr3	125010349	rs6784454	T	G
chr3	125014650	rs6769860	G	T
chr3	125135581	rs702048	T	C
chr3	125279254	rs758751282	C	CAA
chr3	125931832	rs34898519	T	TCC
chr3	126131326	rs3821451	T	C
chr3	126461204	rs777508	C	G
chr3	126466395	rs1687463	C	T
chr3	126488379	rs777483	A	G
chr3	126501130	rs1177565	T	C
chr3	126507675	rs9784244	C	T
chr3	126517505	rs1687480	T	C
chr3	126551914	rs13071443	G	T
chr3	126646284	rs11453652	C	CT
chr3	142375974	rs113527448	G	GCACA
chr3	142553433	rs142950892	A	AAC
chr3	142553472	rs9869842	G	A
chr3	148857369	rs2331407	C	T
chr3	149168064	rs2681096	G	A
chr3	149172318	.	TCA	T
chr3	149333138	rs1526786	T	C
chr3	149656791	rs151019600	T	A
chr3	154289893	rs355758	G	C
chr3	154303274	rs355756	G	A
chr3	155523804	rs9840061	A	G
chr4	15601150	rs80080596	C	CTTA
chr4	15737865	rs4283655	A	G
chr4	15984419	rs7675574	G	A
chr4	15987568	rs2191004	C	T
chr4	16000427	rs6449212	T	C
chr4	16023262	rs2013854	A	G
chr4	25144685	rs2302565	G	A
chr4	25415622	rs3816587	C	T
chr4	26735441	rs33992685	C	CT
chr4	94586957	rs774948229	C	CT
chr4	94608279	rs10033359	C	T
chr4	94663887	rs56921499	G	A
chr4	98486955	rs6838913	T	C
chr4	128074485	rs7696130	G	A
chr4	128074834	rs6534661	A	G
chr4	138182212	rs10016559	A	G
chr4	139387830	rs998310	C	A
chr4	139529301	rs2592973	G	C
chr4	139730430	rs750412143	TCTGCTG	T
chr4	140755852	rs70943501	A	AG
chr4	142086044	rs336325	C	T
chr4	142123513	rs2645786	A	C
chr4	143203339	rs4234886	G	A
chr5	169648	rs1108868	A	G
chr5	173143	rs6893369	A	G
chr5	174152	rs6862729	A	G
chr5	479764	rs5865334	G	GC
chr5	481495	rs6872510	T	C
chr5	491711	rs11746373	G	C
chr5	1214149	rs6554663	A	G
chr5	1219759	rs6869718	G	A
chr5	1221084	rs12513763	T	C
chr5	71652827	rs2242372	G	A
chr5	71656679	rs7443786	A	G
chr5	72107479	rs3112402	T	A
chr5	72226298	rs9293821	A	T
chr5	73502677	.	GTT	G
chr5	141987637	rs374840	G	T
chr5	141987638	rs424485	A	T
chr5	142003019	rs252114	T	C
chr6	89652092	rs761729	G	A
chr6	89672130	rs7764076	A	G
chr6	89676035	rs9451261	A	G
chr6	89677514	rs6454769	C	T
chr6	89688478	rs769033	T	C
chr6	89690573	rs954638	C	T
chr6	89716551	rs9342205	C	T
chr6	89722865	rs2016744	A	T
chr6	89743773	rs11358713	AC	A
chr6	155245755	rs371465175	G	GT
chr6	155251852	rs3011899	G	A
chr6	169717989	rs7760142	C	T
chr7	5943564	rs2711184	C	A
chr7	6447662	rs3750037	G	C
chr7	7238176	rs3807862	G	A
chr7	7452242	rs4720735	A	C
chr7	7452243	rs4720736	G	T
chr7	7489320	rs6463696	C	T
chr7	7583065	rs4720741	C	T
chr7	7588644	rs7801367	C	T
chr7	16091635	rs1528137	C	T
chr7	16215977	rs4389828	A	T
chr7	16537751	rs6961390	G	A
chr7	16696854	rs7796792	C	G
chr7	16705964	rs1149510	T	C
chr7	16873896	rs4472406	G	A
chr7	17873460	rs5882635	A	AC
chr7	20391337	rs3779506	T	C
chr7	20722920	rs6948504	T	A
chr7	21600200	rs6461586	T	C
chr7	21773700	rs11374411	A	AT
chr7	21778868	rs4273751	A	G
chr7	21868078	rs11773744	T	C
chr7	21868104	rs369902815	C	CT
chr7	21900939	rs10555456	AACTT	A
chr7	21945729	rs1406706	G	A
chr7	22150513	rs11321630	GA	G
chr7	100952439	rs28379747	G	A
chr7	100952788	rs4729627	A	C
chr7	100958721	rs62483691	G	C
chr7	138088545	rs2120846	T	G
chr7	138097847	rs200250280	CTT	C
chr7	138113847	rs2306847	A	T
chr8	58601546	rs33942423	G	GAAA
chr8	61651205	rs7016141	A	G
chr8	61714445	rs3750279	A	G
chr8	63035575	rs6998383	A	G
chr8	63064118	rs4606052	C	T
chr8	67058008	rs6997490	A	G
chr8	78686431	rs142222654	GTTTA	G
chr8	144190728	rs6558318	T	C
chr8	144199256	rs7464776	T	C
chr8	144276329	rs73372418	C	T
chr8	144289233	rs7836723	T	C
chr8	144355665	rs114720164	C	T
chr8	144360538	rs116378047	A	G
chr8	144392053	rs2977837	A	G
chr8	144408988	rs2977842	C	G
chr8	144413722	rs2928381	T	C
chr8	144415811	rs1871533	A	G
chr8	144424239	rs2928378	A	G
chr8	144425132	rs2928376	A	G
chr9	21815590	rs4007652	T	TAA
chr9	27525024	rs700784	A	T
chr9	27561467	rs3063748	A	ATGT
chr9	34370703	rs58832809	TG	T
chr9	100513410	rs368923528	T	A
chr9	102995474	rs1341205	A	G
chr9	103003328	rs2066261	T	C
chr9	121310898	rs306785	T	C
chr9	122144444	rs3818638	T	C
chr9	122214196	rs62574050	C	G
chr9	122857826	rs5900549	C	CA
chr9	122913322	rs1147322	A	G
chr9	132230667	rs2274854	T	A
chrX	135520893	rs1890584	T	C
chrX	135911430	rs4829798	A	G
chrX	138711480	rs12849923	C	G
chrX	138711491	rs12849929	C	G
chrX	141002800	rs2315916	C	T
chrX	143033943	rs4825148	T	C
chrX	143509112	rs6654212	G	C
chrX	143629567	rs73577386	G	A
chrX	147944810	rs11293471	AC	A
