# Supplementary material for: Unveiling racial disparities in prostate cancer using an integrative genomic and transcriptomic analysis
Source: Cell Insight. 2025 Feb 17;4(2):100238. doi: 10.1016/j.cellin.2025.100238 (PMC11914995; doi:10.1016/j.cellin.2025.100238)
Supplement: Multimedia component 3 [file mmc3.zip › cellin_100238_mmc3.csv]

#CHROM	POS	ID	REF	ALT
chr1	930939	rs9988021	G	A
chr1	941119	rs4372192	A	G
chr1	942335	rs6605066	C	G
chr1	942451	rs6672356	T	C
chr1	944858	rs3748592	A	G
chr1	948245	rs4970378	A	G
chr1	952180	rs3748595	A	C
chr1	952421	rs3828047	A	G
chr1	953259	rs3748596	T	C
chr1	953279	rs3748597	T	C
chr1	953778	rs13303056	G	C
chr1	953779	rs13302945	A	C
chr1	957365	rs13303227	G	A
chr1	959193	rs13303010	G	A
chr1	961945	rs4970441	G	C
chr1	962943	rs6605071	T	C
chr1	964905	rs4970435	C	T
chr1	964906	rs4970434	A	G
chr1	974388	rs2340593	A	G
chr1	976215	rs7417106	A	G
chr1	978812	rs2340595	G	C
chr1	978953	rs13302979	C	G
chr1	979496	rs13302983	T	C
chr1	979847	rs13303355	A	G
chr1	981169	rs6660139	A	G
chr1	1013490	rs4615788	C	G
chr1	1013541	rs15842	T	C
chr1	1014274	rs8997	A	G
chr1	1014545	rs2799070	C	T
chr1	1041950	rs2799066	T	C
chr1	1045080	rs3128097	G	A
chr1	1050063	rs774490460	AG	A
chr1	1050070	rs397834473	G	A
chr1	1223251	rs6603781	A	G
chr1	1310624	rs2296474	A	G
chr1	1327764	rs307350	G	A
chr1	1333467	rs307378	T	G
chr1	1334174	rs307377	T	C
chr1	1341593	rs145370195	G	GACAC
chr1	1342153	rs307362	T	C
chr1	1342857	rs307361	T	C
chr1	1353203	rs3845295	C	G
chr1	1353987	rs140777846	CTG	C
chr1	1374694	rs2765035	C	G
chr1	1534166	rs3128344	G	A
chr1	1616547	rs7418389	T	C
chr1	1623412	rs12755088	T	C
chr1	1668373	rs12729295	C	T
chr1	1668449	rs2072923	A	G
chr1	1676247	rs61776788	A	G
chr1	1704180	rs2076329	T	C
chr1	1704605	rs1059822	G	A
chr1	1732580	rs2294488	T	C
chr1	1734736	rs61777509	C	T
chr1	1739131	rs61777514	T	C
chr1	1739519	rs61776789	C	G
chr1	1765220	rs5021859	A	G
chr1	1924011	rs28423370	A	G
chr1	1938771	rs2803323	G	A
chr1	1954783	rs2803287	T	G
chr1	1954946	rs2803286	T	C
chr1	1955580	rs28548017	A	G
chr1	2024923	rs2376805	G	A
chr1	2025598	rs2229110	T	C
chr1	2029487	rs28581504	T	C
chr1	2074301	rs2459986	T	C
chr1	2175401	rs12135175	T	C
chr1	2355508	rs1039100	A	G
chr1	2556714	rs4870	A	G
chr1	2559459	rs2257763	C	A
chr1	2559503	rs2281852	C	A
chr1	2559766	rs2234161	C	T
chr1	2563346	rs8725	G	A
chr1	2586747	rs10752746	A	G
chr1	2588863	rs6667564	T	C
chr1	2589061	rs6701238	G	A
chr1	2589088	rs6670198	T	C
chr1	2629464	rs4648659	T	G
chr1	2641760	rs4648662	A	G
chr1	2783572	rs4648502	G	C
chr1	3411794	rs870124	T	C
chr1	3467101	rs7550948	G	A
chr1	3467334	rs6424078	A	G
chr1	3477892	rs4638054	T	C
chr1	3478076	rs4422946	A	G
chr1	3478110	rs4534324	T	C
chr1	3478665	rs4553117	T	C
chr1	3480624	rs2487677	T	C
chr1	3500567	rs2821031	A	G
chr1	3524083	rs2794322	T	C
chr1	3579764	rs2821051	T	C
chr1	3579915	rs2794340	T	C
chr1	3628611	rs147637374	GTTCTGGGAGCTCCTCCCCC	G
chr1	3631572	rs2760321	T	C
chr1	3722110	rs1801174	C	T
chr1	3723521	rs6424091	C	G
chr1	3727785	rs2181486	A	G
chr1	3727810	rs2146657	A	G
chr1	3729280	rs2096224	G	A
chr1	3731398	rs1745813	T	C
chr1	3767543	rs1181872	T	A
chr1	3815539	rs4648409	T	C
chr1	3815608	rs4233019	C	T
chr1	3816218	rs6703035	T	C
chr1	3826755	rs6663840	G	A
chr1	3829223	rs2275832	T	C
chr1	3830025	rs2275826	C	G
chr1	3831039	rs6413779	T	C
chr1	3835164	rs34966926	G	GT
chr1	3839111	rs1891941	T	C
chr1	3852469	rs3819006	A	T
chr1	3852470	rs3819007	A	T
chr1	3857566	rs34891610	A	G
chr1	3857574	rs12723005	T	C
chr1	3857732	rs12722891	A	G
chr1	3857748	rs12726906	T	C
chr1	3858890	rs4376673	C	G
chr1	3891029	rs4274008	G	C
chr1	5877031	rs1622955	T	C
chr1	5877331	rs3747989	C	T
chr1	5888617	rs2282281	G	A
chr1	5969026	rs34702999	CA	C
chr1	6197796	rs2294713	G	A
chr1	6253878	rs12735670	C	T
chr1	6254762	rs11590458	T	C
chr1	6470905	rs111312565	C	CG
chr1	6526010	rs7548042	C	T
chr1	6531877	rs932112	T	C
chr1	6549791	rs10864622	A	G
chr1	6550306	rs2063805	T	C
chr1	6550322	rs2063806	C	T
chr1	6555635	rs925744	C	T
chr1	6571259	rs11122096	G	A
chr1	6571292	rs34514006	TC	T
chr1	6575171	rs10864628	A	G
chr1	6621684	rs3747994	C	T
chr1	6635742	rs6577583	A	G
chr1	6644575	rs200458	A	G
chr1	7785635	rs228729	T	C
chr1	7787302	rs35115980	C	CT
chr1	7809855	rs228668	G	C
chr1	7809988	rs228669	T	C
chr1	7810084	rs228670	A	C
chr1	7827433	rs228696	T	C
chr1	7829744	rs228701	C	G
chr1	7830204	rs1773135	A	G
chr1	7853370	rs228648	G	A
chr1	7938903	rs226476	T	G
chr1	8344109	rs6685844	T	A
chr1	8974756	rs35753212	C	CAGA
chr1	9003543	rs4908804	G	C
chr1	9264512	rs9434742	T	C
chr1	9264611	rs9434743	A	G
chr1	9573329	rs776815368	G	GT
chr1	9598407	rs9430181	T	G
chr1	9598649	rs9430182	G	A
chr1	9610425	rs4244632	T	A
chr1	9610776	rs4926472	C	T
chr1	9710632	rs34885574	C	CAG
chr1	9756562	rs6680090	T	C
chr1	10282571	rs3748576	G	A
chr1	16759176	rs3863806	C	G
chr1	16759339	rs2005622	G	T
chr1	16764407	rs375912556	A	AT
chr1	16922005	rs6683035	A	G
chr1	16924560	rs9435703	C	T
chr1	16969184	rs4920574	T	C
chr1	16970794	rs9435656	C	T
chr1	16972519	rs6661019	A	C
chr1	16975285	rs761422	A	G
chr1	16977094	rs2235932	C	T
chr1	16977297	rs4920588	C	T
chr1	16992516	rs2076603	G	A
chr1	16996954	rs9435736	T	C
chr1	17033181	rs1022580	C	A
chr1	17054002	rs2746462	G	T
chr1	17075852	rs2647205	C	T
chr1	17079454	rs2057094	C	T
chr1	17092388	rs2647184	A	G
chr1	17104782	rs6701159	G	T
chr1	17105123	rs11203300	A	G
chr1	17223730	rs3003481	T	C
chr1	17274588	rs2293917	C	T
chr1	17280573	rs2272630	T	C
chr1	17331039	rs11203366	G	A
chr1	17331121	rs11203367	T	C
chr1	17334004	rs874881	G	C
chr1	17336144	rs2240340	T	C
chr1	17336167	rs1748033	T	C
chr1	17336256	rs1621005	C	G
chr1	17336309	rs1748032	C	T
chr1	17339600	rs1635578	T	C
chr1	17354782	rs6683201	T	C
chr1	17356546	rs1635567	T	C
chr1	17381244	rs1204898	T	C
chr1	17395199	rs369334834	GTTT	G
chr1	17396980	rs61476146	C	CCA
chr1	17398862	rs2244936	C	G
chr1	17410082	rs2762890	A	G
chr1	17413090	rs942457	G	A
chr1	17425504	rs1324368	A	G
chr1	17603485	rs1193338	C	G
chr1	17695372	rs2279816	T	C
chr1	17696795	rs2270979	C	T
chr1	17696870	rs2270978	C	T
chr1	17697014	rs2270977	T	C
chr1	17697195	rs2270976	A	G
chr1	18376494	rs10796450	T	C
chr1	18376714	rs10796451	C	G
chr1	18378368	rs1043459	A	G
chr1	18481403	rs2992755	C	G
chr1	18481798	rs2992753	C	A
chr1	18481971	rs3007718	T	A
chr1	18482032	rs2992752	A	C
chr1	18483402	rs2992745	A	T
chr1	18483850	rs2992740	G	T
chr1	18875462	rs2230708	A	G
chr1	18876276	rs7550822	T	C
chr1	18877503	rs2230705	C	G
chr1	18877679	rs6426814	A	G
chr1	18881651	rs112548638	G	GGGTTGCCT
chr1	18883049	rs6426611	A	G
chr1	18885436	rs752213358	A	C
chr1	18885441	rs188233802	G	C
chr1	18889340	rs941495	T	C
chr1	19084635	rs1043905	A	G
chr1	19086767	rs12584	T	A
chr1	19093898	rs1106839	G	A
chr1	19099705	rs2236377	G	A
chr1	19106955	rs6426677	A	G
chr1	19113613	rs9661719	A	G
chr1	19114718	rs2274003	A	G
chr1	19121349	rs1044010	C	G
chr1	19138279	rs2274001	C	T
chr1	19160345	rs946419	T	C
chr1	19162345	rs1999967	C	A
chr1	19165363	rs3748757	T	C
chr1	19173341	rs951908	G	C
chr1	19174235	rs6694521	G	A
chr1	19183900	rs3762396	A	G
chr1	19187076	rs59833909	TTA	T
chr1	19231219	rs2275403	G	C
chr1	19256069	rs1557133	G	A
chr1	19282760	rs1738025	T	C
chr1	19284747	rs1738023	T	C
chr1	19311815	rs2227295	A	G
chr1	19654958	rs3828101	A	G
chr1	19655298	rs2294630	A	G
chr1	19694500	rs4370779	A	G
chr1	20115561	rs584367	T	C
chr1	20613765	rs488991	T	A
chr1	20637835	rs2298298	A	G
chr1	20645487	rs11379920	C	CA,CAA
chr1	20645555	rs3131713	G	A
chr1	20650728	rs686658	A	T
chr1	20652339	rs6893	T	C
chr1	20656138	rs4704	G	A
chr1	20661380	rs537816	G	C
chr1	20666326	rs631357	G	C
chr1	20698408	rs522496	C	T
chr1	20840911	rs2230573	A	G
chr1	20849362	rs7525082	C	A
chr1	20853476	rs7542882	G	A
chr1	21472996	rs1971327	T	C
chr1	21473330	rs1971328	A	G
chr1	21474853	rs7531217	G	A
chr1	21478322	rs7535654	T	G
chr1	21479485	rs4654948	G	A
chr1	21563142	rs1780316	T	C
chr1	21563971	rs1767428	A	G
chr1	21602767	rs829368	A	G
chr1	21706892	rs112985732	G	GA
chr1	21756474	rs756071971	CA	C
chr1	21856978	rs12024579	A	C
chr1	21859741	rs10917056	A	G
chr1	21872588	rs2501266	A	T
chr1	21874342	rs2445135	C	G
chr1	21875616	rs2501265	C	T
chr1	21878915	rs2454294	T	C
chr1	21878973	rs2454293	T	C
chr1	21880156	rs989994	T	C
chr1	21880449	rs1874793	G	A
chr1	21880742	rs1874792	T	C
chr1	21881311	rs139046040	ACCCAGGGTGGCAG	A
chr1	21881537	rs921847	C	T
chr1	21884729	rs4654994	T	C
chr1	21888595	rs2445140	T	C
chr1	21890615	rs2501260	G	A
chr1	21980847	rs7528228	C	T
chr1	21980865	rs7528300	C	G
chr1	21981045	rs7528405	C	T
chr1	21981250	rs6689384	T	C
chr1	21981264	rs6691837	T	A
chr1	21983646	rs10733031	T	G
chr1	21983652	rs10733032	C	T
chr1	21983769	rs10733033	G	C
chr1	21983918	rs28468423	A	G
chr1	21983920	rs7549398	A	G
chr1	21984169	rs6426735	G	T
chr1	21984181	rs7538207	C	T
chr1	21984232	rs3820287	G	C
chr1	21984331	rs1803531	T	C
chr1	21986668	rs1803530	T	C
chr1	21989245	rs4655006	C	T
chr1	22005515	rs56968853	T	C
chr1	22009784	rs3820285	C	G
chr1	22506250	rs209732	A	T
chr1	22509184	rs209729	A	G
chr1	22511093	rs34404742	CT	C
chr1	22511356	rs209727	C	T
chr1	22520216	rs209720	G	A
chr1	22661465	rs10580	A	G
chr1	22893000	rs309472	T	C
chr1	22963075	rs10799777	T	C
chr1	23053705	rs579785	A	G
chr1	23073439	rs967605	C	T
chr1	42762518	rs2816593	T	A
chr1	43186698	rs6413971	T	C
chr1	43197705	rs513009	A	G
chr1	43215184	rs4233492	G	A
chr1	43234264	rs2477561	C	T
chr1	43234469	rs2483688	A	G
chr1	43272669	rs10890247	A	C
chr1	43606182	rs512579	T	C
chr1	43606749	rs539096	A	G
chr1	43609556	rs517622	T	C
chr1	43617439	rs571862	C	T
chr1	43617836	rs641365	T	C
chr1	43617848	rs641351	G	A
chr1	43619068	rs1143701	C	T
chr1	43620409	rs568639	T	C
chr1	43621160	rs1143702	C	T
chr1	43660291	rs3215843	CA	C
chr1	43671586	rs586339	C	A
chr1	43920943	rs3120803	A	G
chr1	43935712	rs2242637	A	G
chr1	43961276	rs2906596	G	A
chr1	43992067	rs11376967	T	TC
chr1	44213884	rs803369	A	G
chr1	44897320	rs263978	T	C
chr1	45007126	rs147908761	TTGTGTGTG	T,TTGTG
chr1	45009894	rs6429552	A	G
chr1	45015061	rs6429553	C	T
chr1	45058541	rs3738246	C	T
chr1	45330597	rs3219493	G	C
chr1	45332883	rs3219487	T	C
chr1	45339894	rs3219468	G	C
chr1	45607817	rs2230657	G	A
chr1	45613182	rs2230658	A	G
chr1	45613212	rs2230659	C	T
chr1	45615275	rs1972410	A	C
chr1	45616268	rs2356581	T	A
chr1	45616288	rs2253862	C	T
chr1	45616759	rs2991988	C	A
chr1	45620180	rs2275085	C	T
chr1	45620207	rs2275086	C	G
chr1	45620405	rs3014246	C	T
chr1	45621241	rs3014245	C	T
chr1	45621905	rs3014242	G	A
chr1	45622207	rs3014241	A	G
chr1	45623553	rs3014240	C	G
chr1	45913846	rs4256763	A	G
chr1	45959292	rs4460582	G	A
chr1	46006481	rs6429592	G	A
chr1	46010915	rs11211247	T	G
chr1	46021888	rs946524	A	G
chr1	46031037	rs925524	A	G
chr1	46032703	rs1622208	A	G
chr1	46055845	rs785468	G	A
chr1	46055887	rs785467	A	T
chr1	46132601	rs1707303	A	C
chr1	46189486	rs6659553	T	C
chr1	46261204	rs750795604	G	GT
chr1	46361542	rs324414	A	C
chr1	46406314	rs324419	T	C
chr1	46547692	rs1258041	T	C
chr1	46549149	rs372272313	A	AAAAAG
chr1	46610260	rs3818323	C	T
chr1	46612965	rs4660947	T	C
chr1	46615007	rs6671527	G	A
chr1	46615069	rs12029680	C	T
chr1	46658226	rs760864906	TA	T
chr1	46668139	rs11211337	T	C
chr1	46934387	rs9333012	A	G
chr1	46936815	rs771786106	TTGTGTG	T,TTG
chr1	47106271	rs745921783	CT	C
chr1	85781166	rs313722	A	C
chr1	85784228	rs313725	A	G
chr1	113724725	rs1230640	C	T
chr1	113738095	rs2273758	A	C
chr1	113797334	rs34169583	C	CTAAA
chr1	113834471	rs1599971	A	G
chr1	113834946	rs2476601	A	G
chr1	113881979	rs1217381	C	T
chr1	113973095	rs2358996	G	A
chr1	114099063	rs2774285	A	G
chr1	114398010	rs5777192	CA	C
chr1	114405659	rs6537825	A	G
chr1	114463608	rs755475425	T	TA
chr1	114602082	rs28398	A	G
chr1	114623729	rs148413143	ATTGT	A
chr1	114695395	rs68036474	CA	C,CAA
chr1	114714048	rs969273	G	A
chr1	114855423	rs60659641	GC	G
chr1	114858515	rs360615	G	A
chr1	115033402	rs10776792	A	G
chr1	115033861	rs28566771	C	G
chr1	115058994	rs7523818	A	G
chr1	115089303	rs4240540	C	T
chr1	115768577	rs4074537	T	C
chr1	116026909	rs2488429	G	C
chr1	116035360	rs1935828	G	A
chr1	116112562	rs374210490	G	GA
chr1	116397859	rs563446405	CT	C
chr1	116599909	rs631461	G	A
chr1	116945088	rs10159095	A	G
chr1	116945089	rs4546904	T	A
chr1	117017104	rs2249265	A	G
chr1	117060338	rs2244501	C	A
chr1	117060566	rs2244406	G	T
chr1	117076100	rs1289672	T	C
chr1	117088769	rs1555792	T	C
chr1	117113466	rs1289658	A	G
chr1	155324483	rs914616	A	G
chr1	155324981	rs4971075	A	G
chr1	155343256	rs4971051	T	C
chr1	155438844	rs4971053	T	C
chr1	155767594	rs849712	C	T
chr1	155776549	rs60525991	CT	C
chr1	155785306	rs822021	G	A
chr1	155785448	rs822022	T	C
chr1	155815787	rs148569012	CAACT	C
chr1	155853211	rs822491	T	C
chr1	155868074	rs822522	G	C
chr1	155868476	rs822521	T	C
chr1	155900625	rs1749409	G	A
chr1	155910782	rs493446	C	G
chr1	155910969	rs79437610	C	CA
chr1	155934386	rs2275079	T	C
chr1	155942695	rs2152051	T	C
chr1	155948089	rs1010033	T	A
chr1	155958441	rs2364404	T	C
chr1	155958451	rs2886069	C	T
chr1	156161304	rs201004039	C	CGGGGCGG
chr1	156232382	rs1052053	A	G
chr1	156286042	rs2842883	G	C
chr1	156384556	rs71591938	T	TC
chr1	156384575	rs6668857	A	G
chr1	156412678	rs12401436	T	G
chr1	156476450	rs2274316	C	A
chr1	156477111	rs2274317	T	C
chr1	156480948	rs1925950	G	A
chr1	156526396	rs6427315	A	G
chr1	156533749	rs6699212	T	C
chr1	156539760	rs1171570	C	G
chr1	156550381	rs1778819	T	A
chr1	156556442	rs2489139	C	T
chr1	156556652	rs2488269	T	C
chr1	156562079	rs1171545	A	G
chr1	156563185	rs1171547	T	C
chr1	156566331	rs2066378	T	C
chr1	156566341	rs4382715	A	G
chr1	156566429	rs2066377	G	C
chr1	156566459	rs947662	T	C
chr1	156566561	rs947663	A	G
chr1	156569362	rs6427319	T	C
chr1	156583970	rs11264502	A	C
chr1	156586529	rs10796961	G	A
chr1	156591859	rs7516274	G	C
chr1	156592216	rs1925949	G	A
chr1	156592351	rs942959	G	A
chr1	156593583	rs6427321	G	A
chr1	156593934	rs6427322	A	C
chr1	156594021	rs6668178	G	A
chr1	156594060	rs942963	C	T
chr1	156594106	rs1270	T	C
chr1	156595257	rs72559129	A	AAC
chr1	156657128	rs7524611	T	C
chr1	156676876	rs4278369	A	G
chr1	156700753	rs4661213	C	T
chr1	156735801	rs4311877	G	C
chr1	156736767	rs8658	A	C,G
chr1	156737983	rs6670122	T	G
chr1	156743720	rs4437869	C	T
chr1	156868349	rs1800879	T	C
chr1	156906193	rs2644593	G	A
chr1	161630997	rs3883928	G	C
chr1	161631042	rs3883934	G	T
chr1	161707180	rs1340978	A	G
chr1	161725849	rs7520519	G	T
chr1	161752989	rs35439833	C	CAA,CAAA
chr1	161853169	rs2340717	C	T
chr1	161860183	rs761218562	CT	C
chr1	162006444	rs12022536	A	G
chr1	162006482	rs34863451	G	GA
chr1	162343807	rs347278	T	C
chr1	162374600	rs164159	A	G
chr1	162378872	rs164188	C	T
chr1	162753056	rs1632311	C	G
chr1	162755865	rs1115570	A	C
chr1	162770537	rs1780003	T	C
chr1	162773628	rs1355287	G	T
chr1	162778798	rs907074	C	A
chr1	162790764	rs1780010	T	C
chr1	163339512	rs2999852	C	T
chr1	164820207	rs1538488	A	G
chr1	165203979	rs1354509	A	G
chr1	165210852	rs1532815	T	A
chr1	175128213	rs7547567	C	T
chr1	175136744	rs2072037	G	A
chr1	175136806	rs4650703	G	A
chr1	175144442	rs10912897	T	C
chr1	175146910	rs11450833	C	CT
chr1	175147116	rs4651335	C	G
chr1	175324288	rs2213635	T	C
chr1	175330165	rs2027867	T	C
chr1	175354310	rs2301432	A	G
chr1	175386255	rs859437	A	G
chr1	175947131	rs6674353	T	C
chr1	176043671	rs4233165	G	A
chr1	176081294	rs775199078	G	GA
chr1	176136574	rs751469802	C	CA
chr1	176863477	rs6425398	C	T
chr1	176888211	rs2072935	A	G
chr1	176894700	rs2281180	G	C
chr1	176894731	rs2228956	T	C
chr1	177023417	rs172917	A	G
chr1	177932578	rs522367	T	C
chr1	177932606	rs684227	A	G
chr1	177933618	rs591120	G	C
chr1	177946339	rs842192	A	C
chr1	177947755	rs61816278	A	G,AAGGGACAGGGAGGGGAGGTGAGGGG
chr1	177960852	rs12040910	T	C
chr1	177961507	rs945640	G	A
chr1	177961759	rs945641	C	T
chr1	177964308	rs3813651	G	A
chr1	177966068	rs954502	A	G
chr1	179071876	rs3820163	A	G
chr1	179082165	rs2296377	T	C
chr1	179085557	rs912758	T	G
chr1	179118799	rs2171959	T	C
chr1	179120340	rs9726961	C	G
chr1	179120356	rs9728480	A	C
chr1	186388391	rs1290390	T	C
chr1	186894253	rs2307193	TAA	T
chr1	186950600	rs4650709	A	T
chr1	186956062	rs5007824	T	C
chr1	186956420	rs2307199	T	C
chr1	186977780	rs2307198	G	A
chr1	192575969	rs7535818	G	A
chr1	193082555	rs2275444	G	A
chr1	193085216	rs397940332	T	TA
chr1	193085355	rs10801173	T	C
chr1	193105241	rs10801175	A	G
chr1	193105521	rs10921310	T	A
chr1	193125245	rs4466634	T	C
chr1	196258396	rs977157	A	G
chr1	196285840	rs2477360	C	T
chr1	196492383	rs4607811	C	T
chr1	196685194	rs1061147	A	C
chr1	196689367	rs482934	G	T
chr1	196690107	rs1061170	C	T
chr1	206842612	rs2243191	T	C
chr1	206867314	rs2232360	G	A
chr1	207022434	rs2842726	A	G
chr1	207063888	.	G	GGTGTGTGTGTGTGTGT
chr1	207068095	rs113179854	A	AGTGTGTGTGT
chr1	207070506	rs923109	A	G
chr1	207124335	rs1126618	T	C
chr1	207126914	rs2491393	A	G
chr1	207131555	rs4844573	T	C
chr1	207331324	rs2184476	G	A
chr1	207337251	rs10746463	G	A
chr1	207480050	rs17617	C	A
chr1	207505962	rs4844600	A	G
chr1	207527003	rs9429784	G	A
chr1	207609571	rs4844609	A	T
chr1	207611623	rs3818361	A	G
chr1	207621975	rs2296160	A	G
chr1	207767846	rs2724374	G	T
chr1	207785777	rs766640917	CTTTT	C
chr1	207888915	rs2745952	T	C
chr1	208038542	rs905100	T	C
chr1	208039780	rs1751580	A	G
chr1	208103054	rs10654695	C	CCTCT
chr1	209612733	rs2272880	G	A
chr1	209618670	rs5780528	A	AC
chr1	209625908	rs2179402	A	G
chr1	209630750	rs4844863	G	A
chr1	209676061	rs1473683	T	G
chr1	209777415	rs669694	C	G
chr1	209796634	.	AACAC	A
chr1	209830057	rs599649	T	C
chr1	209830854	rs585627	C	G
chr1	209833092	rs655712	G	A
chr1	209833093	rs655713	C	T
chr1	209833258	rs656566	C	T
chr1	209835022	rs685248	C	G
chr1	209842223	rs10570454	GCT	G
chr1	210016897	rs227221	T	C
chr1	210017144	rs11356709	AT	A
chr1	210241526	rs67121079	G	GT
chr1	210404529	rs2066721	G	C
chr1	210513226	rs4545340	A	G
chr1	210588118	rs4297293	G	C
chr1	210683243	rs3135473	G	T
chr1	210684115	rs1135317	A	G
chr1	211107382	rs111658240	TA	T
chr1	211279187	rs10708960	TA	T
chr1	211372100	rs10717294	CT	C
chr1	212100297	rs3135474	C	T
chr1	212101071	rs6540718	A	C
chr1	212348297	rs701908	T	G
chr1	212356850	rs792439	T	C
chr1	212626528	rs3122713	A	G
chr1	212727092	rs3835160	C	CG
chr1	212727145	rs2244935	A	G
chr1	212738494	rs15702	T	C
chr1	212797033	rs1284800	A	G
chr1	212836127	rs10864004	A	G
chr1	212883477	rs2644547	A	G
chr1	212966406	rs3738805	T	G
chr1	212973602	rs7511930	A	G
chr1	214318943	rs1134647	G	A
chr1	214369476	rs1135352	T	C
chr1	214377933	rs3013451	G	A
chr1	214384885	rs3013446	A	G
chr1	214390997	rs7550799	T	C
chr1	214393609	rs4655342	A	G
chr1	214393670	rs11322819	CG	C
chr1	214651946	rs111668550	C	CTT
chr1	214655469	rs435043	A	G
chr1	216046439	rs6657250	A	G
chr1	216175422	rs1805049	C	T
chr1	216196788	rs386851	T	G
chr1	216217352	rs1324330	C	T
chr1	216418661	rs4253963	T	C
chr1	216421964	rs10779261	C	T
chr1	217774396	rs6604561	G	A
chr1	218437320	rs11285412	CT	C
chr1	219210506	rs5781096	A	ACTTTTT
chr1	219210525	rs940571	T	C
chr1	219210563	rs940570	A	G
chr1	219972029	rs2795315	T	G
chr1	219979990	rs3835619	T	TAA
chr1	219980904	rs35193743	AT	A
chr1	219982748	rs2647462	T	C
chr1	219987091	rs2647434	A	G
chr1	220005375	rs5781162	T	TA
chr1	220018590	rs35962858	G	GA
chr1	220019153	rs2245457	C	G
chr1	220024203	rs2577159	C	T
chr1	220024283	rs2230301	G	T
chr1	220032601	rs2789816	G	A
chr1	220033675	rs2647456	C	T
chr1	220058105	rs2647465	G	A
chr1	220615894	rs2786599	C	T
chr1	220616020	rs375356667	TAA	T,AAA
chr1	220652181	rs3737296	A	G
chr1	220796686	rs2642438	A	G
chr1	230683733	rs5781597	G	GT,GTT
chr1	230685034	rs3215851	TA	T
chr1	230686861	rs1536591	G	A
chr1	230705941	rs7080	T	C
chr1	230710048	rs699	A	G
chr1	230747738	rs6690251	T	C
chr1	230747753	rs6690254	T	C
chr1	230755502	rs2493145	C	T
chr1	241879243	rs1776148	A	G
chr1	241881973	rs1635498	C	T
chr1	243165747	rs3766664	G	A
chr1	243199029	rs2789172	C	T
chr1	243572908	rs66631932	CT	C
chr1	244364825	rs9782996	T	C
chr1	244437850	rs3127465	C	T
chr1	244572254	rs4290045	G	C
chr1	244639903	rs60280231	CTT	C,CT
chr1	244857989	rs768505529	TA	T
chr2	29193706	rs1670283	T	C
chr2	29232401	rs2256740	A	G
chr2	29275344	rs4589708	A	G
chr2	29318238	rs2276549	C	T
chr2	29320797	rs2293564	T	C
chr2	29920633	rs4358080	G	C
chr2	30732662	rs2276567	C	A
chr2	30754207	rs485100	G	A
chr2	30758074	rs508405	C	T
chr2	30764123	rs579016	G	T
chr2	30787111	rs1915125	G	C
chr2	31178424	rs4952052	A	C
chr2	31187842	rs1822496	C	T
chr2	31191941	rs1562022	C	G
chr2	31261468	rs654650	G	A
chr2	31347510	rs1366813	T	C
chr2	31348375	rs13415401	G	C
chr2	31348920	rs1884725	A	G
chr2	31349616	rs11408029	T	TG
chr2	31365422	rs2365842	T	A
chr2	31377280	rs10187719	T	C
chr2	31580605	rs522638	A	G
chr2	31580636	rs523349	G	C
chr2	31580962	rs632148	C	G
chr2	32209632	rs212685	A	G
chr2	32236424	rs55638726	T	TC
chr2	32441990	rs55734616	C	A
chr2	32441993	rs60955793	T	A
chr2	32481511	rs9646977	T	A
chr2	32488639	rs2366894	A	T
chr2	32499523	rs145668508	GTC	G
chr2	32524813	rs2710609	C	T
chr2	32524823	rs2710610	C	T
chr2	32524826	rs2710611	A	T
chr2	32524836	rs2710612	T	C
chr2	32630548	rs2710623	A	G
chr2	32736678	rs10200333	T	A
chr2	32758232	.	T	TA
chr2	33188942	rs3922572	T	A
chr2	33360729	rs4422143	T	C
chr2	33361397	rs11442294	C	CT
chr2	33398320	rs624060	A	G
chr2	33398321	rs624058	T	C
chr2	36512410	rs848526	T	C
chr2	36578533	rs2075226	A	G
chr2	36578878	rs2072534	G	A
chr2	36578908	rs2072533	A	G
chr2	36581207	rs848638	C	T
chr2	36583443	rs14291	T	C
chr2	36597813	rs5830430	G	GC
chr2	36597994	rs1544655	G	A
chr2	36598027	rs2287104	T	C
chr2	36716276	rs4670598	T	C
chr2	36849872	rs723674	C	A
chr2	36850952	rs10668550	A	AT
chr2	37075413	rs34545380	GA	G
chr2	37079200	rs6743906	G	A
chr2	37090726	rs4670654	C	T
chr2	37146839	rs2307475	A	AT
chr2	37220330	rs57004489	T	A
chr2	37228889	rs2098386	C	T
chr2	37267346	rs373745205	T	TA
chr2	38299182	rs3816370	A	T
chr2	38310484	rs2305245	A	C
chr2	38315431	rs12712583	T	C
chr2	38377209	rs3731847	A	G
chr2	38815497	rs3112138	G	A
chr2	38822919	rs34582261	AT	A
chr2	38863554	rs3099999	T	C
chr2	38960049	rs6755527	T	C
chr2	38987680	rs2290445	A	C
chr2	38997210	rs1454223	G	T
chr2	39006359	rs7577088	G	A
chr2	39024234	rs56299761	T	TCAC
chr2	39054589	rs997344	G	C
chr2	39251981	rs3770678	G	C
chr2	39267328	rs10865149	C	G
chr2	39299701	rs2111382	A	C
chr2	39337479	rs1125839	C	A
chr2	39716915	rs2540229	G	A
chr2	40428423	rs3838567	CCACA	C,CCA
chr2	42282878	rs6736913	A	G
chr2	42288248	rs10202624	A	G
chr2	42568814	rs78106475	T	C
chr2	43571931	rs3752355	C	T
chr2	43575122	rs970175	C	A
chr2	43764218	rs7565517	A	C
chr2	43809661	rs4952683	A	G
chr2	43809783	rs10186552	T	C
chr2	43851865	rs4148214	T	C
chr2	43874075	rs10709506	CA	C
chr2	44218465	rs371826554	G	GT
chr2	85621624	rs35865728	CT	C
chr2	85639454	.	C	CT
chr2	85663648	rs893159	T	G
chr2	85666618	rs1130866	G	A
chr2	85694869	rs2043760	T	C
chr2	85697776	rs1437742	T	A
chr2	85698557	rs4240202	T	G
chr2	85698633	rs7908	C	G
chr2	85698725	rs12845	C	G
chr2	85754638	rs17851881	T	C
chr2	86032320	rs2276626	C	T
chr2	86065533	rs311563	C	T
chr2	86074980	rs3815840	A	G
chr2	86078000	rs2288117	T	C
chr2	86089914	rs4832242	G	C
chr2	86108595	rs979940	G	A
chr2	86117244	rs2059353	T	C
chr2	86137583	rs56274257	TG	T
chr2	86158545	rs1057893	T	C
chr2	86158763	rs6739460	A	G
chr2	86171168	rs2288113	G	A
chr2	86181262	rs6731995	A	G
chr2	86195293	rs17551822	T	C
chr2	86195298	rs17551815	T	G
chr2	86210428	rs7565645	T	G
chr2	86220150	rs7583021	T	G
chr2	86456519	rs2030259	A	G
chr2	86464127	rs12714187	G	A
chr2	86480381	rs4832290	T	C
chr2	86622899	rs396354	T	C
chr2	86720660	rs76239019	C	T
chr2	86751970	rs10186663	G	A
chr2	86765214	rs3840984	T	TAA
chr2	86771536	rs71377101	CT	C
chr2	86788510	rs71378806	T	TGA
chr2	86846620	rs4971887	A	G
chr2	88084565	rs920578	C	T
chr2	88096829	rs62156964	G	A
chr2	88096839	rs62156965	C	T
chr2	88103229	rs748226	G	A
chr2	88173272	rs4129190	G	A
chr2	88174851	rs2139100	A	G
chr2	88575373	rs1805165	C	A
chr2	88627211	rs72416210	CCAG	C
chr2	97204314	rs6577004	G	A
chr2	97207778	rs4063410	C	T
chr2	97211555	rs10171441	C	A
chr2	97211662	rs10186233	T	C
chr2	97547464	rs12993579	A	T
chr2	97547557	rs13001324	C	T
chr2	97547558	rs13017573	T	C
chr2	97547621	rs13017744	T	A
chr2	97553081	rs9677087	C	G
chr2	97553120	rs9679293	G	T
chr2	97553438	rs12712055	G	T
chr2	97555344	rs12712057	T	C
chr2	97556905	rs13015850	C	T
chr2	97556906	rs13025386	A	G
chr2	164952628	rs796465022	ATG	A
chr2	165296989	rs7593568	A	G
chr2	165313617	rs2121371	T	C
chr2	165315807	rs1838846	A	G
chr2	165323140	rs1867864	C	T
chr2	165373412	rs6432821	T	C
chr2	165658084	rs10803800	A	G
chr2	165764844	rs2113840	T	C
chr2	165930463	rs1560597	A	C
chr2	165931826	rs7592429	T	C
chr2	165943383	rs10930190	G	A
chr2	166039403	rs201455607	CTTT	C,CT
chr2	166046678	rs538921	A	C
chr2	166073704	rs566839	T	A
chr2	166203939	rs10180721	A	T
chr2	166204470	rs77944059	GAAAC	G
chr2	166226468	rs7595255	T	C
chr2	166228614	rs10199799	T	G
chr2	166228631	rs58519838	CTT	C
chr2	166233532	rs722204	G	A
chr2	166242648	rs6746030	A	G
chr2	166280609	rs6432893	G	A
chr2	166288464	rs6747673	A	T
chr2	166288485	rs13402180	T	C
chr2	166288632	rs13414203	A	G
chr2	166293183	rs7588632	G	A
chr2	168129644	rs925846	A	G
chr2	168631100	rs11347055	GT	G
chr2	168864867	rs479661	G	A
chr2	168871369	rs11420514	G	GA
chr2	168871559	rs5836210	GAAA	G,GA
chr2	168906638	rs560887	T	C
chr2	168944978	rs853789	A	G
chr2	168970367	rs2193831	C	T
chr2	168971767	rs2241341	G	A
chr2	168971815	rs2241340	A	G
chr2	168973645	rs2287623	G	A
chr2	168973818	rs2287622	A	G
chr2	168986299	rs2287618	T	C
chr2	169146922	rs4667591	T	G
chr2	169154475	rs2075252	T	C
chr2	169242936	rs831041	T	G
chr2	169242963	rs831042	T	C
chr2	169243385	rs2075255	A	C
chr2	169243389	rs2075254	G	A
chr2	169246826	rs831043	T	C
chr2	169259078	rs2241190	T	C
chr2	169273018	rs830994	G	A
chr2	169273126	rs830995	A	G
chr2	169277681	rs831003	G	C
chr2	169282836	rs831010	C	T
chr2	169362306	rs1559013	T	C
chr2	169362337	rs1559014	C	G
chr2	169479514	rs1879466	G	C
chr2	169557387	rs56157235	G	GA
chr2	169631944	rs3754921	A	G
chr2	169636057	rs2290007	A	G
chr2	169636074	rs2290008	T	C
chr2	169636593	rs1050354	T	A
chr2	169749471	rs4667607	C	T
chr2	169819717	rs1541776	T	C
chr2	169905977	rs10171268	C	T
chr2	169925527	rs1461958	C	T
chr2	169994228	rs1461959	T	C
chr2	170061473	rs79097626	CTT	C,CT
chr2	170214300	rs67994603	G	T
chr2	170214859	rs4667626	C	T
chr2	170404198	rs10930425	C	A
chr2	170404277	rs6736609	G	A
chr2	170404310	rs6751520	T	C
chr2	170498688	rs6761297	A	G
chr2	170499764	rs10185178	G	A
chr2	170501701	rs7593940	G	A
chr2	170501964	rs7608168	T	A
chr2	170716430	rs3749036	G	A
chr2	170792892	rs3764916	C	T
chr2	170798153	rs2287111	A	C
chr2	170961779	rs2557804	G	A
chr2	170965956	rs4668356	C	T
chr2	171046094	rs6751462	A	T
chr2	171056401	rs17283147	A	T
chr2	171059861	rs3731990	C	T
chr2	171448667	rs192861143	C	T
chr2	171522308	rs868106	A	G
chr2	171522379	rs2356782	C	G
chr2	171522383	rs3731976	G	A
chr2	171541801	rs7586144	T	C
chr2	171554763	rs10455	G	A
chr2	171725771	rs139032813	A	ATTAC
chr2	171787719	rs2292813	T	C
chr2	171855970	rs2056202	T	C
chr2	171868791	rs1878583	A	G
chr2	171976274	rs73976541	T	C
chr2	172736055	rs34574292	C	CG
chr2	172795185	rs7585729	T	C
chr2	172821935	rs2258180	G	T
chr2	172822070	rs2258175	A	G
chr2	173203785	rs11899707	G	C
chr2	173912971	rs34336652	ATC	A
chr2	174453668	rs12614979	G	A
chr2	174470348	rs2358637	G	T
chr2	174572212	rs4972450	G	A
chr2	174748872	rs2646159	T	C
chr2	174750180	rs773734065	CAAA	C,CA
chr2	174758060	rs2646164	G	A
chr2	175930275	rs144394857	AACACACACACACACACACACACAC	A
chr2	209880957	rs2370838	C	A
chr2	209921413	rs9288415	G	A
chr2	210204714	rs263677	G	A
chr2	210298339	rs112894708	T	TAC
chr2	210455317	rs71395583	G	GAAA
chr2	210476480	rs56033100	G	GC
chr2	210648394	rs4673540	C	T
chr2	210656503	rs58225253	CT	C
chr2	210663103	rs5838215	GT	G
chr2	210668346	rs10932347	A	G
chr2	211388084	rs934607	G	A
chr2	211431150	rs6710946	C	T
chr2	211722596	rs13002712	G	A
chr2	230498537	rs34979917	TA	T
chr2	231000303	rs13406394	A	G
chr2	231222761	rs1626450	A	G
chr2	231222762	rs1626451	T	A
chr2	231460069	rs2442322	A	G
chr2	231593732	rs10933378	T	C
chr2	232378950	rs2014448	T	C
chr2	232379876	rs2853374	C	G
chr2	232406987	rs369374441	TAC	T
chr2	232409435	rs2090543	G	C
chr2	232458467	rs2003780	T	C
chr2	232484878	rs1529874	G	A
chr2	232485290	rs2573246	C	G
chr2	232521519	rs2853444	T	C
chr2	232522925	rs733603	A	G
chr2	232543510	rs10714586	AG	A
chr2	232543529	rs2573206	C	G
chr2	232556574	rs3830645	CT	C
chr2	232564434	rs111584120	GTATTTTATTT	G,GTATTTTATTTTATTT
chr2	232606133	rs7571133	G	A
chr2	232776373	rs737027	G	C
chr2	232879420	.	G	GC
chr2	232892987	rs895432	A	G
chr2	232970265	rs4973588	A	G
chr2	233125702	rs55913569	C	T
chr2	233269978	rs778925103	C	CT
chr2	233272947	rs2289475	G	C
chr2	233318877	rs2304777	A	G
chr2	233329608	rs745498	T	G
chr2	233460175	rs2290464	T	C
chr2	233464339	rs2242098	A	C
chr2	233485841	rs1048603	G	A
chr2	233496728	rs2602386	A	C
chr2	233529600	rs56828432	C	CT
chr2	233533791	rs796947308	CA	C
chr2	233540670	rs2167884	G	A
chr2	233540816	rs1545525	T	C
chr2	233549254	rs3965793	T	A
chr2	233682324	rs17868323	T	G
chr2	233682328	rs17863778	C	A
chr2	233682329	rs17868324	G	A
chr2	233719291	rs2011404	T	C
chr2	233793813	rs1500481	T	C
chr2	233794490	rs6431634	T	C
chr2	233795672	rs2361503	A	G
chr2	233796044	rs759173	T	C
chr2	233796100	rs759172	G	C
chr2	233798695	rs1500479	T	C
chr2	233799782	rs13013882	G	A
chr2	233799924	rs11563069	G	A
chr2	233799983	rs13018934	G	A
chr2	233804275	rs10175949	G	A
chr2	233805166	rs2041651	G	T
chr2	233816856	rs726016	T	C
chr2	233819432	rs1500480	T	C
chr2	233823671	rs11676792	A	G
chr2	233829529	rs502059	A	G
chr2	233829826	rs582432	G	A
chr2	233832112	rs213547	A	G
chr2	233832151	rs76276350	C	CAAAA
chr2	233832152	rs3064782	T	A
chr2	233832339	rs474242	G	A
chr2	233832341	rs658482	C	G
chr2	233832376	rs122856	T	C
chr2	233842185	rs3806589	T	C
chr2	233852709	rs554699	G	A
chr2	233853834	rs626110	A	T
chr2	233854580	rs503913	C	T
chr2	233937554	rs1019103	G	A
chr2	234008127	rs746717772	AT	A
chr2	234008187	rs6734618	A	G
chr2	234058895	rs593668	T	A
chr2	241493933	rs2018761	A	G
chr2	241671358	rs7601000	T	A
chr2	241723346	rs7572153	T	C
chr2	241740951	rs4073890	A	G
chr2	241741015	rs4073889	A	G
chr2	241744700	rs4234097	T	C
chr2	241748788	rs34519321	C	T
chr2	241748877	rs34767042	C	T
chr2	241748951	rs35386923	C	T
chr2	241816085	rs36111671	T	C
chr2	241816271	rs78073278	A	G
chr3	361662	rs9846775	A	G
chr3	398280	rs6442827	A	G
chr3	398345	rs6771714	T	C
chr3	398405	rs6771803	T	A
chr3	1278587	rs3732517	G	A
chr3	1372219	rs3852033	T	A
chr3	1373511	rs3765098	C	T
chr3	2988539	rs13068264	C	A
chr3	3038843	rs163543	C	T
chr3	3040141	rs339285	T	C
chr3	3095471	rs11389765	A	AT
chr3	3129108	rs334773	C	T
chr3	3129226	rs334772	A	G
chr3	3147375	rs1621648	T	C
chr3	3156187	rs1705789	T	C
chr3	3844896	rs4685689	A	G
chr3	4362083	rs2819561	A	G
chr3	4362133	rs2633851	T	A
chr3	4362153	rs2633852	A	G
chr3	4411053	rs813811	G	A
chr3	4420014	rs711666	C	T
chr3	4645786	rs5846330	G	GCT
chr3	4670729	rs2306875	G	A
chr3	4671026	rs2306876	A	T
chr3	4775373	rs6442905	T	C
chr3	4814496	rs711631	T	C
chr3	4814550	rs901854	G	A
chr3	4815309	rs6442911	C	G
chr3	4818041	rs9844268	G	A
chr3	5199538	rs377120	C	T
chr3	5199624	rs410509	C	A
chr3	5208277	rs778150624	G	GT
chr3	6861914	rs342034	A	G
chr3	7414988	rs712774	C	T
chr3	7579102	rs1485175	T	C
chr3	8502027	rs5846598	G	GT
chr3	8627681	rs5846608	TG	T
chr3	8890300	rs656626	A	C
chr3	8913556	rs430781	T	C
chr3	13397330	rs13066607	A	G
chr3	14132646	rs4685075	T	C
chr3	14156487	rs2958057	A	T
chr3	14661475	rs2276754	C	A
chr3	14667411	rs2280383	A	G
chr3	14684161	rs12488352	G	A
chr3	14715223	rs9869372	A	G
chr3	14727027	rs7636830	A	G
chr3	14897691	rs2117775	G	A
chr3	14897857	rs2117774	G	A
chr3	14897972	rs2164356	G	T
chr3	14898172	rs2307090	G	A
chr3	14907761	rs9818644	C	T
chr3	14918663	rs293916	T	C
chr3	14923959	rs4685234	C	T
chr3	14924000	rs4685235	A	G
chr3	15086015	rs72400013	CTAG	C
chr3	15601536	rs2019160	A	G
chr3	15677145	rs2470540	T	A
chr3	15694878	rs2455814	A	T
chr3	15696182	rs2470548	G	A
chr3	15714708	rs924754	A	T
chr3	16301585	rs842283	T	G
chr3	16378201	rs690317	G	A
chr3	16594586	rs752543476	T	TA
chr3	16598247	rs3773827	G	T
chr3	16605238	rs9847342	C	G
chr3	17372039	rs11272495	A	AAAACAAACAAACAAAC
chr3	17428411	rs4034995	G	A
chr3	18378367	rs10460976	G	A
chr3	18386432	rs2229261	G	T
chr3	19515498	rs56353870	AT	A
chr3	19919838	rs2931403	C	T
chr3	20072338	rs3021408	G	A
chr3	20072497	rs3749180	C	A
chr3	20072552	rs3828349	T	C
chr3	20072556	rs3828348	G	A
chr3	20099809	rs11128939	T	C
chr3	20101528	rs4858155	G	C
chr3	20114810	rs2365794	T	C
chr3	20170697	rs1052930	A	G
chr3	20178393	rs6550402	C	T
chr3	21421262	rs451242	A	G
chr3	21421295	rs427233	G	A
chr3	21564535	rs66546661	AT	A
chr3	23954880	rs4858095	T	G
chr3	23959587	rs4321479	C	T
chr3	25638314	.	T	TAAAAAA
chr3	25733865	rs6550987	A	C
chr3	25794532	rs9831075	C	T
chr3	27256325	rs3213930	G	C
chr3	27290686	rs674303	T	C
chr3	27290811	rs674798	G	T
chr3	27291183	rs864241	T	C
chr3	27301885	rs6551192	G	A
chr3	27312225	rs552647	C	A
chr3	27322146	rs11393122	T	TA,TAA
chr3	27383227	rs1472256	A	G
chr3	28515715	rs368766787	C	CTG
chr3	29936248	rs1449287	T	C
chr3	30800854	rs10553550	AAGAG	A
chr3	30844314	rs1494738	T	C
chr3	31579736	rs58289734	T	TAAA
chr3	31622023	rs10662891	A	AGTGTG
chr3	31635903	rs11129457	T	G
chr3	32530331	rs35467710	GA	G
chr3	32873722	rs6799979	C	G
chr3	32886017	rs6774703	G	T
chr3	33014229	rs4302331	A	G
chr3	33097052	rs7614776	A	G
chr3	33130167	rs4392367	A	G
chr3	33134301	rs4234239	C	A
chr3	33152646	rs6773595	T	C
chr3	33153498	rs6810039	C	A
chr3	33214100	rs9637517	A	G
chr3	33570872	rs67476972	TA	T
chr3	33684322	rs111738010	GA	G
chr3	36855162	rs9818599	G	C
chr3	36874323	rs4296548	T	G
chr3	36990442	rs753948044	TA	T
chr3	37121548	rs336595	G	A
chr3	37417843	rs371539222	T	TAC
chr3	37471155	rs11713408	T	C
chr3	37471156	rs11709385	G	C
chr3	38039461	rs7625806	T	G
chr3	38092947	rs11129778	A	G
chr3	38308988	rs818819	T	C
chr3	38309028	rs818818	G	A
chr3	38309052	rs818817	A	G
chr3	38309139	rs704929	C	A
chr3	38348529	rs2615631	C	A
chr3	38360348	rs818850	T	C
chr3	38360427	rs818849	A	G
chr3	73602470	rs11343439	TA	T
chr3	74266429	rs615824	C	G
chr3	75664415	rs116151319	T	C
chr3	75664574	rs62247151	C	T
chr3	75664587	rs62247152	T	G
chr3	75664606	rs149389357	AGG	A
chr3	75664611	rs62247153	T	C
chr3	75664631	rs62247154	G	A
chr3	75664643	rs72503532	T	C
chr3	75664988	rs192631489	A	T
chr3	75665051	rs141818009	G	A
chr3	75665112	rs200010663	C	T
chr3	75665113	rs201176988	A	T
chr3	75665147	rs74714110	A	G
chr3	75665186	rs73840323	T	G
chr3	75665240	rs140933497	G	T
chr3	75665243	rs146334122	G	T
chr3	75665245	rs145359341	T	TG
chr3	75665272	rs79392746	G	T
chr3	75665497	rs75484772	T	G
chr3	75665512	rs77035831	A	C
chr3	75665551	rs62247157	A	G
chr3	75665658	rs77371781	C	T
chr3	75665668	rs74497996	G	A
chr3	75665680	rs138192454	G	A
chr3	75665684	rs150744016	C	T
chr3	75665689	rs200756071	A	G
chr3	75665747	rs62247159	G	A
chr3	75665825	rs62247960	C	T
chr3	75665936	rs62247961	T	A
chr3	75665948	rs2118760	T	A
chr3	75666048	rs62247962	T	G
chr3	75666051	rs62247963	G	C
chr3	75666071	rs62247964	A	G
chr3	75666110	rs3966935	C	T
chr3	75666113	rs202152364	C	T
chr3	75666114	rs199921877	C	G
chr3	75736929	rs2118754	G	T
chr3	75737079	rs2118755	C	T
chr3	75737289	rs6790146	C	T
chr3	75737602	rs3009020	C	T
chr3	75737681	rs11122676	C	T
chr3	75738231	rs3009014	T	C
chr3	75738575	rs1962893	G	A
chr3	75738588	rs1962894	A	T
chr3	75738859	rs3009006	A	C
chr3	75741293	rs1971517	G	A
chr3	75741362	rs2918519	T	C
chr3	75741671	rs2918520	A	G
chr3	77557919	rs5850333	A	AC
chr3	77596833	rs775718	A	G
chr3	78627255	rs7625555	T	C
chr3	78627317	rs7636043	A	G
chr3	78662200	rs9864412	T	C
chr3	78668358	rs2255164	G	A
chr3	81535117	rs60133692	CT	C
chr3	81594016	rs2172397	T	C
chr3	81761551	rs11391701	A	AG
chr3	87245899	rs11540913	T	C
chr3	88141618	rs7432826	C	A
chr3	88141659	rs7432838	C	T
chr3	88150029	rs6551277	T	C
chr3	89449469	rs1028011	A	G
chr3	94035442	rs779222421	G	GT
chr3	97954424	rs832079	A	C
chr3	98008883	rs832030	G	C
chr3	98008909	rs832029	G	A
chr3	98533183	rs1529047	G	A
chr3	98799316	rs62821060	T	TA,TAA
chr3	98822168	rs866873	G	A
chr3	100334840	rs3830303	C	CG
chr3	100368017	rs277640	T	C
chr3	100373682	rs11384494	A	AG
chr3	100373684	rs3832198	T	TGCA
chr3	100635854	rs1718281	T	A
chr3	100649848	rs1144118	A	G
chr3	100668865	rs1144110	A	G
chr3	100748174	rs11353	T	C
chr3	126155545	rs2276731	C	T
chr3	126419935	rs2271630	T	C
chr3	126439779	rs1799404	A	C
chr3	126461204	rs777508	C	G
chr3	126488379	rs777483	A	G
chr3	126507675	rs9784244	C	T
chr3	126517505	rs1687480	T	C
chr3	126551914	rs13071443	G	T
chr3	126611067	rs777241	A	G
chr3	126621710	rs3732534	G	A
chr3	126646284	rs11453652	C	CT
chr3	127032846	rs6439031	G	A
chr3	127618091	rs782427	A	G
chr3	127672175	rs813633	A	G
chr3	128264652	rs2811544	T	C
chr3	128487017	rs1573858	G	C
chr3	128573217	rs2734045	G	A
chr3	128573219	rs200346912	CT	C
chr3	128573370	rs2734046	A	G
chr3	128629892	rs11453536	G	GA
chr3	128638009	rs1697	C	T
chr3	128895232	rs537098690	G	GA
chr3	128895290	rs1683791	C	T
chr3	128895342	rs1680778	A	C
chr3	128906037	rs1683777	T	G
chr3	128908109	rs1683786	T	C
chr3	128908178	rs1683787	A	G
chr3	128908910	rs876754	T	C
chr3	128935109	rs883602	A	G
chr3	129036971	rs3732429	T	C
chr3	129037110	rs3732430	G	A
chr3	129037128	rs3732431	G	A
chr3	129134779	rs7646403	C	G
chr3	129140359	rs10664499	C	CTTAG
chr3	129145677	rs9842978	C	G
chr3	129145697	rs9880527	A	G
chr3	129171507	rs4303883	G	A
chr3	129301935	rs6765930	A	G
chr3	129466818	rs6805886	C	A
chr3	129560754	rs2713627	C	T
chr3	129563137	rs2713625	C	T
chr3	129574340	rs2625962	T	C
chr3	129584354	rs2811463	T	C
chr3	129589253	rs13079843	G	A
chr3	129605350	rs7619850	A	G
chr3	129827886	rs784689	T	C
chr3	129976091	rs784705	C	A
chr3	129976695	rs784704	C	T
chr3	129977111	rs5662	T	C
chr3	129977198	rs5663	A	G
chr3	130081940	rs72988371	A	T
chr3	130081980	rs78610497	T	G
chr3	130082045	rs76920544	G	A
chr3	130082052	rs79888841	G	A
chr3	130082091	rs76006430	C	G
chr3	130082095	rs77137566	C	T
chr3	130091179	rs6779417	A	G
chr3	130092230	rs13066399	T	C
chr3	130094458	rs4610271	G	A
chr3	130094518	rs4487280	G	C
chr3	130096004	rs56027159	CG	C
chr3	130096026	rs9758051	G	A
chr3	130096091	rs55800015	GC	G
chr3	130403565	rs5852595	TG	T
chr3	130416731	rs4688798	A	T
chr3	130426140	rs1874599	G	C
chr3	130443551	rs9883988	A	G
chr3	130455490	rs819085	G	A
chr3	130468973	rs322113	T	C
chr3	130570773	rs10934949	T	C
chr3	130598497	rs4336088	G	A
chr3	130955178	rs218494	A	G
chr3	131468049	rs775726497	C	CA
chr3	131542818	rs10716194	TG	T
chr3	132037531	rs1569281	A	G
chr3	132502232	rs200192843	CTT	C,CT
chr3	133396049	rs1197300	C	T
chr3	164996744	rs4855271	C	T
chr3	165030877	rs570163608	C	CA
chr3	167359903	rs4257551	T	A
chr3	168036785	rs6786410	A	G
chr3	168044890	rs57702503	C	CA
chr3	186297494	rs3819860	A	G
chr3	186297514	rs3819859	A	G
chr3	186297526	rs3819858	T	C
chr3	186577628	rs768797931	A	AT,ATT
chr3	186620636	rs1071592	A	C
chr3	186668875	rs5855108	T	TA
chr3	186804504	rs113205972	TA	T
chr3	187199963	rs6764714	C	G
chr3	187236497	rs710452	A	G
chr3	187243690	rs710460	A	G
chr3	187371138	rs1533594	G	A
chr3	187701873	rs113681515	G	GCCTGCC
chr3	188484762	rs2067078	A	T
chr3	188484794	rs1559814	G	T
chr3	189219518	rs112033944	GA	G
chr3	189873035	rs9840359	G	C
chr3	189886360	rs1554131	T	G
chr3	189886371	rs1345186	T	C
chr3	189973072	rs710545	T	A
chr3	189984606	rs11311050	TA	T
chr3	189987753	rs3114672	A	G
chr3	189994300	rs1719599	G	A
chr3	189994301	rs1719598	G	A
chr3	190615373	rs35429399	TG	T
chr3	190620250	rs11368884	C	CT
chr3	190627254	rs139454958	TTTTTG	T
chr3	190627309	rs34908328	GT	G
chr3	190629602	rs7611887	C	T
chr3	191218693	rs9290979	A	C
chr3	191268321	rs10804933	C	T
chr3	191329743	rs9847278	A	G
chr3	191380139	rs34031057	G	GT
chr3	192170663	rs796763615	GAA	G,GA
chr3	193345117	rs6444706	G	A
chr3	198153259	rs764818669	GGCAGCAGCA	G
chr4	337904	rs5855672	G	GC
chr4	527279	rs7697650	A	T
chr4	654854	rs10902758	G	A
chr4	670119	rs28675771	A	G
chr4	672596	rs367766081	AT	A
chr4	765945	rs6816483	T	C
chr4	786498	rs10794536	C	G
chr4	849907	rs8093	A	G
chr4	851984	rs10031922	T	C
chr4	865086	rs3214922	T	TC
chr4	865153	rs1026738	T	C
chr4	866358	rs2306248	A	G
chr4	866404	rs1064207	A	G
chr4	877887	rs1564280	A	G
chr4	889057	rs9328759	C	T
chr4	889061	rs9328760	C	T
chr4	912859	rs2279178	A	G
chr4	952438	rs11552301	T	C
chr4	952474	rs750808696	CTGTGTGTGTG	C
chr4	953186	rs2290405	G	A
chr4	989272	rs3796622	T	C
chr4	1025266	rs145808953	CCA	C
chr4	1056865	rs3816474	G	A
chr4	1057061	rs10003009	G	A
chr4	1057062	rs9995279	T	C
chr4	1058290	rs2290410	A	T
chr4	1058337	rs11724371	T	C
chr4	1058378	rs2248083	A	C
chr4	1058418	rs2045069	T	C
chr4	1058424	rs2045068	G	A
chr4	1090935	rs658846	G	C
chr4	1093380	rs61648964	A	AAT
chr4	1093383	rs59985183	G	T
chr4	1093477	rs1670534	T	C
chr4	1093539	rs138488801	G	GCTGCCCAGGCTGGAGCCAGCC
chr4	1093541	rs118112880	C	T
chr4	1093550	rs11725984	C	T
chr4	1171953	rs922697	A	G
chr4	1338387	rs13147602	A	G
chr4	1375305	rs11941200	C	G
chr4	1375306	rs11946956	T	G
chr4	1380907	rs28614045	C	A
chr4	1380986	rs28522910	C	T
chr4	1381001	rs28733902	A	G
chr4	1383827	rs9996817	A	G
chr4	1395368	rs71614972	T	C
chr4	1806167	rs7688609	G	A
chr4	1807400	rs776445794	CGTGT	C,CGT
chr4	1816867	rs9328763	C	T
chr4	1953218	rs489550	A	G
chr4	2304326	rs661301	A	G
chr4	2339467	rs2071680	T	C
chr4	2451206	rs3888113	T	C
chr4	2459076	rs704346	A	G
chr4	2460161	rs3135152	A	G
chr4	2500572	rs55745322	A	ATT
chr4	2511893	rs3128839	G	A
chr4	2747574	rs13105492	C	G
chr4	2926686	rs4964	T	C
chr4	2932581	rs1263349	G	A
chr4	2933524	rs2301374	T	A
chr4	2941634	rs1054090	T	C
chr4	2950077	rs2515960	A	G
chr4	2953418	rs1475977	T	C
chr4	2953465	rs1475976	C	G
chr4	2953738	rs1475975	T	C
chr4	3217886	rs2857790	A	C
chr4	3238799	rs2858081	A	G
chr4	3444018	rs4690097	C	T
chr4	3444405	rs1987546	C	G
chr4	3514962	rs2515967	T	C
chr4	3768071	rs149519379	T	TTCCCAGAGACCCGGGGAGCTC
chr4	4226555	rs200554408	G	T
chr4	4302610	rs2916382	C	T
chr4	5015114	rs6847131	G	T
chr4	5416812	rs168985	C	T
chr4	5526388	rs3078935	ATT	A
chr4	5576157	rs6840591	T	C
chr4	5741782	rs6446393	C	T
chr4	5753815	rs2302075	C	A
chr4	5793685	rs11737221	C	T
chr4	5801906	rs2306400	C	T
chr4	5801942	rs1031919	T	C
chr4	5802102	rs3214940	AC	A
chr4	5802176	rs2306399	A	G
chr4	5802177	rs1031918	C	T
chr4	5828687	rs6818391	T	C
chr4	5836786	rs12331	C	G
chr4	5839696	rs71640227	T	TAAAC
chr4	5967386	rs9997727	G	A
chr4	5967508	rs7690750	A	G
chr4	5967525	rs7690889	A	G
chr4	5988872	rs751240	T	C
chr4	5989064	rs2016083	A	G
chr4	5989657	rs4234711	T	C
chr4	6085330	rs7666743	C	T
chr4	6277777	rs28420833	G	A
chr4	6291182	rs9998519	C	T
chr4	6291188	rs10010131	A	G
chr4	6291969	rs1801213	C	G
chr4	6300792	rs1801212	G	A
chr4	6300980	rs1801206	C	T
chr4	6301295	rs1801214	C	T
chr4	6302228	rs1046314	G	A
chr4	6302360	rs1046316	A	G
chr4	6302515	rs1046317	T	C
chr4	6302559	rs1046319	C	T
chr4	6372462	rs6837903	A	G
chr4	6375807	rs4688998	A	G
chr4	6375986	rs4234738	G	C
chr4	6378265	rs6835336	T	C
chr4	6576760	rs4689485	A	G
chr4	6593100	rs10937747	A	G
chr4	6594788	rs4234761	C	T
chr4	6617325	rs4689488	A	G
chr4	6617438	rs4689489	A	G
chr4	6617477	rs4689490	G	A
chr4	6621305	rs4234768	G	T
chr4	6696979	rs11733989	A	C
chr4	6967215	rs9291126	C	T
chr4	7001076	rs2301817	C	T
chr4	7025314	rs6834102	C	T
chr4	7042630	rs871133	A	G
chr4	7062487	rs9291128	T	G
chr4	7062516	rs6812318	C	T
chr4	7062550	rs4689585	C	T
chr4	7067879	rs2276969	G	A
chr4	7068077	rs3822270	C	A
chr4	7433652	rs4689746	A	G
chr4	7712763	rs4689833	T	C
chr4	7715205	rs6816604	T	C
chr4	7715285	rs2285781	G	A
chr4	7815971	rs769826520	G	GT
chr4	7819000	rs4447865	T	A
chr4	8029744	rs2385904	A	G
chr4	8060911	rs6853485	A	C
chr4	8060962	rs6811028	T	C
chr4	8209897	rs1712316	C	T
chr4	8212909	rs1712287	T	C
chr4	8226900	rs1678299	G	C
chr4	8226905	rs1678300	A	C
chr4	8227004	rs1281145	T	C
chr4	8227491	rs1281146	A	G
chr4	8227599	rs1281147	T	C
chr4	8227986	rs1281148	A	G
chr4	8228343	rs1281150	T	C
chr4	8228508	rs1281151	T	C
chr4	8235369	rs1678260	G	C
chr4	8240739	rs1281103	A	G
chr4	8286854	rs7678398	A	C
chr4	8291652	rs4235256	C	A
chr4	8292247	rs4235258	C	T
chr4	8452912	rs1880024	A	G
chr4	8586958	rs3115387	C	T
chr4	8592847	rs2302583	T	C
chr4	8601066	rs4299567	T	C
chr4	8601089	rs4594711	A	G
chr4	8612190	rs12511563	C	G
chr4	8612191	rs12508541	G	T
chr4	8612234	rs13120023	G	A
chr4	8614452	rs7378066	T	C
chr4	8618598	rs4696872	A	G
chr4	8619467	rs28514374	A	G
chr4	8950090	rs3952877	A	G
chr4	9155662	rs150547742	A	T
chr4	9399204	rs6449271	A	G
chr4	9444599	rs67703456	AG	A
chr4	9920307	rs6823877	T	C
chr4	9980706	rs13125646	A	G
chr4	9996816	rs10939650	C	T
chr4	9996869	rs13113918	A	G
chr4	9996981	rs28592748	T	C
chr4	10444761	rs9291410	C	T
chr4	10445282	rs10016022	A	G
chr4	10501313	rs2903960	T	G
chr4	10508075	rs2868941	T	C
chr4	13576781	rs2052159	A	G
chr4	15003031	rs7435318	G	A
chr4	15480853	rs10000250	A	G
chr4	15537121	rs1558572	T	G
chr4	15537875	rs1861044	A	G
chr4	15567369	rs13121363	T	C
chr4	15567523	rs13116304	A	C
chr4	15574095	rs4280723	C	G
chr4	15586274	rs6832789	A	T
chr4	15601150	rs80080596	C	CTTA
chr4	15601446	rs1134634	G	C
chr4	15715698	rs3213710	G	A
chr4	15737865	rs4283655	A	G
chr4	15824792	rs147070346	G	GT
chr4	15936108	rs2072313	T	C
chr4	15962950	rs758328	A	G
chr4	15984419	rs7675574	G	A
chr4	15985886	rs147431958	T	TTTAAG
chr4	15985889	rs748694962	T	TGCTTATTTAATCTGTATTAAATATTTAATACAGATAA
chr4	15987568	rs2191004	C	T
chr4	15989652	rs2240685	G	A
chr4	16000427	rs6449212	T	C
chr4	16023262	rs2013854	A	G
chr4	16595657	rs1506462	T	A
chr4	40119942	rs794001	G	A
chr4	40425993	rs278981	T	C
chr4	40436559	rs2307046	A	G
chr4	40438837	rs1052153	G	C
chr4	40776129	rs2465570	C	T
chr4	40776145	rs2437323	T	G
chr4	40808730	rs2261167	A	G
chr4	40935202	rs5857759	GA	G
chr4	41638861	rs6836918	C	T
chr4	41644634	rs2304647	G	C
chr4	41661604	rs17528897	G	A
chr4	41671587	rs11734372	T	C
chr4	42018125	rs2581423	A	G
chr4	42580030	rs6447171	A	C
chr4	42590918	rs3833615	C	CA
chr4	42600589	rs6819419	A	C
chr4	42624642	rs775706745	G	GA
chr4	42625788	rs1460358	A	C
chr4	42963142	rs10213360	A	C
chr4	44682438	rs13117025	C	T
chr4	44682490	rs9291245	C	T
chr4	44683207	rs112232487	T	TA
chr4	44683208	rs58659516	T	A
chr4	44689778	rs11373408	T	TA
chr4	44694521	rs12641137	C	G
chr4	44702740	rs1565533	C	T
chr4	44707678	rs1491302	C	T
chr4	47032087	rs6847977	G	A
chr4	47320173	rs4482737	T	C
chr4	47522992	rs5858076	T	A
chr4	47558369	rs4298115	C	T
chr4	47559124	rs13106043	G	A
chr4	47580370	rs2351791	A	C
chr4	47587282	rs2351790	C	A
chr4	47590991	rs1316781	T	C
chr4	47591266	rs4145944	G	C
chr4	47665047	rs11934749	T	C
chr4	47884312	rs747096244	G	GT
chr4	48071484	rs906486	G	T
chr4	48080191	rs2352590	T	C
chr4	48086429	rs6858664	A	G
chr4	48370068	rs1466631	T	G
chr4	48379673	rs752176975	CT	C
chr4	48394479	rs4694894	C	A
chr4	48490417	rs10008444	G	C
chr4	48514953	rs7434721	C	T
chr4	48527666	rs11356838	TA	T
chr4	48527716	rs4695385	G	A
chr4	48575104	rs28558226	C	T
chr4	48580819	rs4695390	A	T
chr4	48594019	rs771689740	TA	T
chr4	48605921	rs2940319	T	C
chr4	48609136	rs776603	A	T
chr4	48623196	rs776579	C	A
chr4	48653618	rs776580	T	A
chr4	51886646	rs2271046	A	T
chr4	52085047	rs147423128	CTT	C,CT
chr4	53379309	rs1471596	A	T
chr4	53414538	rs374855576	G	GA
chr4	53452844	rs6850629	C	A
chr4	53461044	rs779474385	T	TA
chr4	54100663	rs13144341	G	A
chr4	54264834	.	T	TA
chr4	54273811	rs1492765	T	C
chr4	54274888	rs1873778	A	G
chr4	54278280	rs1907820	T	C
chr4	54280239	rs6148442	T	TTGTAGGTCCCCCAG
chr4	54285544	rs2412559	C	A
chr4	54290213	rs4864506	G	A
chr4	54295224	rs7685117	T	C
chr4	54295350	rs7680422	A	G
chr4	55079914	rs4421048	A	G
chr4	55081941	rs2412617	A	G
chr4	55110780	rs753790740	T	TA
chr4	55396207	rs1128141	A	G
chr4	55443825	rs3736544	A	G
chr4	55456077	rs10529254	TG	T
chr4	55580979	rs34437483	GA	G
chr4	55599251	rs1387198	T	C
chr4	55636011	rs3792703	G	A
chr4	56315466	rs7672073	G	C
chr4	56353357	rs6554347	A	G
chr4	56353426	rs6554348	G	A
chr4	56403480	rs112538106	A	AAAAG
chr4	56505911	rs6841856	G	A
chr4	56964335	rs9996331	G	A
chr4	56977154	rs4865167	A	G
chr4	56994930	rs773078271	GAAAAAAAA	G
chr4	56994951	rs1713951	G	A
chr4	57017009	rs1718866	G	C
chr4	61732971	rs10434219	C	T
chr4	61733571	rs9312082	G	A
chr4	61909761	rs796375311	ATG	A,ATGTGTGTG
chr4	61934836	rs2305339	G	A
chr4	61935010	rs734644	T	C
chr4	61979670	rs1397547	G	C
chr4	61979772	rs1397548	A	G
chr4	64280237	rs1483711	T	G
chr4	64280248	rs5858871	T	TAA
chr4	64280982	rs10012755	A	G
chr4	64280993	rs1483709	T	C
chr4	64299943	rs11935568	G	A
chr4	64375087	rs6551827	A	T
chr4	65420370	rs6551921	G	A
chr4	65420382	rs6551922	T	C
chr4	65602328	rs5858973	TA	T
chr4	67492096	rs1497430	A	G
chr4	67495237	rs2646282	A	G
chr4	67508879	rs1056789	C	T
chr4	67514497	rs11250	G	A
chr4	67518290	rs355510	C	T
chr4	67519143	rs355507	G	T
chr4	67530807	rs355477	G	C
chr4	67914535	rs1371933	G	A
chr4	67914681	rs1371932	A	G
chr4	67914794	rs10025303	C	A
chr4	67919056	rs353163	T	C
chr4	67922976	rs353159	G	A
chr4	67923001	rs2119382	T	C
chr4	68228789	rs2319797	T	A
chr4	68228857	rs2319796	T	G
chr4	68229208	rs63181060	TTAAA	T
chr4	68229479	rs12331141	T	C
chr4	68231432	rs5859125	TA	T
chr4	68337833	rs10213623	A	T
chr4	68349631	rs7667575	A	G
chr4	68568499	rs28672900	G	A
chr4	68816753	rs294777	A	G
chr4	68929908	rs13128286	C	T
chr4	68930153	rs3749511	G	C
chr4	68930830	rs2017125	G	A
chr4	68931120	rs3966087	G	A
chr4	69112836	rs57075995	C	CA
chr4	69480993	rs28679647	G	C
chr4	69754990	rs2134668	G	A
chr4	122325816	rs376342292	G	GT
chr4	122421461	rs1383043	G	A
chr4	122453664	rs550351513	CT	C
chr4	122615808	rs4833837	G	A
chr4	125319355	rs2940779	T	C
chr4	125320716	rs2710555	C	T
chr4	125408634	rs958415	T	C
chr4	125414823	rs4605670	G	C
chr4	125415835	rs10010000	G	T
chr4	125416400	rs7675556	A	G
chr4	125434454	rs7656135	T	G
chr4	125448717	rs988863	G	C
chr4	125452634	rs12650153	G	A
chr4	125468472	rs6814158	A	G
chr4	127744826	rs769293	T	C
chr4	127801887	rs1380154	T	C
chr4	127882004	rs3811741	G	A
chr4	127886064	rs3811740	T	A
chr4	127893270	rs748736110	A	AT
chr4	127893809	rs17012739	G	T
chr4	128074485	rs7696130	G	A
chr4	128074596	rs11098947	G	A
chr4	128074834	rs6534661	A	G
chr4	128091026	rs2306054	G	A
chr4	128091483	rs1064205	A	G
chr4	128107854	rs34678812	G	GA
chr4	128122049	rs12508837	C	G
chr4	128122131	rs3733320	C	T
chr4	128946125	rs10028124	T	A
chr4	138179218	rs4479754	C	T
chr4	138182212	rs10016559	A	G
chr4	138219234	rs10025342	G	A
chr4	139529301	rs2592973	G	C
chr4	139704169	rs925424	A	G
chr4	139730430	rs5862430	TCTG	T
chr4	140390806	rs358329	T	C
chr4	140400271	rs2252427	A	G
chr4	140560049	rs751994210	AT	A
chr4	140622843	rs1560440	G	A
chr4	140947582	rs2321687	G	T
chr4	155711239	rs11944673	A	G
chr4	155836637	rs113590442	G	GA
chr4	155863818	rs932081	C	T
chr4	155866188	rs6848883	G	A
chr4	155905014	rs2137778	C	G
chr4	184760321	rs6825554	G	C
chr4	184764878	rs2292898	C	T
chr4	184773723	rs766258701	TA	T
chr4	185247233	rs3108252	T	G
chr4	185403687	rs13126680	T	A
chr4	185415429	rs10032989	G	A
chr4	185418430	rs10003160	A	G
chr4	185425938	rs10866275	T	C
chr4	185436369	rs7697970	C	G
chr4	185440722	rs4476640	A	G
chr4	185445161	rs2120414	T	C
chr4	185445228	rs2120413	T	C
chr4	185458217	rs7687202	G	A
chr5	35857133	rs1494561	C	G
chr5	35860966	rs1494558	T	C
chr5	35871088	rs1494555	G	A
chr5	36122963	rs141044130	TA	T
chr5	36137518	rs267759	A	G
chr5	36168480	rs7736391	T	C
chr5	36201234	rs7705396	C	T
chr5	36207322	rs2303163	G	T
chr5	36217662	rs111441491	G	GTTAATCA
chr5	36269449	rs1035480	G	C
chr5	36271389	rs5867310	CT	C
chr5	37036347	rs10554564	GTA	G
chr5	37180260	.	G	GT
chr5	37349258	rs550342158	CA	C
chr5	37364341	rs217852	C	T
chr5	37724888	rs7444391	G	A
chr5	38528849	rs34759137	GAC	G
chr5	38876471	rs357271	T	C
chr5	38950674	rs2115949	G	A
chr5	38953563	rs33912683	G	GA
chr5	38954892	rs9292726	T	C
chr5	38958866	rs6868591	A	C,AC
chr5	38959692	rs2115946	T	C
chr5	38962441	rs7729745	A	G
chr5	38971810	rs7732615	T	A
chr5	38990855	.	T	TATGAGATATATGATATATATATGATAG
chr5	39108207	rs377022	A	G
chr5	39108220	rs430630	A	G
chr5	39119120	rs427829	T	G
chr5	39119459	rs394930	T	C
chr5	39389959	rs2855512	C	A
chr5	40716051	rs10737963	C	A
chr5	40949895	rs1450656	C	T
chr5	40998094	rs704040	T	C
chr5	41000241	rs1001420	G	A
chr5	41000921	rs2167229	G	A
chr5	41004294	rs7712140	G	T
chr5	41004705	rs2305314	C	T
chr5	41008548	rs2271705	A	G
chr5	41008678	rs2271704	A	G
chr5	41042182	rs325854	G	T
chr5	41045666	rs325860	G	A
chr5	41049287	rs325863	T	C
chr5	41049295	rs325864	C	T
chr5	41050897	rs325866	C	T
chr5	41057460	rs618334	T	C
chr5	41061614	rs865093	A	G
chr5	41154048	rs4957374	A	C
chr5	41158761	rs6866352	G	A
chr5	41199857	rs1801033	G	T
chr5	41909728	rs761527392	C	CT
chr5	42769742	rs1109882	G	T
chr5	42779584	rs11427149	G	GA
chr5	43292381	rs113830463	C	CTTACTATGAA
chr5	43296930	rs3733768	C	T
chr5	43492163	rs6876588	T	C
chr5	43493490	rs7732089	T	C
chr5	43509360	rs11415989	T	TC
chr5	43527296	rs199965317	G	GAC
chr5	43533890	rs11741521	A	G
chr5	43536753	rs10941641	T	C
chr5	50666903	rs151280834	C	CCCT
chr5	52801055	rs1499280	C	A
chr5	52801349	rs2059202	A	G
chr5	52861540	rs2447867	T	C
chr5	52897456	rs1531545	C	T
chr5	52939972	rs1904165	T	G
chr5	53048780	rs1421933	A	G
chr5	53070308	rs2112290	G	A
chr5	53108482	rs153602	C	T
chr5	53485767	rs722910	A	T
chr5	53560674	rs2279516	G	C
chr5	53646253	rs31304	A	C
chr5	53646367	rs31303	A	G
chr5	53683267	rs567	G	A
chr5	54310465	rs35941	T	C
chr5	54456071	rs7699	G	A
chr5	54456158	rs7823	T	C
chr5	54518564	rs2548614	T	C
chr5	55108129	rs3104233	T	C
chr5	55108187	rs1875506	C	T
chr5	55114292	rs3104230	A	C
chr5	55164133	rs381852	A	G
chr5	55173093	rs336115	C	T
chr5	55220924	rs3111181	C	G
chr5	55397546	rs230802	G	A
chr5	55397574	rs230801	G	A
chr5	55410497	rs139320115	T	TTTTAAA
chr5	55414115	rs230766	G	A
chr5	55414244	rs780381097	G	GT
chr5	55422790	rs230753	G	C
chr5	55425791	rs3217330	A	AT,ATT
chr5	55425814	rs230750	A	C
chr5	55441963	rs2278257	G	C
chr5	55534552	rs11745331	A	G
chr5	112886997	rs712662	C	G
chr5	112921117	rs149190	A	G
chr5	112922211	rs153556	T	C
chr5	112992680	rs3733969	A	G
chr5	113007847	rs2052484	G	A
chr5	113013373	rs9326869	T	C
chr5	113049105	rs6594664	G	A
chr5	113054050	rs4705536	C	G
chr5	113071021	rs4705771	A	G
chr5	113104244	rs6594681	T	C
chr5	113143307	rs2227949	T	C
chr5	113488301	rs348943	C	T
chr5	113488342	rs348942	T	C
chr5	113488469	rs348941	G	C
chr5	115126658	rs2974617	C	T
chr5	115126892	rs2921623	A	C
chr5	115275659	rs267295	A	C
chr5	115913574	rs3879477	G	A
chr5	115962535	rs9326980	G	C
chr5	115962681	rs10062297	C	T
chr5	115962778	rs12520255	T	C
chr5	115962821	rs12522632	A	G
chr5	116003007	rs1346479	T	C
chr5	116003389	rs6594929	A	G
chr5	116005914	rs10078748	G	T
chr5	116005941	rs10078759	G	C
chr5	116015801	rs17485148	C	T
chr5	116058660	rs6860908	T	C
chr5	116058929	rs6880759	G	A
chr5	116491660	rs154599	C	T
chr5	116491711	rs154600	G	A
chr5	116502421	rs54100	C	G
chr5	118841147	rs3813297	T	C
chr5	119129520	rs4529225	G	A
chr5	119177551	rs34139050	C	CTG
chr5	119196339	rs6595178	A	C
chr5	119220655	rs2271059	C	T
chr5	119240401	rs760782324	C	CT
chr5	120686124	rs1158194	G	A
chr5	121994528	rs6595336	C	T
chr5	122946014	rs574269067	G	GT
chr5	123023807	rs776432929	A	AAC,AACACACACACAC
chr5	123036707	rs28373879	G	C
chr5	138510466	rs4835685	A	G
chr5	138511393	rs35404194	C	T
chr5	138511403	rs11738208	T	C
chr5	138567179	rs751482849	G	GA
chr5	139383189	rs59914331	C	CA
chr5	139388437	rs33937093	TG	T
chr5	139392794	rs10078623	A	G
chr5	139478334	rs1131769	T	C
chr5	139837316	rs11440487	A	AG
chr5	140365569	rs6860077	T	C
chr5	140557095	rs796211986	ACC	A,AC
chr5	140557175	rs250426	G	T
chr5	140557395	rs250427	A	G
chr5	140560648	rs250431	G	A
chr5	140561643	rs250430	A	G
chr5	140561733	rs171632	A	G
chr5	140644233	rs753279	C	T
chr5	140668682	rs2530245	T	C
chr5	140698114	rs2530234	A	G
chr5	140787878	rs3733710	C	T
chr5	140788485	rs2240696	A	G
chr5	140788566	rs2240695	G	T
chr5	140795037	rs9686540	G	A
chr5	140795280	rs11167600	G	C
chr5	140801152	rs3806845	C	T
chr5	140802149	rs3733708	A	G
chr5	140802307	rs3733707	T	C
chr5	140802516	rs7701755	G	T
chr5	140803473	rs2240694	G	A
chr5	140803740	rs2240693	G	C
chr5	140807463	rs3822349	G	C
chr5	140807517	rs3822347	A	G
chr5	140807737	rs3822346	C	T
chr5	140808798	rs2337987	T	G
chr5	140808816	rs2879086	A	G
chr5	140808990	rs2879087	G	C
chr5	140821679	rs4151682	C	T
chr5	140821835	rs11958868	T	C
chr5	140823847	rs4141841	C	T
chr5	140829882	rs7710794	T	G
chr5	140834796	rs10067182	G	A
chr5	140841554	rs3756331	G	A
chr5	141101254	rs149361690	C	G
chr5	141180333	rs2740583	C	T
chr5	141185471	rs2980409	T	C
chr5	141225458	rs650955	T	G
chr5	141331138	rs2472647	G	A
chr5	141394721	rs4912749	T	C
chr5	141576210	rs2302103	C	T
chr5	141634927	rs2530223	T	C
chr5	141636721	rs1421896	T	G
chr5	150129707	rs1864972	A	G
chr5	150199436	rs731376	T	A
chr5	150202506	rs10875556	T	C
chr5	150203612	rs11749558	G	A
chr5	150203737	rs2240793	T	C
chr5	150203773	rs2240794	T	C
chr5	150204778	rs6878880	T	C
chr5	150205406	rs11428067	A	AG
chr5	150205462	rs4705426	A	C
chr5	150223045	rs2241694	A	G
chr5	150231404	rs139987809	AAATAAT	A
chr5	150265034	rs891938	T	G
chr5	150298288	rs6579784	A	G
chr5	150357658	rs4565199	T	G
chr5	150534839	rs2545341	T	C
chr5	150540177	rs1290147	G	C
chr5	150551660	rs6579792	T	G
chr5	150672396	rs194134	T	C
chr5	150693131	rs33410	A	G
chr5	151027895	rs8177447	T	C
chr5	151033845	rs2233305	A	C
chr5	151109829	rs1133202	A	G
chr5	151126543	rs111270752	AACACACACAC	A,AACACACACACACACAC
chr5	151137326	rs2303034	G	C
chr5	151140109	rs10040510	T	A
chr5	151186209	rs193728	G	A
chr5	151187488	rs35221501	CA	C
chr5	151187513	rs36036156	T	TG
chr5	151223883	rs248461	C	G
chr5	151458732	rs35074529	T	C
chr5	151464435	rs415426	T	C
chr5	151507164	rs7723266	G	A
chr5	151507623	rs75548276	G	GAGA
chr5	151534623	rs1432643	A	T
chr5	151543844	rs6892335	A	G
chr5	151545583	rs3797875	A	G
chr5	151563358	rs6872614	A	G
chr5	151567405	rs1465690	G	A
chr5	151568976	rs1469680	T	C
chr5	151669843	rs7719521	A	C
chr5	151673098	rs1978707	G	A
chr5	152392256	rs1363422	C	T
chr5	153706108	rs140268951	T	TTTTGTTTG
chr5	153764656	rs3813470	A	G
chr5	154814175	rs863649	A	G
chr5	154889342	rs816739	C	T
chr5	154891831	rs702743	A	C
chr5	154892388	rs816736	G	A
chr5	154899328	rs816740	C	T
chr5	154907555	rs6580119	T	C
chr5	154911659	rs6580121	A	G
chr5	155015598	rs6580126	G	T
chr5	156344763	rs4434364	A	G
chr5	156949692	rs6873053	A	G
chr5	156954359	rs7724832	G	A
chr5	156963286	rs6882076	T	C
chr5	157037201	rs4704837	T	G
chr5	157052413	rs1553317	A	C
chr5	157052498	rs1553316	A	G
chr5	157055448	rs1809941	G	T
[truncated: 3,420 more rows]
