# Supplementary material for: Unveiling racial disparities in prostate cancer using an integrative genomic and transcriptomic analysis
Source: Cell Insight. 2025 Feb 17;4(2):100238. doi: 10.1016/j.cellin.2025.100238 (PMC11914995; doi:10.1016/j.cellin.2025.100238)
Supplement: Multimedia component 4 [file mmc4.zip › cellin_100238_mmc4.csv]

gene_symbol
RPL23AP47
IGKV1-12
TBC1D3D
USP17L6P
AC211476.3
IGKV1D-13
IGHV1-2
TBC1D3C
TUBB8P12
AC105052.3
AC000120.3
HIST1H2BI
F8A3
IGHV3-66
AL662797.1
SDHAP2
HOXA4
PMS2P9
FAM72D
IGHV3-11
ASAH2B
AC091551.1
NPIPA7
IGKV2-28
IGHV3-53
ZNF625
AC069444.2
USP17L8
AL139300.1
TERC
DNAAF4-CCPG1
AC004980.3
TRGV8
IGHV4-59
AC021087.5
IGLL5
IGKV1-6
PGAM1P6
KRT13
PMS2P2
HIST3H2BA
PPIAP30
C1QTNF9B
FDPSP7
AC105052.1
MTND1P23
IGHV1-24
EEF1E1-BLOC1S5
AC137834.1
LPAL2
FOXE1
PMS2P6
HOXD11
AC018630.2
RAB40AL
NEK2
THSD8
ARHGAP11B
AC135983.3
SERPINB3
AC123768.5
PMS2P5
TIMD4
RASA4DP
C1QL1
NUTM2E
AL049697.1
SPDYE22P
AL591684.2
INTS4P1
RPL23AP11
TRGV2
FOXD3
HIST1H2BO
AC091057.6
AC087641.1
NGF
NUTM2HP
BMS1P11
IGLV1-44
FAM21EP
PMS2P10
CEACAM6
PGAM4
ACTG1P3
PON1
AC243919.2
IGHV3-49
KRT87P
CELP
FOXD4L1
NIPAL4
AC139530.2
LRRC37A15P
ACTA1
C1QL3
AC016747.4
H2AFB3
RPL21P75
OR7E12P
IGLV3-25
MT1L
MKRN7P
CR1L
AC004832.3
GLDN
NANOGP8
FOXD4
KRT7-AS
GOLGA8H
IGHV1-18
TNNC1
AC011455.2
HMGN2P28
AC010970.1
AC136475.1
CDH22
AC091132.5
IGHV1OR15-1
AC135068.8
TIMM23B-AGAP6
IGHV3-48
AC026740.3
ZHX1-C8orf76
IGHV2-5
AL669831.3
TRGV3
AL121769.1
PACSIN1
AC016629.3
RPS26P6
ANKRD20A18P
CTNNA2
AC097527.1
AC008906.1
IGKV1OR9-2
HIST1H2BB
AC125611.2
XAGE1A
VCX
NCF1C
AC068831.7
ZMYM4-AS1
RNASE7
DAPL1
BNIP3P5
AC245297.1
SBSN
CCL3L1
CDK1
S100B
CENPS
MAL
AC009065.3
SPINK1
VMO1
BEX1
TSNAX-DISC1
AC007750.1
UBE2Q2L
PBK
AC009093.9
CORO7-PAM16
IGHV3-64
HPD
AC017083.3
MUC21
ACOT1
FKBP1B
BMS1P4-AGAP5
IGKV3D-20
RP9P
DUOXA1
AC034102.6
AC012173.1
MAP3K14-AS1
AC091167.2
BCRP3
AC243562.2
RBAK-RBAKDN
SLC5A8
HIST1H4F
AC008758.6
TRIM6-TRIM34
SNX31
AL135905.2
AL441992.2
HIST1H3G
CARTPT
KRTAP10-11
ELOA2
IGHV1-46
AC004951.4
PPIAP16
AC007161.3
AC106886.5
AF241726.2
AC130366.1
ZNF705E
SERPINC1
CETP
SNX29P1
NPC1L1
PLET1
C5orf60
JPH3
AL117339.5
ANXA8L1
HIST1H3E
GPR146
SLC22A25
AL590639.1
OTOA
HNRNPA1P53
AC126120.1
OR2T8
RPSAP69
IGHV5-51
SPAG6
DRD2
AL137139.2
PRB4
AC136604.1
HMGA1P3
LRRC18
MUC13
OR11L1
AL132671.2
RHOXF2
IGHV4-39
SUGT1P4-STRA6LP
CYCSP34
HOXD13
GINS1
LRRC15
HLA-K
NUTM2F
RPL9P3
AGMO
ZNF560
PPIAP72
CELF6
PPIAP41
HIST1H3I
ANKRD36BP2
AC135048.4
HLA-DQA2
RIMKLA
AC073869.2
HCAR2
VCX3A
CDH15
HMGN1P30
RPL23AP3
FXYD2
OR7E126P
FAM90A4P
IGHV4-34
AC020612.1
CENPK
CHI3L1
CTAGE15
MTCO1P12
AC009690.1
AC008121.3
AC069288.1
KRT8P15
RPL23AP49
BLK
IGLV2-18
AQP9
AF131215.2
TBX22
DPP9-AS1
COL5A1-AS1
KIF18B
ZNF887P
HAND2
HHIPL2
CYP4F12
FCRL5
RPE65
TNFRSF17
LINC01783
HIST1H2AI
AKR7A3
RIMKLBP1
KIF19
PGAM2
TUBB8
AC093899.2
RBP2
TFAP2A-AS2
PTPRH
NODAL
AC093690.1
HOXA10-AS
RPS26P56
HIST1H4L
RGS7
CYP26B1
RAMACL
PPIAP91
CLCA2
AL445685.2
AC008417.1
AC112777.1
TRAV8-2
NTF4
DCAF13P3
BIRC5
PPIAP47
AC068205.4
AC008149.1
CICP6
JAKMIP2
KCND2
AC234917.2
LIMS4
AL589843.2
AC006030.1
ACTG1P20
AP006222.1
AC112484.1
AC138649.1
TUBB4A
TUBA3E
AC004771.1
AC090286.3
IGKV2-24
OR4M2
HEPACAM
RPL21P134
GAL
POLR3DP1
AC012618.3
FAM90A11P
LILRA5
KRT8P46
SMIM17
DHX40P1
ENHO
AC008635.1
IGKV1OR10-1
RAPSN
RPL23AP95
AC078819.1
CASQ1
VWFP1
LDHAL6FP
AC003077.1
ULBP3
AC090517.4
ERN2
HIST1H2AH
AL121723.1
AC119403.1
AC100757.2
TNNT1
RPL21P4
HNF4G
AC002470.2
FAM72B
VCX3B
TMEM52
HAVCR1
SGO1-AS1
ISX
FOXL1
AC098588.2
C19orf33
IGSF11
EXO1
IGLV6-57
TPRXL
CKS1BP7
ATP10B
ALG1L
KRT8P39
KRT8P31
FAM90A1
AC022080.2
AC008758.3
FSTL4
DMC1
OR7D2
AC015802.6
DTL
FAM220A
NANOG
GLYATL2
KRTAP10-9
AC008543.1
AC093797.1
TMSB15B
SLC25A2
TNFRSF10C
AL031728.1
MBOAT4
DRD1
ACSBG2
AL163540.1
AC016876.2
KHDC1
C1QTNF3-AMACR
CASP17P
RPL23AP35
USH1C
AC078795.3
GDF9
KRT18P63
AL121748.1
DLK2
CMTM2
SLC7A5P1
AC022154.1
AL139039.2
TRGV1
RTL9
AC048382.2
JAKMIP1
UGT1A9
RPS26P47
RHOT1P3
AC245140.2
AC012100.2
ESPN
HIST1H2AB
TAS2R10
MCM10
CYP4Z1
DGAT2
IGKV2-29
KCTD8
CD79A
OR7E128P
CCDC150
AC010615.1
LINC00571
TMIGD3
RPS3AP29
GFRA3
SETP21
CENPW
DEPDC1B
SV2B
AC104452.1
BX119904.1
RPS26P3
MSC
AL590632.1
AC135507.1
SLC6A11
TUBB2BP1
FBP2
SPATA32
SYN1
PPIAP88
CHRNA5
RPS3AP34
ACTG1P1
TMPRSS6
AL845321.1
AC006329.1
TMEM246
Z98884.1
AC091849.1
RPL12P21
RRH
ACTC1
OR1B1
AK7
AC005520.5
AC069185.1
CFP
AL442003.1
LILRA4
ST20-MTHFS
HIST2H3DP1
DOK7
GJC3
BAALC
AP002472.1
AL034397.1
CTSV
AL031775.1
AC008026.1
TRIM61
PRB3
TICAM2
DPEP2
IGHV3-72
SMARCE1P1
IDI2-AS1
AL391280.2
B3GNT8
CPO
KLK1
RPP25L
AC024588.1
STK31
TMEM262
GPHA2
MAP7D2
ZNF101P2
AL590617.1
AL157394.3
RHEBL1
FBXO48
BX322639.1
DLX5
AC010655.4
TMEM191C
AC083923.1
AL139094.1
CD244
TRGV5
BNIPL
NANOGP7
AP001453.1
MED4-AS1
ZCCHC12
SLC51B
RPSAP44
C8orf17
APLN
ECT2L
SOD2
CD19
AC007000.3
HIST3H3
PPIAP71
REC114
AL109659.2
AC116428.1
ZNF90
OSCAR
PRSS44P
LINC00623
HSPD1P5
AC242498.1
AC013452.1
GJA5
NCBP2L
IGLV4-69
POF1B
MYCN
GCNT2P1
HOXB5
HMGN1P24
AL450384.2
SLC9A3
AC092658.1
CYTL1
SLC5A5
AC008878.2
SLC2A5
E2F6P1
CDHR2
MGARP
CCDC83
HNRNPA1P5
PRAL
RPL23AP34
AC087623.1
AC108488.2
CFAP45
CAP2P1
HTRA4
BHMT
TEKT2
OR14A16
PDZD9
AC098934.2
PRKAR1AP1
AC027307.2
FGFBP3
RPL7P14
AC091057.1
PPP1R8P1
RPS10P5
EFCAB5
CCDC103
CLEC9A
SLC16A5
DLX3
TUBB4BP2
PRELID3A
FAM183A
PPIAP52
AL354718.3
RAB37
TAS2R63P
SHLD2P3
CRYGS
RNF133
RBM11
SERPINB5
AC090515.2
AC090825.1
CDC20
C15orf54
AL591806.4
AL592430.1
TMEM163
CCNB2
CRIP3
AVPR2
GLRXP2
OR7E94P
AC090971.2
SERPINA5
OR7E91P
TMEM31
APOBEC2
CDK5R1
RPS7P3
AL450306.1
RPS26P39
DNMT3B
MAGOH3P
SBSPON
HSD3BP5
RUNDC3A
STK32B
AC078795.1
SH3GL1P2
GPR152
AL096701.1
AC113385.2
MTCP1
AC135721.1
KCTD9P2
EPHX3
AL161454.1
GBP6
C9orf43
MYO3B
AL365436.1
HOXD4
ST7-AS1
AC084876.1
AL645998.1
AC006064.6
AC104806.1
CHP2
GPS2P1
ADIRF-AS1
SHBG
AL451007.1
TULP1
AC073333.1
HSFY3P
RBMXL2
CCN6
HIST1H2BN
MIR497HG
CEACAMP5
AL136171.2
AL035448.1
IL2RA
AC007342.3
GUSBP4
MEIG1
AL356317.1
AL138789.1
PFN4
SLC34A3
PRKCG
AL139156.1
ERVFRD-3
GPR45
HPSE
SCN3B
SLC35E1P1
AC064847.1
TEDC2
AC234781.2
LINC01664
AL645568.2
AC120036.4
AC100827.2
BTBD7P1
DDO
ZNF320
STRIP2
AP000919.2
COLEC11
MYLK4
MORN5
PIPOX
LPAR5
TRDC
RAD51
AL592114.1
NDUFB4P3
TBCAP2
KLF17
HOGA1
AL662884.2
RAB39A
SLC7A10
RALYL
OPRL1
CPNE5
SEC14L6
PAICSP1
AL137779.3
CCDC68
CCR9
TMEM256-PLSCR3
EEF1DP7
PLAC9
AC018868.2
CCNJL
AC008280.1
FAR2P2
OR1H1P
TUBB8P2
AC004466.1
AGAP10P
DPF3
AC010653.3
RNASE3
AC137932.3
AC134772.1
USP32P3
MBLAC1
FAM157A
PIK3R6
AL591767.3
AL445685.3
NRL
AC015883.1
AC087752.1
DYNLRB2
AD000671.3
AP001610.2
RNF224
AF186192.2
CACNA2D4
AC009533.1
MRPS18AP1
AC084782.1
DPPA3P1
FAAP24
AC009403.1
MIR454
AP001267.3
OR2T33
AC092042.2
AC073863.1
AC017083.1
CT45A11P
GAPDHP62
C1GALT1P1
NAP1L4P1
AC013429.2
AC098650.1
TPTE2P1
CHST4
APOM
CDY4P
AKIRIN1P2
AC005042.1
FERP1
CCDC152
ACTR3BP4
AL513523.1
AC027176.2
HLA-F-AS1
AC087854.2
KLF3P1
AL356512.1
AC097515.1
AL078645.2
HOXD10
SNAI3
TAS2R40
KRT18P18
AL158071.3
AC090192.1
AC004801.2
AL596202.1
AL645768.1
C18orf32
NCF4
METTL21C
AC146507.2
PPEF2
AC009779.3
ELOCP19
YBX1P3
GTF2F2P1
SPCS2P3
KY
AL096869.2
SFTPA1
GINS4
AC078785.1
ACBD3-AS1
DUOX2
AC109361.2
AC009084.2
CBX1P1
C16orf95
OCLM
AC124283.4
HSPD1P16
FAM30A
AC092747.2
CFL1P5
FTH1P3
KCTD6
SLC25A5-AS1
RPS7P14
TEKT4
NDUFB2-AS1
RPL17P50
AC009153.1
AL731571.1
ZNF284
RPL18AP7
MAGIX
AC092798.1
FXNP2
ZNF771
AL391419.1
NGEF
CRYZP1
KRT18P34
ACTRT3
RNFT1-DT
CIART
MRPS31P5
DLGAP4-AS1
AC020659.1
HHATL
SLC28A1
AL050343.2
ZNF837
AC139256.1
PTMAP1
AC010332.2
ZNF300
AL158156.1
KCNJ10
SRD5A1
RFPL3S
CSNK1A1P3
AC067940.1
RPL32P1
AC010409.1
AL445288.1
GAPDHP33
AC007790.1
AL035456.1
MTAPP2
RPS4XP13
AC005104.2
RHOQP2
TNFRSF13C
ZNF781
YWHABP2
GAPDHP60
TCTE1
AC012236.1
SPDYE4
PGGT1BP2
FNDC10
PHBP11
AL162231.4
AC006270.2
MORN3
AC068831.1
AL512635.1
MRPS31P4
AC109449.1
PLA2G10
HMGN1P8
SYCE1L
GTF2IP5
HMGB1P35
UGT1A4
GYPE
PLAG1
CD99P1
AC004223.1
AC242376.2
TCTEX1D2
AC133552.2
RPS6P16
NSMCE1-DT
ATP5F1EP2
TMEM233
LRP4-AS1
AC008280.2
RPL7AP15
GZMM
AL138921.1
AC113208.2
CELF5
AC005840.3
GCM1
MMP24OS
DDX50P1
ULBP1
AL020997.1
AC006461.1
AC007114.1
AC138623.1
RSU1P3
SLC6A4
SLC25A1P5
WBP1LP2
PTP4A1P6
AC022150.4
FAM86KP
AC115618.1
LINC01545
VASH1-AS1
ZNF684
AL591866.1
CHROMR
BRWD1-AS2
AC006445.2
BX248409.1
AL645728.2
CUTALP
UBE2V2P3
AC073107.2
CHMP1B2P
SMG1P2
AC108941.2
AC017116.2
S1PR5
XRCC4
RPL21P132
C9orf16
RAB42
AC092902.5
AL096678.1
AC003102.1
CHMP4BP1
HNRNPABP1
AC009318.1
NFE2
AC106820.1
TNPO1P1
LINC00662
AC106865.2
HPCAL4
XBP1P1
AC105345.2
HS6ST1
KRT8P9
WEE2-AS1
OR11H4
EDDM3CP
RPSAP3
AC123912.1
CMTM5
GLUD1P2
TPTEP2
AC093849.4
HMGN1P2
DANCR
HMGN1P28
PPIAP20
AC003070.1
AC009163.7
SNORA74
AL133517.1
C10orf88
SKA2
GGACT
OR7E117P
AC022679.1
AC004522.3
WDFY3-AS2
TEX11
RPL35AP31
AL365436.2
AL078587.2
BOLA3
AL109627.1
TUBB2A
AL359715.1
AQP5
AC002543.1
STMN1P1
FCAMR
AC113382.1
Z75746.1
AL096701.3
AF111169.4
FAM122A
MIR4453HG
HDAC1P1
NMBR
HSPA8P11
ZNF578
AC104819.3
