# Supplementary material for: Unveiling racial disparities in prostate cancer using an integrative genomic and transcriptomic analysis
Source: Cell Insight. 2025 Feb 17;4(2):100238. doi: 10.1016/j.cellin.2025.100238 (PMC11914995; doi:10.1016/j.cellin.2025.100238)
Supplement: Multimedia component 5 [file mmc5.zip › cellin_100238_mmc5.csv]

gene_symbol
AC099522.2
RESP18
AC080079.2
MTCYBP17
IGHV2OR16-5
LINC01152
SLC25A5P7
AC093635.1
OR4A42P
COX6B1P5
AP001107.5
AC098799.2
Metazoa_SRP
AC068759.1
AC026782.1
MTND3P5
AC018637.1
AC113410.5
IGKV2OR22-3
AC009511.1
EGFLAM-AS1
AC108134.2
LINC00896
R3HDML
MIR7-3
FP671120.8
FP236383.10
FP236383.12
AC008753.2
AL591438.1
RPL21P111
TRIM77
AC138028.3
AJ239322.1
RNU6-378P
SCARNA18
AC008162.2
REG3G
RPL10P11
BNIP3P24
AC136443.2
PHB2P1
RNA5SP130
RNU6-945P
SETD6P1
AL118511.4
AL137804.1
AP003037.1
AP000763.4
AL355096.1
AC044913.2
AC012616.1
AL353796.2
PGBD4P2
AC026797.1
AC010086.3
LINC02546
AC044802.2
AC093416.2
AC007132.1
AL121578.3
AC069542.2
RNU4-8P
AP003027.1
TRAV7
Z98755.1
LINC01805
AL590640.1
MTND1P18
AC009310.1
RPL7AP51
LINC01203
AP000472.1
NGF-AS1
AC091770.1
AC006041.1
RPL21P24
LINC01501
AP000695.1
MTND4P21
AC068058.1
LINC01052
BX470209.2
CCDC58P2
AL512649.2
LNCNEF
ISCUP1
LINC02806
AC108749.1
AC104472.2
AC126121.1
AC129807.1
AC119424.1
AC092957.1
AL136537.1
AC116362.1
AC068531.2
ACTR6P1
AC021242.1
TAF11L12
LINC02465
AC074255.1
LINC00604
AC093909.4
MTND1P19
RNU6-539P
AC026904.1
MTCYBP20
MTCO1P47
LINC01111
AC060765.2
AC021393.1
LINC02739
AP003721.2
AL133304.1
AC123904.3
AL358335.1
AL442663.3
AL596211.1
C16orf97
RN7SL460P
AL035696.3
RN7SL493P
AC067968.2
AL158151.3
RPL7AP69
VN1R79P
AC009237.12
AC093159.2
BNIP3P7
AC008626.1
AC068276.1
AC092954.2
U1
AC106873.4
AL391262.1
AL445528.2
Metazoa_SRP
AC093775.1
AC137723.1
AL133383.2
AL359396.2
AC090386.2
AC020923.1
AC005252.3
PAUPAR
LINC02183
AL358215.3
AL356747.1
AC104454.2
AC114977.1
LINC02856
AL591428.1
AC004129.3
AL139095.5
AC003950.1
AC093817.2
AL122018.2
AC011754.2
AC018755.5
AC092125.2
AP005899.2
AC116611.1
AL161652.1
AC007880.1
AC010884.2
AC005592.2
AL450423.2
AL161447.2
AL357522.1
AC021055.1
AL162151.3
AC107373.3
AC112770.1
AP000961.1
SLC16A1P1
UQCRHP3
AP000889.1
AC005100.1
AL353709.1
MEI4
HOXB1
LINC01082
ZNF101P1
AL132992.1
ASNSP4
S100A7L2
AC019322.4
SNORA6
OR5M7P
TRBV7-5
RPL9P31
KLRF2
AC130304.1
AC016240.1
AL122010.1
AC009061.1
LINC01840
AC008736.1
Metazoa_SRP
AC093639.3
SNORD48
SNORA77
AL022310.1
PWRN4
Metazoa_SRP
KRT18P8
GRID1-AS1
AC074276.2
AC239860.3
AC011471.2
RN7SKP102
LINC01707
MTND5P6
AC009500.1
TCAM1P
RIC3-DT
LINC01339
AC010267.1
AP002512.1
RN7SL744P
AL161893.1
AC009704.3
IGKV1OR2-2
AP005403.1
AC093426.1
AC092844.1
AL139801.1
AC082651.1
AC027763.2
SMIM33
ZP4
NPAP1L
AC129803.1
OTOR
IGLV3-17
AC023824.6
AC012184.1
PSORS1C2
TMEM239
TUBBP2
AC138473.1
SNORD114-2
ELOCP3
KDM2B-DT
RN7SL484P
LINC02301
LINC01532
AHCYP3
SNORD13
HMGB1P49
RPLP0P7
Z75741.2
GNG8
AC087289.4
AC114741.1
AC005829.1
RN7SKP124
RPL23P10
RPL3P8
MIR3976HG
AP001180.4
AC092650.1
RPS21P4
OR5K3
SNORA55
LINC00488
AC026320.1
AC087430.1
MTND2P31
AP000641.1
AL596325.1
AC004453.2
CFAP97D2
OR5BS1P
AL590286.2
AL078603.1
LINC00159
AC089998.1
AC128687.3
AL353997.3
AC006509.1
PHBP2
WBP1LP5
SNORD115-13
LINC00390
BTF3P13
AP000753.1
AC245047.1
LINC01980
LINC02789
LINC02029
AC129926.1
U62317.1
AC080089.2
LINC01189
AL162386.2
AC024341.1
LINC00323
AL603839.4
AP003110.1
TAS2R16
RN7SL258P
OR11G2
AP000942.2
SNORD65B
U8
RNA5SP497
BSN-AS1
AL356266.1
CYCSP20
TRIM40
ALG1L5P
AC117834.1
AC009994.1
FMR1-IT1
AC010731.1
AC115284.2
PPY
OR9K1P
LINC01919
AP001972.5
AC006015.1
DDX43P3
AC022616.3
FZD4-DT
RPL41P5
AC244517.10
AC020983.1
AC067930.2
DLEC1P1
AC110790.1
AC021979.3
U3
PPIAP81
LINC02042
DEFB110
AC008766.1
AC017048.3
OR5AN1
AC005252.4
ARHGAP23P1
RCC2-AS1
ARL2BPP10
LINC01230
AL161449.1
AL591503.1
AC018695.7
SPO11
AL139317.3
UBE2Q2P8
ATXN3L
MTRNR2L12
LINC01492
RPS2P48
CRISP1
AL138693.1
RBMY2KP
LINC00343
ST13P18
RPL36AP39
RN7SL535P
OR6C76
AC015574.1
LINC01148
CR382285.2
MIR6126
DMRT3
MIR223
AC004232.1
RPL6P8
AC011611.4
AC126182.3
DBX1
BHLHA9
CYB5AP4
MTCO3P31
MIR1294
LINC02647
LINC00703
CASC6
VN1R28P
WARS2P1
CEACAMP7
AP000459.1
OR8V1P
MTND5P7
AP000302.1
CRYGFP
LINC02579
DEPDC1-AS1
LINC01432
LINC01440
AC114814.3
LINC02773
RN7SL236P
PLA2G4E-AS1
LINC02504
EFL1P2
AC112178.1
AC021146.7
DUX4L51
AC012629.1
AC104108.1
MARK2P11
LINC02839
LINC02682
OR5D15P
OR4A44P
SLC5A4P1
AC027290.1
LINC02394
AC027088.3
AC133485.2
AC093536.2
VN1R69P
AC091489.2
RN7SL847P
AC116003.2
AC011518.1
SMUG1P1
AC091198.1
AC083899.3
LINC02104
SELENOTP2
AC080112.2
AL353649.1
AC010424.3
AC099654.9
AL355677.1
AL773573.1
AC109635.6
AC120194.1
AL732437.2
AC007922.4
AC068279.2
MIR378D2HG
AC006130.1
AL359711.1
RN7SL18P
RN7SL163P
AC108751.1
AC067930.4
MMD2
AL365503.1
AC130456.6
LINC01427
SNORD114-1
AC013468.1
AL162456.1
AC004817.4
WNT9B
AC009019.1
LINC00520
RPL31P63
MS4A3
PPIAP79
AC084121.2
AC106872.12
AP005212.1
AC073111.3
AC007787.2
RNVU1-1
AC008517.1
HMGN1P10
OR4A5
AL050303.3
AL133396.1
AC138646.1
AL137798.2
AC021549.1
PPIAP28
AL008638.4
AC079587.1
AL589994.1
AP001107.8
AP000459.2
AL022331.1
LINC02265
VN1R70P
MARCH10-DT
LINC01109
AC004000.1
MAGEB6B
AP005262.2
AC024681.1
MIR647
AC113167.1
MEIS1-AS3
LINC02032
PRELID3BP5
AC083864.3
AC010205.1
AC124861.2
AC068616.3
AC024337.1
TACC1P1
Y_RNA
AC007671.1
Metazoa_SRP
AC092326.1
AC012119.1
AL031600.3
AL445189.1
LINC00608
RN7SL838P
LINC01608
CICP7
PSPC1P1
LINC02213
AC073342.2
LINC01630
RPL6P21
AC008609.1
AC008741.1
AC110792.4
RPL21P41
ISCA1P2
AC011558.1
LINC02064
AL009176.1
AC008163.1
Z99714.1
TUBB4BP3
MFSD4BP1
AL929472.2
OR10R3P
AC097512.1
AC010507.1
ANKRD30BP2
AC026774.2
LINC01249
LINC00636
LINC01213
HSPE1P14
AC010768.2
AC090616.5
AL022313.1
AC108729.2
RN7SKP275
LAPTM4BP1
LINC02821
LINC01115
CLEC2A
EEF1A1P42
FP325335.1
Y_RNA
PANTR1
HSPD1P2
AC068870.1
OR8I1P
ATP6V0E1P3
BX640514.2
LINC01192
CABP5
AC113189.4
KNCN
MTND4P4
LINC02577
LINC02010
RPL7P40
LINC02126
LINC01751
AC096675.1
AC079304.1
AC139453.2
AL162391.1
MTND6P12
AC091938.1
CST8
AC113348.3
AC092593.1
AC105020.3
AP004371.1
AL138827.1
AC174469.1
DUX4L17
LINC00567
AC008694.1
Y_RNA
AL512646.1
MTND6P10
MED6P1
VN1R51P
AL135923.2
Z98949.3
AC007179.2
AP000959.1
LINC01281
RN7SL776P
TUBBP11
AC092905.1
AC008525.1
LINC02492
LINC02855
COPS8P3
LINC02419
AC113189.1
AC098850.2
AC090844.2
RN7SL475P
AC233702.8
DUXAP11
IFNL4
AP003485.1
AL109806.1
AL590381.1
AL445604.1
AC078820.2
AL034427.1
AC100805.1
AC006459.1
AC104117.4
MIR599
SNAP25-AS1
RNVU1-19
EIF4A2P3
AC020656.1
AC096543.1
AL627316.1
BX119321.1
ZNF736P8Y
C7orf65
KRT17P6
AC112250.1
SNORA3A
AC091806.1
AL157400.3
AC108718.1
AC010618.2
AC114755.2
RN7SL154P
LINC02073
AC004938.1
SNORD115-37
PPIAP27
CRIP1P4
AC239859.4
RPL27AP5
ARL2BPP7
AC116353.2
LINC02569
AC079140.4
Metazoa_SRP
HNF4GP1
SNORA52
RPS4XP18
LINC01360
AL391704.2
AC128685.1
SNRPGP19
AC015911.1
AL596275.1
KRTAP9-2
SFR1P2
AC009804.2
AL355997.1
AC091534.1
AC009237.17
AL353774.1
AC117525.1
MAPK6P6
AL121890.2
AL033528.1
AC083977.1
LINC02055
AL132996.1
BX119917.1
RPS27AP17
SPATA2P1
AL445433.2
AC069431.1
LINC01202
AC006026.3
ARF4P4
NHLH2
AC126564.1
AP003120.1
TOMM22P2
MARK2P16
AC007611.1
AC008554.1
AL117378.1
HMGB1P16
AC006273.1
RN7SL835P
Z98949.1
AL365394.1
AP003396.1
MIR7515HG
AL132656.1
FDPSP5
AL118558.1
CXXC1P1
CD83P1
MIR1302-4
SNRPEP3
AC023194.1
LINC01204
AP002856.2
LINC00463
AC091675.1
AC093809.1
AC092353.1
LINC02722
AC008083.2
AC125603.3
RARRES2P7
AC140113.2
AC004014.2
AL139379.1
AL583825.1
AC138647.2
AC079328.2
RN7SL123P
MTCYBP13
TMEM151A
AC022916.2
SNORD114-28
AC018557.1
AC026954.3
MIR663B
AC017019.1
AC117395.1
AC133065.3
CR381670.2
AC104806.2
OR8K1
OR10X1
LINC00501
FAM230E
RNA5SP336
SNORA2A
LINC01923
AC011447.2
PAPPA-AS1
AQP2
NIFKP3
AC012213.5
AL121658.1
VTRNA1-2
RPS15AP34
AC009139.2
AL590065.1
ATP5F1CP1
LINC00550
AL390800.1
AL357079.2
AC006040.1
AC010335.2
AC099667.1
AL358933.1
AC084335.1
LINC02044
AL450322.2
LINC01553
AC134504.1
MTDHP1
AC021678.1
SNORD66
AC105094.2
AC008581.1
AC011603.1
AC008669.1
AL139327.2
LINC00330
LINC00927
AC112200.2
AL158058.2
AL359764.1
AC004817.5
AC106794.2
SLC7A15P
AC114324.2
AL353726.2
Metazoa_SRP
AL031229.1
OR4A11P
AC011453.2
LCE1D
AC079602.1
DPPA5P1
AC024132.1
TTC39DP
LINC01865
AC003984.1
TRDN-AS1
NDUFA4P2
AC095050.2
AC090312.2
AC073255.1
AL591518.1
AC108052.1
CTBP2P6
AC104116.1
AL512422.1
AC007032.1
MT1HL1
AC090888.2
AC010350.1
AL360219.1
SNORA20
ADAM18
Metazoa_SRP
AL023495.1
AL591122.1
AL356094.1
AC027045.2
AC080132.1
AC000099.1
PPIAP45
AC090015.1
AP001122.1
MTND2P7
AC093765.5
AC022028.1
AC021683.5
LINC01241
RNU5D-1
AC012640.5
AC135068.4
TNKS2-AS1
AL160279.1
SLC25A15P4
AC114977.2
OR2Y1
LINC02799
SCARNA21
AL021937.1
AC073896.3
AC092958.1
Metazoa_SRP
Metazoa_SRP
AL356414.1
AMYP1
GAPDHP31
AL133166.1
AC025278.1
AC133644.2
SNORD54
AC104012.1
AC010834.2
MIR766
AC008040.3
AC121338.2
AC011477.9
AC011468.1
AC008067.1
IL6RP1
RPL23AP75
AC145098.1
AL139339.2
CIR1P3
GPC6-AS2
AC110926.2
SNORD114-18
AC006548.2
AC092324.1
RPL31P35
RPL21P6
AL356277.3
AC006296.3
AC009779.5
SNORA36B
RPL31P44
AC073091.1
AL606490.5
AC073065.1
SNORA7B
AC104057.1
LINC01609
AL137014.1
AP000619.3
AL713866.1
AC080011.1
THRIL
SNORD115-25
RN7SL146P
AC022087.1
AC012413.1
AC090945.1
AC107983.1
AC007402.1
AC093156.1
AL136164.1
LINC01761
AC124916.1
AP002982.2
SNORA7A
HSP90AB6P
AC007685.1
RPL21P126
AC106871.1
AC099685.1
LINC01020
AC004862.1
AC109439.2
RSL24D1P2
AC027129.1
SNRPCP3
RPS12P15
RPL7AP33
FOXR2
MIR133A1
BX255925.1
MIR3655
AC008403.2
SERPINA13P
AC092268.1
AC106873.2
AC015813.7
AL445363.3
AC092436.1
AC005301.1
AC004129.1
ANKRD62P1-PARP4P3
AC053503.5
CARNMT1-AS1
AC007923.2
AC005033.1
AC009041.3
TRBV6-4
AC006238.1
AL359704.1
AC233702.4
SLC25A1P3
AC090772.2
AC004074.1
OR4C2P
BX284668.3
AC100812.1
AC073140.2
AC079226.1
AC113137.1
LINC01968
OR5F2P
AP003392.3
AL034348.1
LINC02240
AC067751.1
AC112236.3
NDUFA5P9
ZNF736P11Y
AC069061.1
CHMP1B-AS1
AC111149.1
RPL12P41
AC079385.2
LINC00536
RPS20P32
AC093496.1
LINC00320
OR14C36
AC080013.6
OR5M9
AP004607.8
AC008878.4
TRIM53BP
AC093425.1
AC078883.2
SNORD115-16
OR52E3P
AL353133.2
SNORD110
SNORA37
MUC5B-AS1
AL357972.1
AC092337.1
AC016743.1
AC011467.5
AC092115.2
AL591463.1
AC097375.5
AL050404.1
LINC02473
SNORD46
RNA5SP444
MTHFD2P3
FGFR3P5
AL356157.3
SNORD59A
AL591742.2
LINC02710
AC091874.3
LINC02263
MESTP2
AC211476.4
AC023906.3
KATNBL1P3
EIF4A1P12
SNORD116-22
SPRR2B
PNLIPRP1
AL354956.1
SNORD22
AC114954.1
AC114495.1
KRT82
ARL2BPP3
RPS27P14
KRT8P24
AC084759.2
SPATA48
MTCO2P33
Z82214.2
Metazoa_SRP
SNORD42A
AC104758.4
OPA1-AS1
PPIAP34
AGGF1P7
LINC00211
AL161901.1
GPR32P1
AC078850.1
AL603832.2
AC108863.2
AP004607.3
AL391244.1
KRTAP13-5P
AC073429.2
SIGLECL1
RN7SL605P
SNORA63E
AC108721.2
AC107398.5
LINC02436
AC004551.1
AC008456.1
XAGE3
AC124864.3
AC121334.1
RN7SL767P
SNORD116-2
AC046130.1
C17orf102
KRT8P6
TMEM114
SNORD11
SNORA12
SNORD116-1
CDH12P4
SNORD64
UBE2Q2P12
FP236383.7
FP671120.9
FP236383.8
AC090819.1
FP325330.2
SNORA33
AC109446.1
CASP3P1
FER1L6-AS1
MYL6P1
FABP5P10
AL096814.1
AC023141.12
AC006453.1
AL591416.1
AC064869.1
SLC25A51P4
AC046144.1
HMGN2P11
AC096632.2
AC022424.1
Metazoa_SRP
AC107976.1
AC011718.1
AP001931.1
AC067805.1
AC073365.1
PTPRD-AS2
FAM27E5
AC011431.1
LINC02547
LINC00841
AC004801.4
CDRT15L2
SNORD115-29
SNORD115-11
SNORD115-5
SNORD115-26
AP003122.5
SNORD115-43
SNORD115-36
OR4S2
SNORA70
RSU1P2
Metazoa_SRP
AC018738.1
AF131216.4
SNORA71D
AC092568.1
AL359764.2
AC093390.1
Z95114.1
SNORD70
HES5
LINC02552
AC006011.1
MIR3681HG
XRCC6P3
SNORD89
AC092079.1
DAZ3
AC092447.5
LINC00469
SMYD1
LINC02532
OR8J3
AC009263.1
AC064862.5
AC010082.1
SNORD18A
KRT18P27
AC104793.1
CDK5P1
LINC00305
OR4K17
LINC02616
SNORD113-5
SNORA74B
OR6P1
C14orf177
CTSLP8
ZNF630-AS1
AC100849.2
AC076968.2
AC091153.4
ATP5MGP7
SUN5
OCSTAMP
SNORD115-12
SNORD115-9
LINC01206
SNORA3B
AC093720.1
AL035530.1
AL020989.1
AC090164.1
MIR575
AC087190.1
AC026523.2
PCMTD1P2
AC090774.1
OR8J1
AC010761.2
ATP5F1BP1
AL451142.2
AC006116.7
KAAG1
AC097636.2
AC068544.1
AL358472.7
SNORD9
AC096708.2
AL137783.1
FABP3P2
AC010547.6
PTH2
SSX6P
AP003170.2
PRR13P4
HNRNPA1P46
KRT18P41
OR6Y1
AL593856.1
AC025262.3
AL450472.2
MT-TS2
OR4H6P
AC011416.1
AL133551.1
SNORA68
AL162725.2
LINC01847
GPR158-AS1
AC103855.2
MRPL35P4
AL161636.2
AC009313.2
AF238378.1
MRGPRX7P
KIAA1614-AS1
AC068630.1
AC096644.3
RN7SL277P
AL390195.1
CBX3P8
EXOC7P1
AL451166.1
NPM1P5
SNORA49
AL935212.3
RPL5P17
SNORD84
RPL34P33
CHCHD3P1
UBTFL3
RNMTL1P2
RPL36AP40
OSBPL9P1
AC009065.9
SCARNA1
SNORD60
BTF3P2
ZSWIM5P1
RPL36AP21
AC243964.4
AC026333.3
ZNF736P6Y
RN7SL657P
AL353784.1
SCARNA3
AC084754.1
PIGPP3
AC093152.1
LINC01333
OR10AG1
CASC9
RPL21P129
AL357075.1
SNORA50C
AC016739.1
RPL7P45
TECRL
OR8K5
AC111200.1
OR4C45
AL359555.2
AL450307.1
PNOC
RBMY2XP
MIR590
FLNC-AS1
AC011462.3
SNORA75
HIST1H4G
SLC10A2
SRIP2
AC025263.2
RNA5SP429
AP002409.1
RPL22P10
MIRLET7D
C1QTNF1-AS1
MRPL42P3
CUBNP1
DEFA4
AC084880.3
AP003478.1
AP000944.4
CXorf66
MIR1302-11
MIR1302-9
MIR1302-2
MIR1302-10
SETP7
AP001888.1
FARSBP1
LINC01602
XAGE5
LACTBL1
RPL22P11
OR5AS1
AL035461.3
AC113189.9
SNORA51
KRTAP25-1
AC009113.2
GPAT2P2
FABP5P1
SNORA70
SCARNA8
AMD1P2
KRT18P36
AL353579.1
AL450346.1
AC012400.1
AC011487.4
SIM1
FO393412.1
AL136455.1
C1DP3
AL512605.1
TRAV8-7
HMGB3P11
AC005181.1
LINC02551
MT4
NPS
AC112198.4
AC107385.2
AC093765.2
SNORA71E
AC111000.5
RPL22P7
AC016956.1
AL355994.1
PROS2P
FAM197Y9
SNORA50A
AL672167.1
TRIML2
SNORD113-6
AC016924.1
PPP1R26P2
SNORA5C
RN7SKP176
SNORD62B
SNORD62A
AC073347.1
KRT18P68
AC119751.1
CDK2AP2P1
AC027334.1
MRGPRX2
AC110027.1
AC068831.4
PTCD2P1
ADAM6
AC110491.2
AL513523.3
AL133481.3
DUXA
OR8K3
SNORA71B
AC048346.1
AL049779.3
AC091544.3
NPM1P4
BCAS2P3
AC034154.1
SNORD94
AC034244.2
FAM138E
AL135926.1
OR2T6
AC245100.6
SNORD101
OPN5
CES5A
SNORA9
BMS1P12
AC093698.2
TBC1D21
SNORA74
GALNTL5
IGLJ3
PRAMEF27
AC091893.1
SNORA14B
NPM1P31
SNORD116-24
CGB5
SNORD1B
AC006449.3
AC073465.1
SNORD36A
SNORD38B
PYHIN5P
KRTAP29-1
RPL7P10
AC103843.2
RPL21P127
BLOC1S2P1
AC090453.1
AC025430.1
AL049844.3
AC068643.2
BTF3P7
SNORA58B
ELOCP2
SHOX
AC026371.1
LINC00207
DYDC1
RPL23AP28
HMGN2P24
SMAD1-AS1
PA2G4P3
C2orf27B
SNORA5A
SNORA80E
LINC01949
SCARNA11
AC021097.1
AC003958.2
AC022679.2
AL591473.1
AC095038.3
HSFX2
FRG2JP
SSX7
HMHB1
LINC01159
AC027243.1
RBMY1E
AC006547.3
CCDC179
RPS3AP25
AL049830.1
AC141586.3
TMEM26-AS1
RPSAP73
AC018761.4
AC090525.1
C4orf17
DEFB127
AC090643.1
AC053481.3
IGHV3-65
AL591034.1
AC005524.1
AC103810.9
AC008569.1
FAM220BP
SNORD14B
AC005618.2
SNORA57
BSPH1
MT-TH
AL356019.1
GSG1L2
TBC1D3H
AC091944.1
DNM1P49
SNORD15A
MIR612
AL136295.17
AC236972.1
CCDC192
LMO7DN
MT-TE
PRAMEF5
RSL24D1P4
SNORA28
KRT18P67
FP475955.4
SNORD45C
SNORA58
AP005597.1
AC005726.5
AC100756.2
AC012488.2
OR5M3
AC099518.3
SNORA11
SNORA31
F9
SNORA4
AC233702.1
SNORD27
PPIAP43
SOHLH1
SNORD43
H2AFB1
AC130466.1
RANP6
AL390205.1
RPL15P2
AL355075.3
SNORD69
AC098614.2
SNORA46
GSTA11P
AC241377.2
AC112198.3
SNORA60
SNORA65
SNORD107
CDY1B
AC019129.1
SNORA18
IL21
OR6N1
SNORA72
CSN1S1
SNORD35A
IGKV1D-22
AL845331.1
AL121749.2
SNORD90
SNORD93
AC008429.3
AL138963.4
NHP2P2
AL109947.1
RAC1P4
AP000811.1
RPL7P58
SCARNA20
RPS20P21
SNORD12C
SNORD49B
ZSWIM2
AL109827.1
EFCAB3
SCARNA4
AC091153.2
AL049781.1
SNORA13
AP006587.3
SNORD116-29
AL355472.1
RNA5SP389
SNORD53
NPM1P34
SNORA40
AC010615.4
AL627171.2
SNORA15B-2
SNORA15B-1
AC007326.5
AC018766.1
SNORD116-25
RPL13AP23
AL442636.1
AC233702.9
SNORD98
SNORD58A
AC073569.2
SNORD2
SNORD1A
SNORD73A
AC005899.4
HNRNPA1P39
AC092115.3
NRBF2P3
RPS11P7
AC010631.1
AC078909.1
AL590135.1
AC021733.3
SNORA69
AC093525.2
SNORA27
SNORD38A
SNORA40B
SNORD4A
AP002449.1
SNORD116-26
PABPC1P3
AL449043.2
SNORD5
Z98883.1
ANO1-AS1
SNORD42B
SEPTIN14P24
RPL7P6
SNORA19
RPSAP5
SNORD50B
AC243772.3
LINC00266-2P
AC010422.5
SNORA32
AP000317.2
RPS4XP20
SNORD58B
AC117378.1
AC027682.3
AC114730.1
SNORD35B
LINC00431
SNORD92
RNA5SP370
AC091180.3
AC079742.1
5_8S_rRNA
SNORD102
SCARNA15
AC087286.3
TMEM185AP1
AC010422.6
AC011611.3
SNORD26
FAM90A20P
AL645941.2
AC120114.4
RNA5SP226
CYP3A7-CYP3A51P
SNORD82
CLEC18C
SNORD49A
SNORD45A
SNORD63
SNORD36B
AL513217.1
