# Supplementary material for: Unveiling racial disparities in prostate cancer using an integrative genomic and transcriptomic analysis
Source: Cell Insight. 2025 Feb 17;4(2):100238. doi: 10.1016/j.cellin.2025.100238 (PMC11914995; doi:10.1016/j.cellin.2025.100238)
Supplement: Multimedia component 8 [file mmc8.zip › cellin_100238_mmc8.txt]

#GeneName	GeneId	TranscriptId	BioType	variants_impact_HIGH	variants_impact_LOW	variants_impact_MODERATE	variants_impact_MODIFIER	variants_effect_3_prime_UTR_variant	variants_effect_5_prime_UTR_premature_start_codon_gain_variant	variants_effect_5_prime_UTR_variant	variants_effect_conservative_inframe_deletion	variants_effect_conservative_inframe_insertion	variants_effect_disruptive_inframe_deletion	variants_effect_disruptive_inframe_insertion	variants_effect_downstream_gene_variant	variants_effect_frameshift_variant	variants_effect_intron_variant	variants_effect_missense_variant	variants_effect_non_coding_transcript_exon_variant	variants_effect_sequence_feature	variants_effect_splice_acceptor_variant	variants_effect_splice_donor_variant	variants_effect_splice_region_variant	variants_effect_start_lost	variants_effect_stop_gained	variants_effect_stop_lost	variants_effect_structural_interaction_variant	variants_effect_synonymous_variant	variants_effect_upstream_gene_variant
HLA-DRB5	HLA-DRB5	NM_002125.3	protein_coding	5	5	6	9	0	0	0	0	0	0	0	0	4	7	10	0	0	0	0	0	0	1	0	0	5	2
FRG2C	FRG2C	NM_001124759.1	protein_coding	0	11	8	22	6	0	0	0	0	0	0	0	0	16	8	0	6	0	0	0	0	0	0	0	5	0
ZNF534	ZNF534	NM_001143938.1	protein_coding	0	4	7	2	0	0	0	0	0	0	0	1	0	1	7	0	1	0	0	0	0	0	0	0	3	0
ZNF534	ZNF534	NM_001143939.1	protein_coding	0	4	7	2	0	0	0	0	0	0	0	1	0	1	7	0	1	0	0	0	0	0	0	0	3	0
ZNF717	ZNF717	NM_001128223.2	protein_coding	0	5	7	0	0	0	0	0	0	0	0	0	0	0	7	0	0	0	0	0	0	0	0	0	5	0
ZNF717	ZNF717	NM_001290208.1	protein_coding	0	5	7	0	0	0	0	0	0	0	0	0	0	0	7	0	0	0	0	0	0	0	0	0	5	0
ZNF717	ZNF717	NM_001290209.1	protein_coding	0	4	7	1	0	0	1	0	0	0	0	0	0	0	7	0	0	0	0	0	0	0	0	0	4	0
LILRB1	LILRB1	NM_001081637.2	protein_coding	0	2	6	4	0	0	0	0	0	0	0	0	0	4	6	0	0	0	0	0	0	0	0	0	2	0
LILRB1	LILRB1	NM_001081638.3	protein_coding	0	2	6	4	0	0	0	0	0	0	0	0	0	4	6	0	0	0	0	0	0	0	0	0	2	0
LILRB1	LILRB1	NM_001081639.3	protein_coding	0	2	6	4	0	0	0	0	0	0	0	0	0	4	6	0	0	0	0	0	0	0	0	0	2	0
LILRB1	LILRB1	NM_001278398.2	protein_coding	0	2	6	4	0	0	0	0	0	0	0	0	0	4	6	0	0	0	0	0	0	0	0	0	2	0
LILRB1	LILRB1	NM_001278399.2	protein_coding	0	2	6	4	0	0	0	0	0	0	0	0	0	4	6	0	0	0	0	0	0	0	0	0	2	0
LILRB1	LILRB1	NM_006669.6	protein_coding	0	2	6	4	0	0	0	0	0	0	0	0	0	4	6	0	0	0	0	0	0	0	0	0	2	0
ZNF443	ZNF443	NM_005815.4	protein_coding	1	1	6	1	0	0	0	0	0	0	0	0	0	1	6	0	0	0	0	0	0	0	1	0	1	0
ZNF717	ZNF717	NM_001324027.1	protein_coding	0	3	6	3	0	0	0	0	0	0	0	0	0	3	6	0	0	0	0	0	0	0	0	0	3	0
C6orf10	C6orf10	NM_001286474.1	protein_coding	0	0	5	17	0	0	0	0	0	0	0	0	0	17	5	0	0	0	0	0	0	0	0	0	0	0
C6orf10	C6orf10	NM_006781.4	protein_coding	0	0	5	17	0	0	0	0	0	0	0	0	0	17	5	0	0	0	0	0	0	0	0	0	0	0
MROH2A	MROH2A	NM_001287395.1	protein_coding	0	2	5	15	0	0	0	0	0	0	0	0	0	15	5	0	0	0	0	2	0	0	0	0	2	0
PLIN4	PLIN4	NM_001080400.1	protein_coding	0	3	5	2	0	0	0	0	0	0	0	1	0	1	5	0	0	0	0	0	0	0	0	0	3	0
VCX2	VCX2	NM_016378.3	protein_coding	0	1	5	0	0	0	0	0	0	0	0	0	0	0	5	0	0	0	0	0	0	0	0	0	1	0
ANKRD62	ANKRD62	NM_001277333.1	protein_coding	0	1	4	6	0	1	1	0	0	0	0	0	0	5	4	0	0	0	0	0	0	0	0	0	0	0
C6orf10	C6orf10	NM_001286475.1	protein_coding	0	0	4	18	0	0	0	0	0	0	0	0	0	18	4	0	0	0	0	0	0	0	0	0	0	0
CEP192	CEP192	NM_032142.3	protein_coding	0	0	4	5	0	0	0	0	0	0	0	0	0	4	4	0	0	0	0	0	0	0	0	0	0	1
EXD3	EXD3	NM_017820.4	protein_coding	0	0	4	5	0	0	0	0	0	0	0	0	0	5	4	0	0	0	0	1	0	0	0	0	0	0
MOCOS	MOCOS	NM_017947.2	protein_coding	0	2	4	4	1	0	0	0	0	0	0	0	0	3	4	0	0	0	0	0	0	0	0	0	2	0
MXRA5	MXRA5	NM_015419.3	protein_coding	0	2	4	0	0	0	0	0	0	0	0	0	0	0	4	0	0	0	0	0	0	0	0	0	2	0
OR8D4	OR8D4	NM_001005197.1	protein_coding	0	0	4	1	0	0	0	0	0	0	0	1	0	0	4	0	0	0	0	0	0	0	0	0	0	0
PERM1	PERM1	NM_001291367.1	protein_coding	0	1	4	2	0	0	0	0	0	0	0	1	0	1	4	0	0	0	0	0	0	0	0	0	1	0
SLC35G4	SLC35G4	NM_001282300.1	protein_coding	2	1	2	2	0	0	0	0	0	0	0	2	2	0	4	0	0	0	0	0	0	0	0	0	1	0
ADGRF2	ADGRF2	NM_153839.6	protein_coding	0	3	3	9	0	0	0	0	0	0	0	0	0	6	3	0	0	0	0	0	0	0	0	0	3	3
AHNAK2	AHNAK2	NM_138420.2	protein_coding	2	5	1	1	0	0	0	0	0	0	0	0	2	1	3	0	0	0	0	0	0	0	0	0	5	0
ATP7B	ATP7B	NM_000053.3	protein_coding	0	2	3	2	0	0	0	0	0	0	0	0	0	3	3	0	1	0	0	1	0	0	0	0	0	0
ATP7B	ATP7B	NM_001243182.1	protein_coding	0	2	3	2	0	0	0	0	0	0	0	0	0	3	3	0	1	0	0	1	0	0	0	0	0	0
CILP	CILP	NM_003613.3	protein_coding	0	0	3	4	0	0	0	0	0	0	0	0	0	4	3	0	0	0	0	1	0	0	0	0	0	0
FCGBP	FCGBP	NM_003890.2	protein_coding	0	0	3	0	0	0	0	0	0	0	0	0	0	0	3	0	0	0	0	0	0	0	0	0	0	0
GAA	GAA	NM_000152.4	protein_coding	0	5	3	11	0	0	0	0	0	0	0	0	0	12	3	0	0	0	0	2	0	0	0	0	3	1
GAA	GAA	NM_001079803.2	protein_coding	0	5	3	11	0	0	0	0	0	0	0	0	0	12	3	0	0	0	0	2	0	0	0	0	3	1
GAA	GAA	NM_001079804.2	protein_coding	0	5	3	11	0	0	0	0	0	0	0	0	0	12	3	0	0	0	0	2	0	0	0	0	3	1
KLHDC7A	KLHDC7A	NM_152375.2	protein_coding	0	1	3	2	2	0	0	0	0	0	0	0	0	0	3	0	0	0	0	0	0	0	0	0	1	0
MROH2B	MROH2B	NM_173489.4	protein_coding	0	4	3	7	0	0	0	0	0	0	0	0	0	7	3	0	0	0	0	0	0	0	0	0	4	0
OR8S1	OR8S1	NM_001005203.2	protein_coding	0	0	3	0	0	0	0	0	0	0	0	0	0	0	3	0	0	0	0	0	0	0	0	0	0	0
OTOGL	OTOGL	NM_173591.3	protein_coding	0	4	3	15	0	0	0	0	0	0	0	0	0	16	3	0	0	0	0	1	0	0	0	0	3	0
PADI4	PADI4	NM_012387.2	protein_coding	2	2	3	6	0	0	0	0	0	0	0	0	0	6	3	0	1	0	0	0	0	0	0	2	1	0
PCDHA3	PCDHA3	NM_018906.2	protein_coding	0	1	3	14	0	0	0	0	0	0	0	0	0	13	3	0	0	0	0	0	0	0	0	0	1	1
PCDHA3	PCDHA3	NM_031497.1	protein_coding	0	1	3	5	0	0	0	0	0	0	0	4	0	0	3	0	0	0	0	0	0	0	0	0	1	1
PERM1	PERM1	NM_001291366.1	protein_coding	0	1	3	3	0	0	0	0	0	0	0	1	0	2	3	0	0	0	0	0	0	0	0	0	1	0
PKD1L3	PKD1L3	NM_181536.1	protein_coding	0	4	3	4	0	0	0	0	0	0	0	0	0	4	3	0	0	0	0	0	0	0	0	0	4	0
RNF213	RNF213	NM_001256071.2	protein_coding	0	2	3	1	0	0	0	0	0	0	0	0	0	1	3	0	0	0	0	0	0	0	0	0	2	0
SLC29A3	SLC29A3	NM_018344.5	protein_coding	0	3	3	2	0	0	0	0	0	0	0	0	0	3	3	0	0	0	0	1	0	0	0	0	2	0
TCAF2	TCAF2	NM_001130025.1	protein_coding	0	1	3	0	0	0	0	0	0	0	0	0	0	0	3	0	0	0	0	0	0	0	0	0	1	0
TCAF2	TCAF2	NM_173678.2	protein_coding	0	1	3	0	0	0	0	0	0	0	0	0	0	0	3	0	0	0	0	0	0	0	0	0	1	0
TMPRSS11B	TMPRSS11B	NM_182502.3	protein_coding	0	0	3	2	0	0	0	0	0	0	0	0	0	2	3	0	0	0	0	0	0	0	0	0	0	0
USH2A	USH2A	NM_206933.2	protein_coding	0	1	3	2	0	0	0	0	0	0	0	0	0	2	3	0	0	0	0	0	0	0	0	0	1	0
ZNF534	ZNF534	NM_001291368.1	protein_coding	0	0	3	9	0	0	0	0	0	0	0	0	0	9	3	0	0	0	0	0	0	0	0	0	0	0
ZNF543	ZNF543	NM_213598.3	protein_coding	0	1	3	2	0	0	0	0	0	0	0	0	0	2	3	0	1	0	0	0	0	0	0	0	0	0
ZNF701	ZNF701	NM_001172655.1	protein_coding	0	0	3	0	0	0	0	0	0	0	0	0	0	0	3	0	0	0	0	0	0	0	0	0	0	0
ZNF701	ZNF701	NM_018260.2	protein_coding	0	0	3	0	0	0	0	0	0	0	0	0	0	0	3	0	0	0	0	0	0	0	0	0	0	0
AKR7A3	AKR7A3	NM_012067.2	protein_coding	0	2	2	0	0	0	0	0	0	0	0	0	0	0	2	0	2	0	0	0	0	0	0	0	0	0
ARMC9	ARMC9	NM_001271466.2	protein_coding	0	0	2	0	0	0	0	0	0	0	0	0	0	0	2	0	0	0	0	0	0	0	0	0	0	0
ARMC9	ARMC9	NM_001291656.1	protein_coding	0	0	2	0	0	0	0	0	0	0	0	0	0	0	2	0	0	0	0	0	0	0	0	0	0	0
ARMC9	ARMC9	NM_025139.5	protein_coding	0	0	2	0	0	0	0	0	0	0	0	0	0	0	2	0	0	0	0	0	0	0	0	0	0	0
ASTN1	ASTN1	NM_001286164.1	protein_coding	0	2	2	1	0	0	0	0	0	0	0	0	0	2	2	0	0	0	0	1	0	0	0	0	1	0
ASTN1	ASTN1	NM_004319.2	protein_coding	0	2	2	1	1	0	0	0	0	0	0	0	0	1	2	0	0	0	0	1	0	0	0	0	1	0
ASTN1	ASTN1	NM_207108.2	protein_coding	0	2	2	0	0	0	0	0	0	0	0	0	0	1	2	0	0	0	0	1	0	0	0	0	1	0
ATP7B	ATP7B	NM_001005918.2	protein_coding	0	2	2	3	0	0	0	0	0	0	0	0	0	4	2	0	1	0	0	1	0	0	0	0	0	0
C16orf71	C16orf71	NM_139170.2	protein_coding	0	1	2	5	0	0	0	0	0	0	0	0	0	5	2	0	0	0	0	1	0	0	0	0	1	0
CCDC17	CCDC17	NM_001114938.2	protein_coding	0	1	2	8	2	0	0	0	0	0	0	4	0	3	2	0	0	0	0	1	0	0	0	0	0	0
CCDC17	CCDC17	NM_001190182.1	protein_coding	0	1	2	8	2	0	0	0	0	0	0	4	0	3	2	0	0	0	0	1	0	0	0	0	0	0
CCDC178	CCDC178	NM_001105528.1	protein_coding	0	0	2	2	0	0	0	0	0	0	0	0	0	2	2	0	0	0	0	0	0	0	0	0	0	0
CCDC178	CCDC178	NM_001308126.1	protein_coding	0	0	2	2	0	0	0	0	0	0	0	0	0	2	2	0	0	0	0	0	0	0	0	0	0	0
CCDC178	CCDC178	NM_198995.2	protein_coding	0	0	2	2	0	0	0	0	0	0	0	0	0	2	2	0	0	0	0	0	0	0	0	0	0	0
CDH17	CDH17	NM_001144663.1	protein_coding	0	0	2	2	0	0	0	0	0	0	0	0	0	2	2	0	0	0	0	0	0	0	0	0	0	0
CDH17	CDH17	NM_004063.3	protein_coding	0	0	2	2	0	0	0	0	0	0	0	0	0	2	2	0	0	0	0	0	0	0	0	0	0	0
CNGB3	CNGB3	NM_019098.4	protein_coding	0	0	2	0	0	0	0	0	0	0	0	0	0	0	2	0	0	0	0	0	0	0	0	0	0	0
COL6A5	COL6A5	NM_001278298.1	protein_coding	0	1	2	3	0	0	0	0	0	0	0	0	0	3	2	0	0	0	0	0	0	0	0	0	1	0
COL6A5	COL6A5	NM_153264.6	protein_coding	0	1	2	3	0	0	0	0	0	0	0	0	0	3	2	0	0	0	0	0	0	0	0	0	1	0
CPZ	CPZ	NM_001014447.2	protein_coding	0	1	2	6	0	0	0	0	0	0	0	0	0	6	2	0	0	0	0	0	0	0	0	0	1	0
CPZ	CPZ	NM_003652.3	protein_coding	0	1	2	6	0	0	0	0	0	0	0	0	0	6	2	0	0	0	0	0	0	0	0	0	1	0
CR1	CR1	NM_000573.3	protein_coding	0	1	2	2	0	0	0	0	0	0	0	0	0	2	2	0	0	0	0	1	0	0	0	0	1	0
CR1	CR1	NM_000651.4	protein_coding	0	1	2	2	0	0	0	0	0	0	0	0	0	2	2	0	0	0	0	1	0	0	0	0	1	0
DENND2A	DENND2A	NM_001318052.1	protein_coding	0	0	2	1	0	0	0	0	0	0	0	0	0	1	2	0	0	0	0	0	0	0	0	0	0	0
DENND2A	DENND2A	NM_001318053.1	protein_coding	0	0	2	1	0	0	0	0	0	0	0	0	0	1	2	0	0	0	0	0	0	0	0	0	0	0
DENND2A	DENND2A	NM_015689.4	protein_coding	0	0	2	1	0	0	0	0	0	0	0	0	0	1	2	0	0	0	0	0	0	0	0	0	0	0
DHRSX	DHRSX	NM_145177.2	protein_coding	0	0	2	2	0	0	0	0	0	0	0	0	0	2	2	0	0	0	0	0	0	0	0	0	0	0
DTL	DTL	NM_001286229.1	protein_coding	0	0	2	0	0	0	0	0	0	0	0	0	0	0	2	0	0	0	0	0	0	0	0	0	0	0
DTL	DTL	NM_001286230.1	protein_coding	0	0	2	0	0	0	0	0	0	0	0	0	0	0	2	0	0	0	0	0	0	0	0	0	0	0
DTL	DTL	NM_016448.3	protein_coding	0	0	2	0	0	0	0	0	0	0	0	0	0	0	2	0	0	0	0	0	0	0	0	0	0	0
EML4	EML4	NM_001145076.2	protein_coding	0	0	2	0	0	0	0	0	0	0	0	0	0	0	2	0	0	0	0	0	0	0	0	0	0	0
EML4	EML4	NM_019063.4	protein_coding	0	0	2	0	0	0	0	0	0	0	0	0	0	0	2	0	0	0	0	0	0	0	0	0	0	0
EPHA1	EPHA1	NM_005232.4	protein_coding	0	1	2	1	0	0	0	0	0	0	0	0	0	1	2	0	0	0	0	1	0	0	0	0	1	0
EXD3	EXD3	NM_001286823.1	protein_coding	0	0	2	1	0	0	0	0	0	0	0	0	0	1	2	0	0	0	0	0	0	0	0	0	0	0
EXO1	EXO1	NM_001319224.1	protein_coding	0	0	2	0	0	0	0	0	0	0	0	0	0	0	2	0	0	0	0	0	0	0	0	0	0	0
EXO1	EXO1	NM_003686.4	protein_coding	0	0	2	0	0	0	0	0	0	0	0	0	0	0	2	0	0	0	0	0	0	0	0	0	0	0
EXO1	EXO1	NM_006027.4	protein_coding	0	0	2	0	0	0	0	0	0	0	0	0	0	0	2	0	0	0	0	0	0	0	0	0	0	0
EXO1	EXO1	NM_130398.3	protein_coding	0	0	2	0	0	0	0	0	0	0	0	0	0	0	2	0	0	0	0	0	0	0	0	0	0	0
FAM189A1	FAM189A1	NM_015307.1	protein_coding	0	3	2	2	0	0	0	0	0	0	0	0	0	2	2	0	0	0	0	0	0	0	0	0	3	0
FAT2	FAT2	NM_001447.2	protein_coding	0	4	2	2	0	0	0	0	0	0	0	0	0	1	2	0	0	0	0	0	0	0	0	0	4	1
FEZ2	FEZ2	NM_001042548.1	protein_coding	0	1	2	5	0	0	0	0	0	0	0	0	0	5	2	0	0	0	0	0	0	0	0	0	1	0
FEZ2	FEZ2	NM_005102.2	protein_coding	0	1	2	5	0	0	0	0	0	0	0	0	0	5	2	0	0	0	0	0	0	0	0	0	1	0
FTSJ3	FTSJ3	NM_017647.3	protein_coding	0	1	4	7	0	0	0	0	0	0	0	0	0	6	2	0	2	0	0	1	0	0	0	0	0	2
FUT3	FUT3	NM_000149.3	protein_coding	0	0	2	0	0	0	0	0	0	0	0	0	0	0	2	0	0	0	0	0	0	0	0	0	0	0
FUT3	FUT3	NM_001097639.1	protein_coding	0	0	2	0	0	0	0	0	0	0	0	0	0	0	2	0	0	0	0	0	0	0	0	0	0	0
FUT3	FUT3	NM_001097640.1	protein_coding	0	0	2	0	0	0	0	0	0	0	0	0	0	0	2	0	0	0	0	0	0	0	0	0	0	0
FUT3	FUT3	NM_001097641.1	protein_coding	0	0	2	0	0	0	0	0	0	0	0	0	0	0	2	0	0	0	0	0	0	0	0	0	0	0
GJB7	GJB7	NM_198568.2	protein_coding	0	0	2	0	0	0	0	0	0	0	0	0	0	0	2	0	0	0	0	0	0	0	0	0	0	0
GOLGA6L9	GOLGA6L9	NM_198181.3	protein_coding	0	0	2	0	0	0	0	0	0	0	0	0	0	0	2	0	0	0	0	0	0	0	0	0	0	0
HERC1	HERC1	NM_003922.3	protein_coding	0	3	2	4	0	0	0	0	0	0	0	0	0	4	2	0	1	0	0	0	0	0	0	0	2	0
HNF4G	HNF4G	NM_004133.4	protein_coding	0	0	2	7	1	0	0	0	0	0	0	0	0	6	2	0	0	0	0	1	0	0	0	0	0	0
HSPG2	HSPG2	NM_001291860.1	protein_coding	0	2	2	11	0	0	0	0	0	0	0	0	0	11	2	0	0	0	0	0	0	0	0	0	2	0
HSPG2	HSPG2	NM_005529.6	protein_coding	0	2	2	11	0	0	0	0	0	0	0	0	0	11	2	0	0	0	0	0	0	0	0	0	2	0
IL7R	IL7R	NM_002185.3	protein_coding	0	0	2	1	0	0	0	0	0	0	0	0	0	1	2	0	0	0	0	0	0	0	0	0	0	0
KIAA0753	KIAA0753	NM_014804.2	protein_coding	0	1	2	4	1	0	0	0	0	0	0	0	0	2	2	0	0	0	0	0	0	0	0	0	1	1
KIF17	KIF17	NM_001122819.2	protein_coding	0	0	2	1	0	0	0	0	0	0	0	1	0	0	2	0	0	0	0	0	0	0	0	0	0	0
KIF17	KIF17	NM_001287212.1	protein_coding	0	0	2	1	0	0	0	0	0	0	0	1	0	0	2	0	0	0	0	0	0	0	0	0	0	0
KIF17	KIF17	NM_020816.3	protein_coding	0	0	2	1	0	0	0	0	0	0	0	1	0	0	2	0	0	0	0	0	0	0	0	0	0	0
KLK10	KLK10	NM_001077500.1	protein_coding	0	3	2	3	0	0	0	0	0	0	0	0	0	4	2	0	0	0	0	1	0	0	0	0	2	0
KLK10	KLK10	NM_002776.4	protein_coding	0	3	2	3	0	0	0	0	0	0	0	0	0	4	2	0	0	0	0	1	0	0	0	0	2	0
KLK10	KLK10	NM_145888.2	protein_coding	0	3	2	3	0	0	0	0	0	0	0	0	0	4	2	0	0	0	0	1	0	0	0	0	2	0
LACTB	LACTB	NM_032857.4	protein_coding	0	0	2	1	0	0	0	0	0	0	0	0	0	0	2	0	0	0	0	0	0	0	0	0	0	1
LRP2	LRP2	NM_004525.2	protein_coding	0	6	2	7	0	0	0	0	0	0	0	0	0	7	2	0	1	0	0	0	0	0	0	0	5	0
LVRN	LVRN	NM_173800.4	protein_coding	0	3	2	4	0	0	1	0	0	0	0	0	0	3	2	0	0	0	0	1	0	0	0	0	3	0
LYPLAL1	LYPLAL1	NM_001300769.1	protein_coding	0	1	2	0	0	0	0	0	0	0	0	0	0	1	2	0	0	0	0	1	0	0	0	0	0	0
MCC	MCC	NM_001085377.1	protein_coding	0	3	2	3	0	0	1	0	0	0	0	0	0	2	2	0	0	0	0	0	0	0	0	0	3	0
MIB2	MIB2	NM_001170686.1	protein_coding	0	0	2	0	0	0	0	0	0	0	0	0	0	0	2	0	0	0	0	0	0	0	0	0	0	0
MIB2	MIB2	NM_001170688.1	protein_coding	0	0	2	0	0	0	0	0	0	0	0	0	0	0	2	0	0	0	0	0	0	0	0	0	0	0
MIB2	MIB2	NM_080875.2	protein_coding	0	0	2	0	0	0	0	0	0	0	0	0	0	0	2	0	0	0	0	0	0	0	0	0	0	0
MRPL52	MRPL52	NM_001318870.1	protein_coding	0	0	2	2	0	0	0	0	0	0	0	1	0	1	2	0	0	0	0	0	0	0	0	0	0	0
MRPL52	MRPL52	NM_178336.2	protein_coding	0	0	2	2	0	0	0	0	0	0	0	1	0	1	2	0	0	0	0	0	0	0	0	0	0	0
MRPL52	MRPL52	NM_180982.2	protein_coding	0	0	2	2	0	0	0	0	0	0	0	1	0	1	2	0	0	0	0	0	0	0	0	0	0	0
MRPL52	MRPL52	NM_181307.2	protein_coding	0	0	2	2	0	0	0	0	0	0	0	1	0	1	2	0	0	0	0	0	0	0	0	0	0	0
MYO3B	MYO3B	NM_001083615.3	protein_coding	0	2	2	5	0	0	0	0	0	0	0	0	0	5	2	0	0	0	0	0	0	0	0	0	2	0
MYO3B	MYO3B	NM_138995.4	protein_coding	0	2	2	5	0	0	0	0	0	0	0	0	0	5	2	0	0	0	0	0	0	0	0	0	2	0
NLE1	NLE1	NM_018096.4	protein_coding	0	0	2	0	0	0	0	0	0	0	0	0	0	0	2	0	0	0	0	1	0	0	0	0	0	0
NOP14	NOP14	NM_001291978.1	protein_coding	0	0	2	4	0	0	0	0	0	0	0	1	0	3	2	0	0	0	0	0	0	0	0	0	0	0
NOP14	NOP14	NM_001291979.1	protein_coding	0	0	2	4	0	0	0	0	0	0	0	1	0	3	2	0	0	0	0	0	0	0	0	0	0	0
NOP14	NOP14	NM_003703.2	protein_coding	0	0	2	4	0	0	0	0	0	0	0	1	0	3	2	0	0	0	0	0	0	0	0	0	0	0
NSUN7	NSUN7	NM_024677.4	protein_coding	0	1	2	0	0	0	0	0	0	0	0	0	0	0	2	0	0	0	0	0	0	0	0	0	1	0
NWD1	NWD1	NM_001007525.3	protein_coding	0	0	2	1	0	0	0	0	0	0	0	0	0	1	2	0	0	0	0	0	0	0	0	0	0	0
NWD1	NWD1	NM_001290355.1	protein_coding	0	0	2	1	0	0	0	0	0	0	0	0	0	1	2	0	0	0	0	0	0	0	0	0	0	0
PCDHA1	PCDHA1	NM_018900.3	protein_coding	0	1	2	20	0	0	0	0	0	0	0	0	0	20	2	0	0	0	0	0	0	0	0	0	1	0
PCDHA1	PCDHA1	NM_031410.2	protein_coding	0	1	2	0	0	0	0	0	0	0	0	0	0	0	2	0	0	0	0	0	0	0	0	0	1	0
PCDHA2	PCDHA2	NM_018905.2	protein_coding	0	0	2	18	0	0	0	0	0	0	0	0	0	18	2	0	0	0	0	0	0	0	0	0	0	0
PCDHA2	PCDHA2	NM_031495.1	protein_coding	0	0	2	3	0	0	0	0	0	0	0	3	0	0	2	0	0	0	0	0	0	0	0	0	0	0
PCDHA2	PCDHA2	NM_031496.1	protein_coding	0	0	2	12	0	0	0	0	0	0	0	6	0	6	2	0	0	0	0	0	0	0	0	0	0	0
PLK4	PLK4	NM_001190799.1	protein_coding	1	0	2	1	0	0	0	0	0	0	0	0	0	2	2	0	0	1	0	0	0	0	0	0	0	0
PLK4	PLK4	NM_001190801.1	protein_coding	1	0	2	1	0	0	0	0	0	0	0	0	0	2	2	0	0	1	0	0	0	0	0	0	0	0
PLK4	PLK4	NM_014264.4	protein_coding	1	0	2	1	0	0	0	0	0	0	0	0	0	2	2	0	0	1	0	0	0	0	0	0	0	0
PLXNB2	PLXNB2	NM_012401.3	protein_coding	0	0	2	3	0	0	0	0	0	0	0	0	0	3	2	0	0	0	0	0	0	0	0	0	0	0
PLXNB3	PLXNB3	NM_001163257.1	protein_coding	0	0	2	2	0	0	0	0	0	0	0	0	0	2	2	0	0	0	0	0	0	0	0	0	0	0
PLXNB3	PLXNB3	NM_005393.2	protein_coding	0	0	2	2	0	0	0	0	0	0	0	0	0	2	2	0	0	0	0	0	0	0	0	0	0	0
PLXND1	PLXND1	NM_015103.2	protein_coding	0	1	2	3	0	0	0	0	0	0	0	0	0	3	2	0	0	0	0	0	0	0	0	0	1	0
PRSS1	PRSS1	NM_002769.4	protein_coding	0	3	2	21	0	0	0	0	0	0	0	0	0	13	2	0	0	0	0	0	0	0	0	0	3	8
PYY	PYY	NM_004160.5	protein_coding	0	0	2	2	0	0	0	0	0	0	0	0	0	0	2	0	0	0	0	0	0	0	0	0	0	2
QSER1	QSER1	NM_001076786.2	protein_coding	0	0	2	0	0	0	0	0	0	0	0	0	0	0	2	0	0	0	0	0	0	0	0	0	0	0
RGL3	RGL3	NM_001035223.3	protein_coding	0	0	2	0	0	0	0	0	0	0	0	0	0	0	2	0	0	0	0	0	0	0	0	0	0	0
RGL3	RGL3	NM_001161616.2	protein_coding	0	0	2	0	0	0	0	0	0	0	0	0	0	0	2	0	0	0	0	0	0	0	0	0	0	0
SCARF2	SCARF2	NM_153334.6	protein_coding	0	0	2	0	0	0	0	0	0	0	0	0	0	0	2	0	0	0	0	0	0	0	0	0	0	0
SCARF2	SCARF2	NM_182895.4	protein_coding	0	0	2	0	0	0	0	0	0	0	0	0	0	0	2	0	0	0	0	0	0	0	0	0	0	0
SEC16B	SEC16B	NM_033127.2	protein_coding	0	0	2	9	0	0	0	0	0	0	0	0	0	9	2	0	0	0	0	0	0	0	0	0	0	0
SETDB2	SETDB2	NM_001160308.2	protein_coding	0	0	2	3	0	0	0	0	0	0	0	0	0	3	2	0	0	0	0	1	0	0	0	0	0	0
SETDB2	SETDB2	NM_001320699.1	protein_coding	0	0	2	3	0	0	0	0	0	0	0	0	0	3	2	0	0	0	0	1	0	0	0	0	0	0
SETDB2	SETDB2	NM_031915.2	protein_coding	0	0	2	3	0	0	0	0	0	0	0	0	0	3	2	0	0	0	0	1	0	0	0	0	0	0
SETDB2-PHF11	SETDB2-PHF11	NM_001320727.1	protein_coding	0	1	2	3	0	0	0	0	0	0	0	0	0	3	2	0	0	0	0	1	0	0	0	0	1	0
SIGLEC12	SIGLEC12	NM_033329.2	protein_coding	0	0	2	2	0	0	0	0	0	0	0	0	0	1	2	0	0	0	0	0	0	0	0	0	0	1
SIGLEC12	SIGLEC12	NM_053003.3	protein_coding	0	1	2	2	0	0	0	0	0	0	0	0	0	2	2	0	1	0	0	0	0	0	0	0	0	0
SIRPB1	SIRPB1	NM_006065.4	protein_coding	0	1	2	1	0	0	0	0	0	0	0	0	0	1	2	0	0	0	0	1	0	0	0	0	1	0
SLC15A5	SLC15A5	NM_001170798.1	protein_coding	0	1	2	1	0	0	0	0	0	0	0	0	0	1	2	0	0	0	0	1	0	0	0	0	1	0
SLC22A14	SLC22A14	NM_001320033.1	protein_coding	0	1	2	1	0	0	0	0	0	0	0	0	0	1	2	0	0	0	0	0	0	0	0	0	1	0
SLC22A14	SLC22A14	NM_004803.4	protein_coding	0	1	2	1	0	0	0	0	0	0	0	0	0	1	2	0	0	0	0	0	0	0	0	0	1	0
SLC29A3	SLC29A3	NM_001174098.1	protein_coding	0	2	2	4	2	0	0	0	0	0	0	0	0	3	2	0	0	0	0	1	0	0	0	0	1	0
SLC35G6	SLC35G6	NM_001102614.1	protein_coding	1	0	2	0	0	0	0	0	0	0	0	0	0	0	2	0	0	0	0	0	0	1	0	0	0	0
SLC44A4	SLC44A4	NM_001178044.1	protein_coding	0	1	2	5	0	0	0	0	0	0	0	0	0	5	2	0	0	0	0	0	0	0	0	0	1	0
SLC44A4	SLC44A4	NM_001178045.1	protein_coding	0	1	2	5	0	0	0	0	0	0	0	0	0	5	2	0	0	0	0	0	0	0	0	0	1	0
SLC44A4	SLC44A4	NM_025257.2	protein_coding	0	1	2	5	0	0	0	0	0	0	0	0	0	5	2	0	0	0	0	0	0	0	0	0	1	0
SLC52A1	SLC52A1	NM_001104577.1	protein_coding	0	0	2	1	0	0	1	0	0	0	0	0	0	0	2	0	0	0	0	0	0	0	0	0	0	0
SLC52A1	SLC52A1	NM_017986.3	protein_coding	0	0	2	1	0	0	1	0	0	0	0	0	0	0	2	0	0	0	0	0	0	0	0	0	0	0
SLFN14	SLFN14	NM_001129820.1	protein_coding	0	0	2	1	0	0	0	0	0	0	0	0	0	1	2	0	0	0	0	0	0	0	0	0	0	0
SON	SON	NM_001291411.1	protein_coding	0	0	2	2	0	0	0	0	0	0	0	0	0	0	2	0	0	0	0	0	0	0	0	0	0	2
SON	SON	NM_032195.2	protein_coding	0	0	2	2	0	0	0	0	0	0	0	0	0	0	2	0	0	0	0	0	0	0	0	0	0	2
SON	SON	NM_138927.2	protein_coding	2	0	2	2	0	0	0	0	0	0	0	0	2	0	2	0	0	0	0	0	0	0	0	0	0	2
SORL1	SORL1	NM_003105.5	protein_coding	0	1	2	7	0	0	0	0	0	0	0	0	0	7	2	0	1	0	0	0	0	0	0	0	0	0
SUSD5	SUSD5	NM_015551.1	protein_coding	0	0	2	1	1	0	0	0	0	0	0	0	0	0	2	0	0	0	0	0	0	0	0	0	0	0
SVIL	SVIL	NM_021738.2	protein_coding	0	0	2	2	0	0	0	0	0	0	0	0	0	2	2	0	0	0	0	0	0	0	0	0	0	0
SYNE2	SYNE2	NM_015180.4	protein_coding	1	2	2	10	0	0	0	0	0	0	0	0	0	12	2	0	0	1	0	1	0	0	0	0	1	0
SYNE2	SYNE2	NM_182914.2	protein_coding	1	2	2	10	0	0	0	0	0	0	0	0	0	12	2	0	0	1	0	1	0	0	0	0	1	0
TAS2R42	TAS2R42	NM_181429.2	protein_coding	0	0	2	1	0	0	0	0	0	0	0	1	0	0	2	0	0	0	0	0	0	0	0	0	0	0
TCAF2	TCAF2	NM_001130026.2	protein_coding	0	1	2	0	0	0	0	0	0	0	0	0	0	0	2	0	0	0	0	0	0	0	0	0	1	0
TTC3	TTC3	NM_001001894.1	protein_coding	0	2	2	18	0	0	0	0	0	0	0	0	0	18	2	0	0	0	0	0	0	0	0	0	2	0
TTC3	TTC3	NM_001320703.1	protein_coding	0	2	2	18	0	0	0	0	0	0	0	0	0	18	2	0	0	0	0	0	0	0	0	0	2	0
TTC3	TTC3	NM_001320704.1	protein_coding	0	2	2	18	0	0	0	0	0	0	0	0	0	18	2	0	0	0	0	0	0	0	0	0	2	0
TTC3	TTC3	NM_003316.3	protein_coding	0	2	2	18	0	0	0	0	0	0	0	0	0	18	2	0	0	0	0	0	0	0	0	0	2	0
TULP1	TULP1	NM_003322.4	protein_coding	0	0	2	3	0	0	0	0	0	0	0	0	0	3	2	0	0	0	0	0	0	0	0	0	0	0
TXNDC2	TXNDC2	NM_001098529.1	protein_coding	0	2	2	2	0	0	0	0	0	0	0	0	0	2	2	0	0	0	0	0	0	0	0	0	2	0
TXNDC2	TXNDC2	NM_032243.5	protein_coding	0	2	2	2	0	0	0	0	0	0	0	0	0	2	2	0	0	0	0	0	0	0	0	0	2	0
UGT1A7	UGT1A7	NM_019077.2	protein_coding	0	1	2	1	0	0	0	0	0	0	0	0	0	1	2	0	0	0	0	0	0	0	0	0	1	0
USH2A	USH2A	NM_007123.5	protein_coding	0	1	2	2	0	0	0	0	0	0	0	0	0	2	2	0	0	0	0	0	0	0	0	0	1	0
ZBTB40	ZBTB40	NM_001083621.1	protein_coding	0	0	2	3	0	0	0	0	0	0	0	0	0	3	2	0	0	0	0	0	0	0	0	0	0	0
ZBTB40	ZBTB40	NM_014870.3	protein_coding	0	0	2	3	0	0	0	0	0	0	0	0	0	3	2	0	0	0	0	0	0	0	0	0	0	0
ZFP62	ZFP62	NM_001172638.1	protein_coding	0	0	2	0	0	0	0	0	0	0	0	0	0	0	2	0	0	0	0	0	0	0	0	0	0	0
ZNF221	ZNF221	NM_001297588.1	protein_coding	0	1	2	1	0	0	0	0	0	0	0	0	0	1	2	0	0	0	0	0	0	0	0	0	1	0
ZNF221	ZNF221	NM_001297589.1	protein_coding	0	1	2	1	0	0	0	0	0	0	0	0	0	1	2	0	0	0	0	0	0	0	0	0	1	0
ZNF221	ZNF221	NM_013359.2	protein_coding	0	1	2	1	0	0	0	0	0	0	0	0	0	1	2	0	0	0	0	0	0	0	0	0	1	0
ZNF264	ZNF264	NM_003417.4	protein_coding	0	0	2	2	0	0	1	0	0	0	0	0	0	1	2	0	0	0	0	0	0	0	0	0	0	0
ZNF283	ZNF283	NM_001297752.1	protein_coding	0	1	2	0	0	0	0	0	0	0	0	0	0	0	2	0	0	0	0	0	0	0	0	0	1	0
ZNF283	ZNF283	NM_181845.1	protein_coding	0	1	2	0	0	0	0	0	0	0	0	0	0	0	2	0	0	0	0	0	0	0	0	0	1	0
ZNF417	ZNF417	NM_001297734.1	protein_coding	0	1	2	2	2	0	0	0	0	0	0	0	0	0	2	0	0	0	0	0	0	0	0	0	1	0
ZNF417	ZNF417	NM_152475.2	protein_coding	0	1	2	2	2	0	0	0	0	0	0	0	0	0	2	0	0	0	0	0	0	0	0	0	1	0
ZNF610	ZNF610	NM_001161425.1	protein_coding	0	2	2	1	0	0	0	0	0	0	0	0	0	1	2	0	0	0	0	0	0	0	0	0	2	0
ZNF610	ZNF610	NM_001161426.1	protein_coding	0	2	2	1	0	0	0	0	0	0	0	0	0	1	2	0	0	0	0	0	0	0	0	0	2	0
ZNF610	ZNF610	NM_001161427.1	protein_coding	0	2	2	1	0	0	0	0	0	0	0	0	0	1	2	0	0	0	0	0	0	0	0	0	2	0
ZNF610	ZNF610	NM_173530.2	protein_coding	0	2	2	1	0	0	0	0	0	0	0	0	0	1	2	0	0	0	0	0	0	0	0	0	2	0
ZNF717	ZNF717	NM_001290210.1	protein_coding	0	1	2	9	0	0	0	0	0	0	0	0	0	9	2	0	0	0	0	0	0	0	0	0	1	0
ZNF717	ZNF717	NM_001324026.1	protein_coding	0	1	2	9	0	0	0	0	0	0	0	0	0	9	2	0	0	0	0	0	0	0	0	0	1	0
ZNF717	ZNF717	NM_001324028.1	protein_coding	0	1	2	9	0	0	0	0	0	0	0	0	0	9	2	0	0	0	0	0	0	0	0	0	1	0
A1BG	A1BG	NM_130786.3	protein_coding	0	0	1	5	0	0	0	0	0	0	0	0	0	1	1	0	0	0	0	0	0	0	0	0	0	4
AARS2	AARS2	NM_020745.3	protein_coding	0	2	1	4	0	0	0	0	0	0	0	0	0	4	1	0	0	0	0	0	0	0	0	0	2	0
ABCB11	ABCB11	NM_003742.2	protein_coding	0	0	1	6	0	0	0	0	0	0	0	0	0	6	1	0	0	0	0	0	0	0	0	0	0	0
ABCC2	ABCC2	NM_000392.4	protein_coding	0	0	1	2	0	0	0	0	0	0	0	0	0	2	1	0	0	0	0	0	0	0	0	0	0	0
ACD	ACD	NM_001082486.1	protein_coding	0	0	1	0	0	0	0	0	0	0	0	0	0	0	1	0	0	0	0	0	0	0	0	0	0	0
ACD	ACD	NM_001082487.1	protein_coding	0	0	1	0	0	0	0	0	0	0	0	0	0	0	1	0	0	0	0	0	0	0	0	0	0	0
ACD	ACD	NM_022914.2	protein_coding	0	0	1	0	0	0	0	0	0	0	0	0	0	0	1	0	0	0	0	0	0	0	0	0	0	0
ACIN1	ACIN1	NM_001164814.1	protein_coding	0	0	1	0	0	0	0	0	0	0	0	0	0	0	1	0	0	0	0	0	0	0	0	0	0	0
ACIN1	ACIN1	NM_001164815.1	protein_coding	0	0	1	0	0	0	0	0	0	0	0	0	0	0	1	0	0	0	0	0	0	0	0	0	0	0
ACIN1	ACIN1	NM_014977.3	protein_coding	0	0	1	0	0	0	0	0	0	0	0	0	0	0	1	0	0	0	0	0	0	0	0	0	0	0
ACSBG2	ACSBG2	NM_001289177.1	protein_coding	0	0	1	2	0	0	0	0	0	0	0	0	0	2	1	0	0	0	0	0	0	0	0	0	0	0
ACSBG2	ACSBG2	NM_001289178.1	protein_coding	0	0	1	2	0	0	0	0	0	0	0	0	0	2	1	0	0	0	0	0	0	0	0	0	0	0
ACSBG2	ACSBG2	NM_001289179.1	protein_coding	0	0	1	2	0	0	0	0	0	0	0	0	0	2	1	0	0	0	0	0	0	0	0	0	0	0
ACSBG2	ACSBG2	NM_001321384.1	protein_coding	0	0	1	2	0	0	0	0	0	0	0	0	0	2	1	0	0	0	0	0	0	0	0	0	0	0
ACSBG2	ACSBG2	NM_030924.4	protein_coding	0	0	1	2	0	0	0	0	0	0	0	0	0	2	1	0	0	0	0	0	0	0	0	0	0	0
ADAMTS14	ADAMTS14	NM_080722.4	protein_coding	0	1	1	3	0	0	0	0	0	0	0	0	0	3	1	0	0	0	0	0	0	0	0	0	1	0
ADAMTS14	ADAMTS14	NM_139155.3	protein_coding	0	1	1	3	0	0	0	0	0	0	0	0	0	3	1	0	0	0	0	0	0	0	0	0	1	0
ADGRF4	ADGRF4	NM_153838.3	protein_coding	0	1	1	4	0	0	0	0	0	0	0	0	0	5	1	0	0	0	0	1	0	0	0	0	0	0
AGT	AGT	NM_000029.3	protein_coding	0	1	1	0	0	0	0	0	0	0	0	0	0	0	1	0	0	0	0	0	0	0	0	0	1	0
AKAP5	AKAP5	NM_004857.3	protein_coding	0	0	1	0	0	0	0	0	0	0	0	0	0	0	1	0	0	0	0	0	0	0	0	0	0	0
AKAP9	AKAP9	NM_005751.4	protein_coding	0	0	1	0	0	0	0	0	0	0	0	0	0	0	1	0	0	0	0	0	0	0	0	0	0	0
AKAP9	AKAP9	NM_147185.2	protein_coding	0	0	1	0	0	0	0	0	0	0	0	0	0	0	1	0	0	0	0	0	0	0	0	0	0	0
ALK	ALK	NM_004304.4	protein_coding	0	3	1	2	0	0	0	0	0	0	0	0	0	2	1	0	0	0	0	0	0	0	0	0	3	0
ANKRD24	ANKRD24	NM_133475.1	protein_coding	0	0	1	0	0	0	0	0	0	0	0	0	0	0	1	0	0	0	0	0	0	0	0	0	0	0
ANKRD30B	ANKRD30B	NM_001145029.1	protein_coding	0	2	1	3	0	0	0	0	0	0	0	0	0	4	1	0	0	0	0	1	0	0	0	0	1	0
ANKRD36	ANKRD36	NM_001164315.1	protein_coding	0	1	1	2	0	0	0	0	0	0	0	0	0	3	1	0	0	0	0	1	0	0	0	0	0	0
ANKRD36B	ANKRD36B	NM_025190.3	protein_coding	0	1	1	8	0	0	0	0	0	0	0	0	0	8	1	0	0	0	0	0	0	0	0	0	1	0
ANKS1A	ANKS1A	NM_015245.2	protein_coding	0	1	1	3	2	0	0	0	0	0	0	0	0	1	1	0	0	0	0	0	0	0	0	0	1	0
ANKS3	ANKS3	NM_001242929.1	protein_coding	0	0	1	2	0	0	0	0	0	0	0	0	0	0	1	0	0	0	0	0	0	0	0	0	0	2
ANKS3	ANKS3	NM_001308089.1	protein_coding	0	0	1	2	0	0	0	0	0	0	0	0	0	0	1	0	0	0	0	0	0	0	0	0	0	2
ANKS3	ANKS3	NM_001324129.1	protein_coding	0	0	1	2	0	0	0	0	0	0	0	0	0	0	1	0	0	0	0	0	0	0	0	0	0	2
ANKS3	ANKS3	NM_001324130.1	protein_coding	0	0	1	2	0	0	0	0	0	0	0	0	0	0	1	0	0	0	0	0	0	0	0	0	0	2
ANKS3	ANKS3	NM_133450.3	protein_coding	0	0	1	2	0	0	0	0	0	0	0	0	0	0	1	0	0	0	0	0	0	0	0	0	0	2
ANXA13	ANXA13	NM_001003954.2	protein_coding	0	0	1	3	1	0	2	0	0	0	0	0	0	0	1	0	0	0	0	0	0	0	0	0	0	0
ANXA13	ANXA13	NM_004306.3	protein_coding	0	0	1	3	1	0	2	0	0	0	0	0	0	0	1	0	0	0	0	0	0	0	0	0	0	0
APBB3	APBB3	NM_006051.3	protein_coding	0	2	1	4	0	0	0	0	0	0	0	4	0	1	1	0	0	0	0	1	0	0	0	0	1	0
APBB3	APBB3	NM_133172.2	protein_coding	0	1	1	5	0	0	0	0	0	0	0	4	0	1	1	0	0	0	0	0	0	0	0	0	1	0
APBB3	APBB3	NM_133173.2	protein_coding	0	1	1	5	0	0	0	0	0	0	0	4	0	1	1	0	0	0	0	0	0	0	0	0	1	0
APBB3	APBB3	NM_133174.2	protein_coding	0	1	1	5	0	0	0	0	0	0	0	4	0	1	1	0	0	0	0	0	0	0	0	0	1	0
APCDD1L	APCDD1L	NM_001304787.1	protein_coding	0	1	1	0	0	0	0	0	0	0	0	0	0	0	1	0	0	0	0	1	0	0	0	0	1	0
APCDD1L	APCDD1L	NM_153360.2	protein_coding	0	1	1	0	0	0	0	0	0	0	0	0	0	0	1	0	0	0	0	1	0	0	0	0	1	0
APOBEC3B	APOBEC3B	NM_001270411.1	protein_coding	0	0	1	0	0	0	0	0	0	0	0	0	0	0	1	0	0	0	0	0	0	0	0	0	0	0
APOBEC3B	APOBEC3B	NM_004900.4	protein_coding	0	0	1	0	0	0	0	0	0	0	0	0	0	0	1	0	0	0	0	0	0	0	0	0	0	0
APOBR	APOBR	NM_018690.3	protein_coding	0	0	1	0	0	0	0	0	0	0	0	0	0	0	1	0	0	0	0	0	0	0	0	0	0	0
ARHGAP28	ARHGAP28	NM_001010000.2	protein_coding	0	0	1	1	0	0	0	0	0	0	0	0	0	1	1	0	0	0	0	0	0	0	0	0	0	0
ARHGEF10L	ARHGEF10L	NM_001011722.2	protein_coding	0	2	1	3	0	0	0	0	0	0	0	0	0	3	1	0	0	0	0	0	0	0	0	0	2	0
ARHGEF10L	ARHGEF10L	NM_001319837.1	protein_coding	0	2	1	3	0	0	0	0	0	0	0	0	0	3	1	0	0	0	0	0	0	0	0	0	2	0
ARHGEF10L	ARHGEF10L	NM_001319838.1	protein_coding	0	2	1	2	0	0	0	0	0	0	0	0	0	2	1	0	0	0	0	0	0	0	0	0	2	0
ARHGEF10L	ARHGEF10L	NM_001328124.1	protein_coding	0	2	1	2	0	0	0	0	0	0	0	0	0	2	1	0	0	0	0	0	0	0	0	0	2	0
ARHGEF10L	ARHGEF10L	NM_018125.3	protein_coding	0	2	1	3	0	0	0	0	0	0	0	0	0	3	1	0	0	0	0	0	0	0	0	0	2	0
ARHGEF33	ARHGEF33	NM_001145451.2	protein_coding	0	0	1	0	0	0	0	0	0	0	0	0	0	0	1	0	0	0	0	0	0	0	0	0	0	0
ARSD	ARSD	NM_001669.3	protein_coding	0	0	1	1	0	0	0	0	0	0	0	0	0	1	1	0	0	0	0	0	0	0	0	0	0	0
ARSD	ARSD	NM_009589.3	protein_coding	0	0	1	1	0	0	0	0	0	0	0	0	0	1	1	0	0	0	0	0	0	0	0	0	0	0
ARTN	ARTN	NM_001136215.1	protein_coding	0	0	1	0	0	0	0	0	0	0	0	0	0	0	1	0	0	0	0	0	0	0	0	0	0	0
ARTN	ARTN	NM_057090.2	protein_coding	0	0	1	0	0	0	0	0	0	0	0	0	0	0	1	0	0	0	0	0	0	0	0	0	0	0
ARTN	ARTN	NM_057091.2	protein_coding	0	0	1	0	0	0	0	0	0	0	0	0	0	0	1	0	0	0	0	0	0	0	0	0	0	0
ASB15	ASB15	NM_001290258.1	protein_coding	0	0	1	0	0	0	0	0	0	0	0	0	0	0	1	0	0	0	0	0	0	0	0	0	0	0
ASB15	ASB15	NM_080928.4	protein_coding	0	0	1	0	0	0	0	0	0	0	0	0	0	0	1	0	0	0	0	0	0	0	0	0	0	0
ASB16	ASB16	NM_080863.4	protein_coding	0	0	1	0	0	0	0	0	0	0	0	0	0	0	1	0	0	0	0	0	0	0	0	0	0	0
ASH1L	ASH1L	NM_018489.2	protein_coding	0	0	1	1	0	0	0	0	0	0	0	0	0	1	1	0	0	0	0	0	0	0	0	0	0	0
ASNS	ASNS	NM_001178075.1	protein_coding	0	0	1	0	0	0	0	0	0	0	0	0	0	0	1	0	0	0	0	0	0	0	0	0	0	0
ASNS	ASNS	NM_001178076.1	protein_coding	0	0	1	0	0	0	0	0	0	0	0	0	0	0	1	0	0	0	0	0	0	0	0	0	0	0
ASNS	ASNS	NM_001178077.1	protein_coding	0	0	1	0	0	0	0	0	0	0	0	0	0	0	1	0	0	0	0	0	0	0	0	0	0	0
ASNS	ASNS	NM_001673.4	protein_coding	0	0	1	0	0	0	0	0	0	0	0	0	0	0	1	0	0	0	0	0	0	0	0	0	0	0
ASNS	ASNS	NM_133436.3	protein_coding	0	0	1	0	0	0	0	0	0	0	0	0	0	0	1	0	0	0	0	0	0	0	0	0	0	0
ASNS	ASNS	NM_183356.3	protein_coding	0	0	1	0	0	0	0	0	0	0	0	0	0	0	1	0	0	0	0	0	0	0	0	0	0	0
ASXL3	ASXL3	NM_030632.2	protein_coding	0	0	1	2	0	0	0	0	0	0	0	0	0	2	1	0	0	0	0	0	0	0	0	0	0	0
ATG4B	ATG4B	NM_013325.4	protein_coding	0	0	1	0	0	0	0	0	0	0	0	0	0	0	1	0	0	0	0	0	0	0	0	0	0	0
ATG4B	ATG4B	NM_178326.2	protein_coding	0	0	1	0	0	0	0	0	0	0	0	0	0	0	1	0	0	0	0	0	0	0	0	0	0	0
ATL2	ATL2	NM_001135673.2	protein_coding	0	0	1	3	0	0	0	0	0	0	0	0	0	3	1	0	0	0	0	0	0	0	0	0	0	0
ATL2	ATL2	NM_022374.3	protein_coding	0	0	1	3	0	0	0	0	0	0	0	0	0	3	1	0	0	0	0	0	0	0	0	0	0	0
ATOH8	ATOH8	NM_032827.6	protein_coding	0	0	1	0	0	0	0	0	0	0	0	0	0	0	1	0	0	0	0	0	0	0	0	0	0	0
ATP10D	ATP10D	NM_020453.3	protein_coding	0	2	1	6	0	0	0	0	0	0	0	0	0	6	1	0	2	0	0	0	0	0	0	0	0	0
ATP4A	ATP4A	NM_000704.2	protein_coding	0	0	1	3	0	0	0	0	0	0	0	1	0	2	1	0	0	0	0	0	0	0	0	0	0	0
ATP6V0A4	ATP6V0A4	NM_020632.2	protein_coding	0	0	1	4	0	0	0	0	0	0	0	0	0	3	1	0	0	0	0	0	0	0	0	0	0	1
ATP6V0A4	ATP6V0A4	NM_130840.2	protein_coding	0	0	1	4	0	0	0	0	0	0	0	0	0	3	1	0	0	0	0	0	0	0	0	0	0	1
ATP6V0A4	ATP6V0A4	NM_130841.2	protein_coding	0	0	1	3	0	0	0	0	0	0	0	0	0	3	1	0	0	0	0	0	0	0	0	0	0	0
ATPAF1	ATPAF1	NM_001042546.2	protein_coding	0	0	1	1	0	0	0	0	0	0	0	0	0	1	1	0	0	0	0	0	0	0	0	0	0	0
ATPAF1	ATPAF1	NM_022745.4	protein_coding	0	0	1	1	0	0	0	0	0	0	0	0	0	1	1	0	0	0	0	0	0	0	0	0	0	0
BCL2L15	BCL2L15	NM_001010922.2	protein_coding	0	0	1	0	0	0	0	0	0	0	0	0	0	0	1	0	0	0	0	0	0	0	0	0	0	0
BCL2L2	BCL2L2	NM_001199839.1	protein_coding	0	0	1	1	1	0	0	0	0	0	0	0	0	0	1	0	0	0	0	0	0	0	0	0	0	0
BCL2L2	BCL2L2	NM_004050.4	protein_coding	0	0	1	1	1	0	0	0	0	0	0	0	0	0	1	0	0	0	0	0	0	0	0	0	0	0
BCL2L2-PABPN1	BCL2L2-PABPN1	NM_001199864.1	protein_coding	0	0	1	1	0	0	0	0	0	0	0	0	0	1	1	0	0	0	0	0	0	0	0	0	0	0
BIRC6	BIRC6	NM_016252.3	protein_coding	0	1	1	7	0	0	0	0	0	0	0	0	0	8	1	0	0	0	0	1	0	0	0	0	0	0
BRWD1	BRWD1	NM_018963.4	protein_coding	0	1	1	7	0	0	0	0	0	0	0	0	0	7	1	0	0	0	0	0	0	0	0	0	1	0
BRWD1	BRWD1	NM_033656.3	protein_coding	0	1	1	7	0	0	0	0	0	0	0	0	0	7	1	0	0	0	0	0	0	0	0	0	1	0
BTNL9	BTNL9	NM_152547.4	protein_coding	0	0	1	0	0	0	0	0	0	0	0	0	0	0	1	0	0	0	0	0	0	0	0	0	0	0
C10orf54	C10orf54	NM_022153.1	protein_coding	0	0	1	0	0	0	0	0	0	0	0	0	0	0	1	0	0	0	0	0	0	0	0	0	0	0
C14orf39	C14orf39	NM_174978.2	protein_coding	0	0	1	5	0	0	0	0	0	0	0	0	0	5	1	0	0	0	0	0	0	0	0	0	0	0
C17orf77	C17orf77	NM_001302809.1	protein_coding	0	0	1	0	0	0	0	0	0	0	0	0	0	0	1	0	0	0	0	0	0	0	0	0	0	0
C17orf77	C17orf77	NM_152460.2	protein_coding	0	0	1	0	0	0	0	0	0	0	0	0	0	0	1	0	0	0	0	0	0	0	0	0	0	0
C19orf54	C19orf54	NM_198476.3	protein_coding	0	0	1	1	0	0	0	0	0	0	0	0	0	1	1	0	0	0	0	0	0	0	0	0	0	0
C1orf116	C1orf116	NM_001083924.1	protein_coding	0	0	1	0	0	0	0	0	0	0	0	0	0	0	1	0	0	0	0	0	0	0	0	0	0	0
C1orf116	C1orf116	NM_023938.5	protein_coding	0	0	1	0	0	0	0	0	0	0	0	0	0	0	1	0	0	0	0	0	0	0	0	0	0	0
C1orf174	C1orf174	NM_207356.2	protein_coding	0	0	1	0	0	0	0	0	0	0	0	0	0	0	1	0	0	0	0	0	0	0	0	0	0	0
C20orf194	C20orf194	NM_001009984.2	protein_coding	0	0	1	1	0	0	0	0	0	0	0	0	0	1	1	0	0	0	0	0	0	0	0	0	0	0
C20orf96	C20orf96	NM_080571.1	protein_coding	0	2	1	2	0	0	0	0	0	0	0	0	0	2	1	0	0	0	0	2	0	0	0	0	2	0
C20orf96	C20orf96	NM_153269.2	protein_coding	0	2	1	2	0	0	0	0	0	0	0	0	0	2	1	0	0	0	0	2	0	0	0	0	2	0
C2orf57	C2orf57	NM_152614.2	protein_coding	0	0	1	0	0	0	0	0	0	0	0	0	0	0	1	0	0	0	0	0	0	0	0	0	0	0
C4BPA	C4BPA	NM_000715.3	protein_coding	0	2	1	1	0	0	0	0	0	0	0	0	0	1	1	0	1	0	0	0	0	0	0	0	1	0
C6	C6	NM_000065.3	protein_coding	0	1	1	1	0	0	0	0	0	0	0	0	0	1	1	0	0	0	0	0	0	0	0	0	1	0
C6	C6	NM_001115131.2	protein_coding	0	1	1	1	0	0	0	0	0	0	0	0	0	1	1	0	0	0	0	0	0	0	0	0	1	0
C6orf1	C6orf1	NM_001008703.2	protein_coding	0	0	1	4	0	0	0	0	0	0	0	3	0	1	1	0	0	0	0	0	0	0	0	0	0	0
C6orf1	C6orf1	NM_001008704.2	protein_coding	0	0	1	4	0	0	0	0	0	0	0	3	0	1	1	0	0	0	0	0	0	0	0	0	0	0
C6orf1	C6orf1	NM_001287396.1	protein_coding	0	0	1	4	0	0	0	0	0	0	0	3	0	1	1	0	0	0	0	0	0	0	0	0	0	0
C6orf1	C6orf1	NM_001287397.1	protein_coding	0	0	1	4	0	0	0	0	0	0	0	3	0	1	1	0	0	0	0	0	0	0	0	0	0	0
C6orf1	C6orf1	NM_001287398.1	protein_coding	0	0	1	4	0	0	0	0	0	0	0	3	0	1	1	0	0	0	0	0	0	0	0	0	0	0
C6orf1	C6orf1	NM_178508.4	protein_coding	0	0	1	4	0	0	0	0	0	0	0	3	0	1	1	0	0	0	0	0	0	0	0	0	0	0
CABYR	CABYR	NM_001308231.1	protein_coding	0	0	1	0	0	0	0	0	0	0	0	0	0	0	1	0	0	0	0	0	0	0	0	0	0	0
CABYR	CABYR	NM_012189.3	protein_coding	0	0	1	0	0	0	0	0	0	0	0	0	0	0	1	0	0	0	0	0	0	0	0	0	0	0
CABYR	CABYR	NM_153768.2	protein_coding	0	0	1	0	0	0	0	0	0	0	0	0	0	0	1	0	0	0	0	0	0	0	0	0	0	0
CALCR	CALCR	NM_001164737.1	protein_coding	0	0	1	2	0	0	0	0	0	0	0	0	0	2	1	0	0	0	0	0	0	0	0	0	0	0
CAMTA2	CAMTA2	NM_001171166.1	protein_coding	0	1	1	5	0	0	0	0	0	0	0	0	0	5	1	0	0	0	0	0	0	0	0	0	1	0
CAMTA2	CAMTA2	NM_001171167.1	protein_coding	0	1	1	5	0	0	0	0	0	0	0	0	0	5	1	0	0	0	0	0	0	0	0	0	1	0
CAMTA2	CAMTA2	NM_001171168.1	protein_coding	0	1	1	5	0	0	0	0	0	0	0	0	0	5	1	0	0	0	0	0	0	0	0	0	1	0
CAMTA2	CAMTA2	NM_015099.3	protein_coding	0	1	1	5	0	0	0	0	0	0	0	0	0	5	1	0	0	0	0	0	0	0	0	0	1	0
CAPN13	CAPN13	NM_144575.2	protein_coding	0	1	1	4	0	0	0	0	0	0	0	0	0	4	1	0	1	0	0	0	0	0	0	0	0	0
CASKIN2	CASKIN2	NM_001142643.2	protein_coding	0	0	1	5	0	0	0	0	0	0	0	1	0	4	1	0	0	0	0	0	0	0	0	0	0	0
CASKIN2	CASKIN2	NM_020753.4	protein_coding	0	0	1	6	0	0	0	0	0	0	0	1	0	4	1	0	0	0	0	0	0	0	0	0	0	1
CCDC116	CCDC116	NM_152612.2	protein_coding	0	0	1	0	0	0	0	0	0	0	0	0	0	0	1	0	0	0	0	0	0	0	0	0	0	0
CCT6B	CCT6B	NM_001193529.2	protein_coding	0	0	1	1	0	0	0	0	0	0	0	0	0	0	1	0	0	0	0	0	0	0	0	0	0	1
CCT6B	CCT6B	NM_001193530.1	protein_coding	0	0	1	1	0	0	0	0	0	0	0	0	0	0	1	0	0	0	0	0	0	0	0	0	0	1
CCT6B	CCT6B	NM_006584.3	protein_coding	0	0	1	1	0	0	0	0	0	0	0	0	0	0	1	0	0	0	0	0	0	0	0	0	0	1
CD101	CD101	NM_001256106.2	protein_coding	0	0	1	0	0	0	0	0	0	0	0	0	0	0	1	0	0	0	0	0	0	0	0	0	0	0
CD101	CD101	NM_001256109.2	protein_coding	0	0	1	0	0	0	0	0	0	0	0	0	0	0	1	0	0	0	0	0	0	0	0	0	0	0
CD101	CD101	NM_001256111.2	protein_coding	0	0	1	0	0	0	0	0	0	0	0	0	0	0	1	0	0	0	0	0	0	0	0	0	0	0
CD101	CD101	NM_004258.5	protein_coding	0	0	1	0	0	0	0	0	0	0	0	0	0	0	1	0	0	0	0	0	0	0	0	0	0	0
CD19	CD19	NM_001178098.1	protein_coding	0	0	1	0	0	0	0	0	0	0	0	0	0	0	1	0	0	0	0	0	0	0	0	0	0	0
CD19	CD19	NM_001770.5	protein_coding	0	0	1	0	0	0	0	0	0	0	0	0	0	0	1	0	0	0	0	0	0	0	0	0	0	0
CD300LD	CD300LD	NM_001115152.1	protein_coding	0	0	1	0	0	0	0	0	0	0	0	0	0	0	1	0	0	0	0	0	0	0	0	0	0	0
CD300LF	CD300LF	NM_001289084.1	protein_coding	0	0	1	0	0	0	0	0	0	0	0	0	0	0	1	0	0	0	0	0	0	0	0	0	0	0
CD300LF	CD300LF	NM_001289085.1	protein_coding	0	0	1	0	0	0	0	0	0	0	0	0	0	0	1	0	0	0	0	0	0	0	0	0	0	0
CD300LF	CD300LF	NM_139018.4	protein_coding	0	0	1	0	0	0	0	0	0	0	0	0	0	0	1	0	0	0	0	0	0	0	0	0	0	0
CD44	CD44	NM_000610.3	protein_coding	0	0	1	2	0	0	0	0	0	0	0	0	0	2	1	0	0	0	0	0	0	0	0	0	0	0
CD44	CD44	NM_001001389.1	protein_coding	0	0	1	2	0	0	0	0	0	0	0	0	0	2	1	0	0	0	0	0	0	0	0	0	0	0
CDC20B	CDC20B	NM_001145734.2	protein_coding	0	0	1	4	0	0	1	0	0	0	0	2	0	1	1	0	0	0	0	0	0	0	0	0	0	0
CDC20B	CDC20B	NM_001170402.1	protein_coding	0	0	1	4	0	0	1	0	0	0	0	2	0	1	1	0	0	0	0	0	0	0	0	0	0	0
CDC20B	CDC20B	NM_152623.2	protein_coding	0	0	1	4	0	0	1	0	0	0	0	2	0	1	1	0	0	0	0	0	0	0	0	0	0	0
CDH11	CDH11	NM_001308392.1	protein_coding	0	0	1	4	1	0	0	0	0	0	0	0	0	3	1	0	0	0	0	0	0	0	0	0	0	0
CDH11	CDH11	NM_001797.3	protein_coding	0	0	1	4	1	0	0	0	0	0	0	0	0	3	1	0	0	0	0	0	0	0	0	0	0	0
CDH23	CDH23	NM_022124.5	protein_coding	0	0	1	5	0	0	0	0	0	0	0	0	0	5	1	0	0	0	0	0	0	0	0	0	0	0
CDH5	CDH5	NM_001795.4	protein_coding	0	1	1	1	0	0	0	0	0	0	0	0	0	1	1	0	0	0	0	0	0	0	0	0	1	0
CEACAM18	CEACAM18	NM_001278392.1	protein_coding	0	0	1	0	0	0	0	0	0	0	0	0	0	0	1	0	0	0	0	0	0	0	0	0	0	0
CEBPZ	CEBPZ	NM_005760.2	protein_coding	0	0	1	1	0	0	0	0	0	0	0	0	0	1	1	0	0	0	0	0	0	0	0	0	0	0
CELA3A	CELA3A	NM_005747.4	protein_coding	0	1	1	0	0	0	0	0	0	0	0	0	0	0	1	0	0	0	0	0	0	0	0	0	1	0
CELA3B	CELA3B	NM_007352.3	protein_coding	0	7	1	8	0	0	0	0	0	0	0	0	0	9	1	0	0	0	0	2	0	0	0	0	6	0
CENPC	CENPC	NM_001812.2	protein_coding	0	3	2	3	0	0	0	0	0	0	0	0	0	4	1	0	1	0	0	1	0	0	0	0	2	0
CEP170	CEP170	NM_001042404.1	protein_coding	0	0	1	1	0	0	0	0	0	0	0	0	0	1	1	0	0	0	0	0	0	0	0	0	0	0
CEP170	CEP170	NM_001042405.1	protein_coding	0	0	1	1	0	0	0	0	0	0	0	0	0	1	1	0	0	0	0	0	0	0	0	0	0	0
CEP170	CEP170	NM_014812.2	protein_coding	0	0	1	1	0	0	0	0	0	0	0	0	0	1	1	0	0	0	0	0	0	0	0	0	0	0
CFAP157	CFAP157	NM_001012502.2	protein_coding	0	1	1	1	0	0	0	0	0	0	0	1	0	0	1	0	0	0	0	0	0	0	0	0	1	0
CFAP99	CFAP99	NM_001193282.2	protein_coding	0	0	1	2	0	0	0	0	0	0	0	0	0	2	1	0	0	0	0	0	0	0	0	0	0	0
CFH	CFH	NM_000186.3	protein_coding	0	1	1	1	0	0	0	0	0	0	0	0	0	1	1	0	0	0	0	0	0	0	0	0	1	0
CFH	CFH	NM_001014975.2	protein_coding	0	1	1	1	0	0	0	0	0	0	0	0	0	1	1	0	0	0	0	0	0	0	0	0	1	0
CHL1	CHL1	NM_001253387.1	protein_coding	0	1	1	2	0	0	0	0	0	0	0	0	0	2	1	0	0	0	0	0	0	0	0	0	1	0
CHL1	CHL1	NM_006614.3	protein_coding	0	1	1	2	0	0	0	0	0	0	0	0	0	2	1	0	0	0	0	0	0	0	0	0	1	0
CHUK	CHUK	NM_001278.4	protein_coding	0	0	1	1	0	0	0	0	0	0	0	0	0	1	1	0	0	0	0	0	0	0	0	0	0	0
CHUK	CHUK	NM_001320928.1	protein_coding	0	0	1	1	0	0	0	0	0	0	0	0	0	1	1	0	0	0	0	0	0	0	0	0	0	0
CKAP2	CKAP2	NM_001098525.2	protein_coding	0	1	1	0	0	0	0	0	0	0	0	0	0	0	1	0	0	0	0	0	0	0	0	0	1	0
CKAP2	CKAP2	NM_001286686.1	protein_coding	0	1	1	0	0	0	0	0	0	0	0	0	0	0	1	0	0	0	0	0	0	0	0	0	1	0
CKAP2	CKAP2	NM_001286687.1	protein_coding	0	1	1	0	0	0	0	0	0	0	0	0	0	0	1	0	0	0	0	0	0	0	0	0	1	0
CKAP2	CKAP2	NM_018204.4	protein_coding	0	1	1	0	0	0	0	0	0	0	0	0	0	0	1	0	0	0	0	0	0	0	0	0	1	0
CLCN1	CLCN1	NM_000083.2	protein_coding	0	0	1	0	0	0	0	0	0	0	0	0	0	0	1	0	0	0	0	0	0	0	0	0	0	0
CLDN7	CLDN7	NM_001185022.1	protein_coding	0	0	1	0	0	0	0	0	0	0	0	0	0	0	1	0	0	0	0	0	0	0	0	0	0	0
CLDN7	CLDN7	NM_001307.5	protein_coding	0	0	1	0	0	0	0	0	0	0	0	0	0	0	1	0	0	0	0	0	0	0	0	0	0	0
CLEC18A	CLEC18A	NM_001136214.2	protein_coding	0	0	1	0	0	0	0	0	0	0	0	0	0	0	1	0	0	0	0	0	0	0	0	0	0	0
CLEC18A	CLEC18A	NM_001271197.1	protein_coding	0	0	1	0	0	0	0	0	0	0	0	0	0	0	1	0	0	0	0	0	0	0	0	0	0	0
CLEC18A	CLEC18A	NM_182619.3	protein_coding	0	0	1	0	0	0	0	0	0	0	0	0	0	0	1	0	0	0	0	0	0	0	0	0	0	0
CLIP2	CLIP2	NM_003388.4	protein_coding	0	1	1	2	0	0	0	0	0	0	0	0	0	2	1	0	0	0	0	0	0	0	0	0	1	0
CLIP2	CLIP2	NM_032421.2	protein_coding	0	1	1	2	0	0	0	0	0	0	0	0	0	2	1	0	0	0	0	0	0	0	0	0	1	0
CMTR2	CMTR2	NM_001099642.1	protein_coding	0	0	1	0	0	0	0	0	0	0	0	0	0	0	1	0	0	0	0	0	0	0	0	0	0	0
CMTR2	CMTR2	NM_001324374.1	protein_coding	0	0	1	0	0	0	0	0	0	0	0	0	0	0	1	0	0	0	0	0	0	0	0	0	0	0
CMTR2	CMTR2	NM_001324377.1	protein_coding	0	0	1	0	0	0	0	0	0	0	0	0	0	0	1	0	0	0	0	0	0	0	0	0	0	0
CMTR2	CMTR2	NM_001324378.1	protein_coding	0	0	1	0	0	0	0	0	0	0	0	0	0	0	1	0	0	0	0	0	0	0	0	0	0	0
CMTR2	CMTR2	NM_001324379.1	protein_coding	0	0	1	0	0	0	0	0	0	0	0	0	0	0	1	0	0	0	0	0	0	0	0	0	0	0
CMTR2	CMTR2	NM_018348.5	protein_coding	0	0	1	0	0	0	0	0	0	0	0	0	0	0	1	0	0	0	0	0	0	0	0	0	0	0
COG4	COG4	NM_001195139.1	protein_coding	0	0	1	4	0	0	0	0	0	0	0	0	0	2	1	0	0	0	0	0	0	0	0	0	0	2
COG4	COG4	NM_015386.2	protein_coding	0	0	1	4	0	0	0	0	0	0	0	0	0	2	1	0	0	0	0	0	0	0	0	0	0	2
COL1A2	COL1A2	NM_000089.3	protein_coding	0	2	1	4	0	0	0	0	0	0	0	0	0	6	1	0	0	0	0	2	0	0	0	0	0	0
COL2A1	COL2A1	NM_001844.4	protein_coding	0	1	1	4	0	0	0	0	0	0	0	0	0	4	1	0	0	0	0	0	0	0	0	0	1	0
COL2A1	COL2A1	NM_033150.2	protein_coding	0	1	1	4	0	0	0	0	0	0	0	0	0	4	1	0	0	0	0	0	0	0	0	0	1	0
COLEC12	COLEC12	NM_130386.2	protein_coding	0	1	1	0	0	0	0	0	0	0	0	0	0	0	1	0	0	0	0	0	0	0	0	0	1	0
COPRS	COPRS	NM_001330176.1	protein_coding	0	0	1	1	0	0	1	0	0	0	0	0	0	0	1	0	0	0	0	0	0	0	0	0	0	0
COPRS	COPRS	NM_018405.3	protein_coding	0	0	1	1	0	0	0	0	0	0	0	0	0	1	1	0	0	0	0	0	0	0	0	0	0	0
COQ8B	COQ8B	NM_001142555.2	protein_coding	0	0	1	0	0	0	0	0	0	0	0	0	0	0	1	0	0	0	0	0	0	0	0	0	0	0
COQ8B	COQ8B	NM_024876.3	protein_coding	0	0	1	0	0	0	0	0	0	0	0	0	0	0	1	0	0	0	0	0	0	0	0	0	0	0
CORIN	CORIN	NM_001278585.1	protein_coding	0	0	1	2	0	0	0	0	0	0	0	2	0	0	1	0	0	0	0	0	0	0	0	0	0	0
CORIN	CORIN	NM_001278586.1	protein_coding	0	0	1	0	0	0	0	0	0	0	0	0	0	0	1	0	0	0	0	0	0	0	0	0	0	0
CORIN	CORIN	NM_006587.3	protein_coding	0	0	1	2	0	0	0	0	0	0	0	2	0	0	1	0	0	0	0	0	0	0	0	0	0	0
CORO7	CORO7	NM_001201472.1	protein_coding	0	0	1	2	0	0	0	0	0	0	0	0	0	2	1	0	0	0	0	0	0	0	0	0	0	0
CORO7	CORO7	NM_001201473.1	protein_coding	0	0	1	2	0	0	0	0	0	0	0	0	0	2	1	0	0	0	0	0	0	0	0	0	0	0
CORO7	CORO7	NM_024535.4	protein_coding	0	0	1	2	0	0	0	0	0	0	0	0	0	2	1	0	0	0	0	0	0	0	0	0	0	0
CORO7-PAM16	CORO7-PAM16	NM_001201479.1	protein_coding	0	0	1	3	0	0	0	0	0	0	0	1	0	2	1	0	0	0	0	0	0	0	0	0	0	0
CPEB2	CPEB2	NM_001177381.1	protein_coding	0	0	1	0	0	0	0	0	0	0	0	0	0	0	1	0	0	0	0	0	0	0	0	0	0	0
CPEB2	CPEB2	NM_001177382.1	protein_coding	0	0	1	0	0	0	0	0	0	0	0	0	0	0	1	0	0	0	0	0	0	0	0	0	0	0
CPEB2	CPEB2	NM_001177383.1	protein_coding	0	0	1	0	0	0	0	0	0	0	0	0	0	0	1	0	0	0	0	0	0	0	0	0	0	0
CPEB2	CPEB2	NM_001177384.1	protein_coding	0	0	1	0	0	0	0	0	0	0	0	0	0	0	1	0	0	0	0	0	0	0	0	0	0	0
CPEB2	CPEB2	NM_182485.2	protein_coding	0	0	1	0	0	0	0	0	0	0	0	0	0	0	1	0	0	0	0	0	0	0	0	0	0	0
CPEB2	CPEB2	NM_182646.2	protein_coding	0	0	1	0	0	0	0	0	0	0	0	0	0	0	1	0	0	0	0	0	0	0	0	0	0	0
CPZ	CPZ	NM_001014448.2	protein_coding	0	1	1	7	0	0	3	0	0	0	0	0	0	4	1	0	0	0	0	0	0	0	0	0	1	0
CR2	CR2	NM_001006658.2	protein_coding	0	0	1	0	0	0	0	0	0	0	0	0	0	0	1	0	0	0	0	0	0	0	0	0	0	0
CR2	CR2	NM_001877.4	protein_coding	0	0	1	0	0	0	0	0	0	0	0	0	0	0	1	0	0	0	0	0	0	0	0	0	0	0
CRIPAK	CRIPAK	NM_175918.3	protein_coding	0	0	1	0	0	0	0	0	0	0	0	0	0	0	1	0	0	0	0	0	0	0	0	0	0	0
CRTAM	CRTAM	NM_001304782.1	protein_coding	0	0	1	1	0	0	0	0	0	0	0	0	0	1	1	0	0	0	0	1	0	0	0	0	0	0
CRTAM	CRTAM	NM_019604.3	protein_coding	0	0	1	1	0	0	0	0	0	0	0	0	0	1	1	0	0	0	0	1	0	0	0	0	0	0
CSMD1	CSMD1	NM_033225.5	protein_coding	0	4	1	19	0	0	0	0	0	0	0	0	0	19	1	0	0	0	0	0	0	0	0	0	4	0
CSMD3	CSMD3	NM_052900.2	protein_coding	0	0	1	7	0	0	0	0	0	0	0	0	0	7	1	0	0	0	0	0	0	0	0	0	0	0
CSMD3	CSMD3	NM_198123.1	protein_coding	0	0	1	7	0	0	0	0	0	0	0	0	0	7	1	0	0	0	0	0	0	0	0	0	0	0
CSMD3	CSMD3	NM_198124.1	protein_coding	0	0	1	7	0	0	0	0	0	0	0	0	0	7	1	0	0	0	0	0	0	0	0	0	0	0
CUBN	CUBN	NM_001081.3	protein_coding	0	0	1	8	0	0	0	0	0	0	0	0	0	8	1	0	0	0	0	0	0	0	0	0	0	0
CYBRD1	CYBRD1	NM_001256909.1	protein_coding	0	1	1	3	0	0	0	0	0	0	0	0	0	4	1	0	0	0	0	1	0	0	0	0	0	0
CYBRD1	CYBRD1	NM_024843.3	protein_coding	0	1	1	3	0	0	2	0	0	0	0	0	0	1	1	0	0	0	0	1	0	0	0	0	0	1
CYP2A7	CYP2A7	NM_000764.2	protein_coding	0	0	1	1	0	0	0	0	0	0	0	0	0	1	1	0	0	0	0	0	0	0	0	0	0	0
CYP2A7	CYP2A7	NM_030589.2	protein_coding	0	0	1	1	0	0	0	0	0	0	0	0	0	1	1	0	0	0	0	0	0	0	0	0	0	0
CYSRT1	CYSRT1	NM_199001.3	protein_coding	0	0	1	0	0	0	0	0	0	0	0	0	0	0	1	0	0	0	0	0	0	0	0	0	0	0
DDOST	DDOST	NM_005216.4	protein_coding	0	1	1	3	1	0	0	0	0	0	0	1	0	0	1	0	0	0	0	0	0	0	0	0	1	1
DDX28	DDX28	NM_018380.3	protein_coding	0	0	1	0	0	0	0	0	0	0	0	0	0	0	1	0	0	0	0	0	0	0	0	0	0	0
DEF6	DEF6	NM_022047.3	protein_coding	0	0	1	0	0	0	0	0	0	0	0	0	0	0	1	0	0	0	0	0	0	0	0	0	0	0
DIEXF	DIEXF	NM_014388.6	protein_coding	0	1	1	5	0	0	0	0	0	0	0	0	0	5	1	0	0	0	0	0	0	0	0	0	1	0
DLEC1	DLEC1	NM_001321153.1	protein_coding	0	0	1	1	0	0	0	0	0	0	0	0	0	1	1	0	0	0	0	0	0	0	0	0	0	0
DLEC1	DLEC1	NM_007335.3	protein_coding	0	0	1	1	0	0	0	0	0	0	0	0	0	1	1	0	0	0	0	0	0	0	0	0	0	0
DLEC1	DLEC1	NM_007337.3	protein_coding	0	0	1	1	0	0	0	0	0	0	0	0	0	1	1	0	0	0	0	0	0	0	0	0	0	0
DLG5	DLG5	NM_004747.3	protein_coding	0	1	1	6	0	0	0	0	0	0	0	0	0	6	1	0	0	0	0	0	0	0	0	0	1	0
DMKN	DMKN	NM_001126056.2	protein_coding	0	0	1	0	0	0	0	0	0	0	0	0	0	0	1	0	0	0	0	0	0	0	0	0	0	0
DMKN	DMKN	NM_001126057.2	protein_coding	0	0	1	0	0	0	0	0	0	0	0	0	0	0	1	0	0	0	0	0	0	0	0	0	0	0
DMKN	DMKN	NM_001126058.2	protein_coding	0	0	1	0	0	0	0	0	0	0	0	0	0	0	1	0	0	0	0	0	0	0	0	0	0	0
DMKN	DMKN	NM_001190347.1	protein_coding	0	0	1	0	0	0	0	0	0	0	0	0	0	0	1	0	0	0	0	0	0	0	0	0	0	0
DMKN	DMKN	NM_001190348.1	protein_coding	0	0	1	0	0	0	0	0	0	0	0	0	0	0	1	0	0	0	0	0	0	0	0	0	0	0
DMKN	DMKN	NM_001190349.1	protein_coding	0	0	1	0	0	0	0	0	0	0	0	0	0	0	1	0	0	0	0	0	0	0	0	0	0	0
DMKN	DMKN	NM_033317.4	protein_coding	0	0	1	0	0	0	0	0	0	0	0	0	0	0	1	0	0	0	0	0	0	0	0	0	0	0
DNAJA3	DNAJA3	NM_001135110.2	protein_coding	0	2	1	4	0	0	1	0	0	0	0	0	0	3	1	0	0	0	0	0	0	0	0	0	2	0
DNAJA3	DNAJA3	NM_001286516.1	protein_coding	0	1	1	5	0	0	1	0	0	0	0	0	0	4	1	0	0	0	0	0	0	0	0	0	1	0
DNAJA3	DNAJA3	NM_005147.5	protein_coding	0	2	1	4	0	0	1	0	0	0	0	0	0	3	1	0	0	0	0	0	0	0	0	0	2	0
DOPEY2	DOPEY2	NM_001320714.1	protein_coding	0	0	1	3	0	0	0	0	0	0	0	0	0	3	1	0	0	0	0	0	0	0	0	0	0	0
DOPEY2	DOPEY2	NM_005128.3	protein_coding	0	0	1	3	0	0	0	0	0	0	0	0	0	3	1	0	0	0	0	0	0	0	0	0	0	0
DSG3	DSG3	NM_001944.2	protein_coding	0	0	1	0	0	0	0	0	0	0	0	0	0	0	1	0	0	0	0	0	0	0	0	0	0	0
DSG4	DSG4	NM_001134453.2	protein_coding	0	0	1	0	0	0	0	0	0	0	0	0	0	0	1	0	0	0	0	0	0	0	0	0	0	0
DSG4	DSG4	NM_177986.4	protein_coding	0	0	1	0	0	0	0	0	0	0	0	0	0	0	1	0	0	0	0	0	0	0	0	0	0	0
ECEL1	ECEL1	NM_001290787.1	protein_coding	0	0	1	1	0	0	0	0	0	0	0	0	0	1	1	0	0	0	0	0	0	0	0	0	0	0
ECEL1	ECEL1	NM_004826.3	protein_coding	0	0	1	1	0	0	0	0	0	0	0	0	0	1	1	0	0	0	0	0	0	0	0	0	0	0
EFCC1	EFCC1	NM_024768.2	protein_coding	0	1	1	1	0	0	0	0	0	0	0	0	0	2	1	0	0	0	0	1	0	0	0	0	0	0
EFHB	EFHB	NM_144715.3	protein_coding	0	0	1	0	0	0	0	0	0	0	0	0	0	0	1	0	0	0	0	0	0	0	0	0	0	0
EFL1	EFL1	NM_001040610.2	protein_coding	0	1	1	2	0	0	0	0	0	0	0	0	0	2	1	0	0	0	0	0	0	0	0	0	1	0
EFL1	EFL1	NM_001322844.1	protein_coding	0	1	1	2	0	0	0	0	0	0	0	0	0	2	1	0	0	0	0	0	0	0	0	0	1	0
EFL1	EFL1	NM_001322845.1	protein_coding	0	1	1	2	0	0	0	0	0	0	0	0	0	2	1	0	0	0	0	0	0	0	0	0	1	0
EFL1	EFL1	NM_024580.5	protein_coding	0	1	1	2	0	0	0	0	0	0	0	0	0	2	1	0	0	0	0	0	0	0	0	0	1	0
EIF2AK3	EIF2AK3	NM_001313915.1	protein_coding	0	0	1	1	0	0	0	0	0	0	0	0	0	0	1	0	0	0	0	0	0	0	0	0	0	1
EIF2AK3	EIF2AK3	NM_004836.6	protein_coding	0	0	2	0	0	0	0	1	0	0	0	0	0	0	1	0	0	0	0	0	0	0	0	0	0	0
ENO3	ENO3	NM_001976.4	protein_coding	0	0	1	1	0	0	0	0	0	0	0	1	0	0	1	0	0	0	0	0	0	0	0	0	0	0
ENO3	ENO3	NM_053013.3	protein_coding	0	0	1	1	0	0	0	0	0	0	0	1	0	0	1	0	0	0	0	0	0	0	0	0	0	0
ENPP2	ENPP2	NM_001040092.2	protein_coding	0	0	1	2	0	0	0	0	0	0	0	0	0	2	1	0	0	0	0	0	0	0	0	0	0	0
ENPP2	ENPP2	NM_001130863.2	protein_coding	0	0	1	2	0	0	0	0	0	0	0	0	0	2	1	0	0	0	0	0	0	0	0	0	0	0
ENPP2	ENPP2	NM_006209.4	protein_coding	0	0	1	2	0	0	0	0	0	0	0	0	0	2	1	0	0	0	0	0	0	0	0	0	0	0
EPHB6	EPHB6	NM_001280794.2	protein_coding	0	2	1	10	0	0	1	0	0	0	0	3	0	6	1	0	0	0	0	0	0	0	0	0	2	0
EPHB6	EPHB6	NM_001280795.2	protein_coding	0	2	1	10	0	0	1	0	0	0	0	3	0	6	1	0	0	0	0	0	0	0	0	0	2	0
EPHB6	EPHB6	NM_004445.5	protein_coding	0	2	2	9	0	0	0	0	0	1	0	3	0	6	1	0	0	0	0	0	0	0	0	0	2	0
EPRS	EPRS	NM_004446.2	protein_coding	0	0	1	11	0	0	0	0	0	0	0	0	0	11	1	0	0	0	0	0	0	0	0	0	0	0
EVC	EVC	NM_001306090.1	protein_coding	0	3	1	4	0	0	0	0	0	0	0	0	0	5	1	0	0	0	0	1	0	0	0	0	2	0
EVC	EVC	NM_001306092.1	protein_coding	0	1	1	0	0	0	0	0	0	0	0	0	0	0	1	0	0	0	0	0	0	0	0	0	1	0
EVC	EVC	NM_153717.2	protein_coding	0	3	1	4	0	0	0	0	0	0	0	0	0	5	1	0	0	0	0	1	0	0	0	0	2	0
EVPLL	EVPLL	NM_001145127.1	protein_coding	0	1	1	7	0	0	0	0	0	0	0	0	0	7	1	0	0	0	0	0	0	0	0	0	1	0
FAM71A	FAM71A	NM_153606.3	protein_coding	0	0	1	0	0	0	0	0	0	0	0	0	0	0	1	0	0	0	0	0	0	0	0	0	0	0
FAM91A1	FAM91A1	NM_001317917.1	protein_coding	0	0	1	0	0	0	0	0	0	0	0	0	0	0	1	0	0	0	0	0	0	0	0	0	0	0
FAM91A1	FAM91A1	NM_144963.3	protein_coding	0	0	1	0	0	0	0	0	0	0	0	0	0	0	1	0	0	0	0	0	0	0	0	0	0	0
FAT4	FAT4	NM_001291285.1	protein_coding	0	4	1	5	0	0	0	0	0	0	0	0	0	5	1	0	0	0	0	0	0	0	0	0	4	0
FAT4	FAT4	NM_001291303.1	protein_coding	0	4	1	5	0	0	0	0	0	0	0	0	0	5	1	0	0	0	0	0	0	0	0	0	4	0
FAT4	FAT4	NM_024582.4	protein_coding	0	4	1	5	0	0	0	0	0	0	0	0	0	5	1	0	0	0	0	0	0	0	0	0	4	0
FBXO47	FBXO47	NM_001008777.2	protein_coding	0	0	1	0	0	0	0	0	0	0	0	0	0	0	1	0	0	0	0	0	0	0	0	0	0	0
FDXACB1	FDXACB1	NM_138378.2	protein_coding	0	0	1	1	0	0	0	0	0	0	0	0	0	1	1	0	0	0	0	0	0	0	0	0	0	0
FER1L6	FER1L6	NM_001039112.2	protein_coding	0	4	1	2	0	0	0	0	0	0	0	0	0	2	1	0	0	0	0	1	0	0	0	0	4	0
FNDC8	FNDC8	NM_017559.2	protein_coding	0	0	1	0	0	0	0	0	0	0	0	0	0	0	1	0	0	0	0	0	0	0	0	0	0	0
FPGS	FPGS	NM_001288803.1	protein_coding	0	0	1	0	0	0	0	0	0	0	0	0	0	0	1	0	0	0	0	0	0	0	0	0	0	0
FPGS	FPGS	NM_004957.5	protein_coding	0	0	1	0	0	0	0	0	0	0	0	0	0	0	1	0	0	0	0	0	0	0	0	0	0	0
FPR1	FPR1	NM_001193306.1	protein_coding	0	0	1	0	0	0	0	0	0	0	0	0	0	0	1	0	0	0	0	0	0	0	0	0	0	0
FPR1	FPR1	NM_002029.3	protein_coding	0	0	1	0	0	0	0	0	0	0	0	0	0	0	1	0	0	0	0	0	0	0	0	0	0	0
FUT5	FUT5	NM_002034.2	protein_coding	0	3	1	1	1	0	0	0	0	0	0	0	0	0	1	0	0	0	0	0	0	0	0	0	3	0
GALNT4	GALNT4	NM_003774.4	protein_coding	0	0	1	0	0	0	0	0	0	0	0	0	0	0	1	0	0	0	0	0	0	0	0	0	0	0
GALR1	GALR1	NM_001480.3	protein_coding	0	0	1	0	0	0	0	0	0	0	0	0	0	0	1	0	0	0	0	0	0	0	0	0	0	0
GART	GART	NM_000819.4	protein_coding	0	0	1	3	0	0	0	0	0	0	0	0	0	1	1	0	0	0	0	0	0	0	0	0	0	2
GART	GART	NM_001136005.1	protein_coding	0	0	1	3	0	0	0	0	0	0	0	0	0	1	1	0	0	0	0	0	0	0	0	0	0	2
GART	GART	NM_001136006.1	protein_coding	0	0	1	3	0	0	0	0	0	0	0	0	0	1	1	0	0	0	0	0	0	0	0	0	0	2
GART	GART	NM_175085.2	protein_coding	0	0	1	3	0	0	0	0	0	0	0	1	0	0	1	0	0	0	0	0	0	0	0	0	0	2
GBE1	GBE1	NM_000158.3	protein_coding	0	0	1	2	0	0	1	0	0	0	0	0	0	1	1	0	0	0	0	0	0	0	0	0	0	0
GLB1	GLB1	NM_000404.3	protein_coding	0	1	1	0	0	0	0	0	0	0	0	0	0	0	1	0	0	0	0	0	0	0	0	0	1	0
GLB1	GLB1	NM_001079811.2	protein_coding	0	0	1	1	0	0	0	0	0	0	0	0	0	0	1	0	0	0	0	0	0	0	0	0	0	1
GLB1	GLB1	NM_001135602.2	protein_coding	0	1	1	0	0	0	0	0	0	0	0	0	0	0	1	0	0	0	0	0	0	0	0	0	1	0
GLB1	GLB1	NM_001317040.1	protein_coding	0	1	1	0	0	0	0	0	0	0	0	0	0	0	1	0	0	0	0	0	0	0	0	0	1	0
GLI3	GLI3	NM_000168.5	protein_coding	0	0	1	3	0	0	0	0	0	0	0	0	0	3	1	0	0	0	0	0	0	0	0	0	0	0
GLRX2	GLRX2	NM_016066.4	protein_coding	0	0	1	1	0	0	0	0	0	0	0	0	0	1	1	0	0	0	0	0	0	0	0	0	0	0
GOLGA6L10	GOLGA6L10	NM_001164465.3	protein_coding	0	0	1	0	0	0	0	0	0	0	0	0	0	0	1	0	0	0	0	0	0	0	0	0	0	0
GOLGA6L10	GOLGA6L10	NM_001322400.1	protein_coding	0	0	1	0	0	0	0	0	0	0	0	0	0	0	1	0	0	0	0	0	0	0	0	0	0	0
GOT2	GOT2	NM_001286220.1	protein_coding	0	0	1	0	0	0	0	0	0	0	0	0	0	0	1	0	0	0	0	0	0	0	0	0	0	0
GOT2	GOT2	NM_002080.3	protein_coding	0	0	1	0	0	0	0	0	0	0	0	0	0	0	1	0	0	0	0	0	0	0	0	0	0	0
GPR108	GPR108	NM_001080452.1	protein_coding	0	2	1	0	0	0	0	0	0	0	0	0	0	0	1	0	0	0	0	0	0	0	0	0	2	0
GPR153	GPR153	NM_207370.2	protein_coding	0	1	1	0	0	0	0	0	0	0	0	0	0	0	1	0	0	0	0	0	0	0	0	0	1	0
GPR179	GPR179	NM_001004334.3	protein_coding	0	1	1	4	0	0	0	0	0	0	0	2	0	2	1	0	0	0	0	0	0	0	0	0	1	0
GPR19	GPR19	NM_006143.2	protein_coding	0	0	1	0	0	0	0	0	0	0	0	0	0	0	1	0	0	0	0	0	0	0	0	0	0	0
GPX8	GPX8	NM_001008397.3	protein_coding	0	0	1	0	0	0	0	0	0	0	0	0	0	0	1	0	0	0	0	0	0	0	0	0	0	0
GPX8	GPX8	NM_001306197.1	protein_coding	0	0	1	0	0	0	0	0	0	0	0	0	0	0	1	0	0	0	0	0	0	0	0	0	0	0
GPX8	GPX8	NM_001306201.1	protein_coding	0	0	1	0	0	0	0	0	0	0	0	0	0	0	1	0	0	0	0	0	0	0	0	0	0	0
GRB7	GRB7	NM_001242442.1	protein_coding	0	0	1	0	0	0	0	0	0	0	0	0	0	0	1	0	0	0	0	0	0	0	0	0	0	0
GRIP1	GRIP1	NM_001178074.1	protein_coding	0	0	1	5	0	0	0	0	0	0	0	0	0	5	1	0	0	0	0	0	0	0	0	0	0	0
GRIP1	GRIP1	NM_021150.3	protein_coding	0	0	1	5	0	0	0	0	0	0	0	0	0	5	1	0	0	0	0	0	0	0	0	0	0	0
GSX2	GSX2	NM_133267.2	protein_coding	0	0	1	0	0	0	0	0	0	0	0	0	0	0	1	0	0	0	0	0	0	0	0	0	0	0
GUCY2C	GUCY2C	NM_004963.3	protein_coding	0	1	1	2	0	0	0	0	0	0	0	0	0	2	1	0	0	0	0	0	0	0	0	0	1	0
GZMA	GZMA	NM_006144.3	protein_coding	0	1	1	1	0	0	0	0	0	0	0	1	0	0	1	0	0	0	0	0	0	0	0	0	1	0
HAT1	HAT1	NM_003642.3	protein_coding	0	0	1	0	0	0	0	0	0	0	0	0	0	0	1	0	0	0	0	0	0	0	0	0	0	0
HAUS8	HAUS8	NM_001011699.1	protein_coding	0	0	1	6	0	0	0	0	0	0	0	0	0	6	1	0	0	0	0	0	0	0	0	0	0	0
HAUS8	HAUS8	NM_033417.1	protein_coding	0	0	1	6	0	0	0	0	0	0	0	0	0	6	1	0	0	0	0	0	0	0	0	0	0	0
HAVCR1	HAVCR1	NM_001173393.2	protein_coding	0	2	1	1	0	0	0	0	0	0	0	0	0	1	1	0	0	0	0	0	0	0	0	0	2	0
HAVCR1	HAVCR1	NM_001308156.1	protein_coding	0	2	1	1	0	0	0	0	0	0	0	0	0	1	1	0	0	0	0	0	0	0	0	0	2	0
HAVCR1	HAVCR1	NM_012206.3	protein_coding	0	2	1	1	0	0	0	0	0	0	0	0	0	1	1	0	0	0	0	0	0	0	0	0	2	0
HAVCR2	HAVCR2	NM_032782.4	protein_coding	0	0	1	0	0	0	0	0	0	0	0	0	0	0	1	0	0	0	0	0	0	0	0	0	0	0
HDAC5	HDAC5	NM_001015053.1	protein_coding	0	1	1	2	0	0	0	0	0	0	0	0	0	3	1	0	0	0	0	1	0	0	0	0	0	0
HDAC5	HDAC5	NM_005474.4	protein_coding	0	1	1	2	0	0	0	0	0	0	0	0	0	3	1	0	0	0	0	1	0	0	0	0	0	0
HGFAC	HGFAC	NM_001297439.1	protein_coding	0	0	1	1	0	0	0	0	0	0	0	0	0	1	1	0	0	0	0	0	0	0	0	0	0	0
HGFAC	HGFAC	NM_001528.3	protein_coding	0	0	1	1	0	0	0	0	0	0	0	0	0	1	1	0	0	0	0	0	0	0	0	0	0	0
HJURP	HJURP	NM_001282962.1	protein_coding	0	2	1	9	0	0	0	0	0	0	0	6	0	2	1	0	2	0	0	0	0	0	0	0	0	1
HJURP	HJURP	NM_001282963.1	protein_coding	0	2	1	9	0	0	0	0	0	0	0	6	0	2	1	0	2	0	0	0	0	0	0	0	0	1
HJURP	HJURP	NM_018410.4	protein_coding	0	2	1	9	0	0	0	0	0	0	0	6	0	2	1	0	2	0	0	0	0	0	0	0	0	1
HSPA1L	HSPA1L	NM_005527.3	protein_coding	0	0	1	2	0	0	0	0	0	0	0	0	0	0	1	0	0	0	0	0	0	0	0	0	0	2
HSPA4L	HSPA4L	NM_001317381.1	protein_coding	0	0	1	0	0	0	0	0	0	0	0	0	0	0	1	0	0	0	0	0	0	0	0	0	0	0
HSPA4L	HSPA4L	NM_001317382.1	protein_coding	0	0	1	0	0	0	0	0	0	0	0	0	0	0	1	0	0	0	0	0	0	0	0	0	0	0
HSPA4L	HSPA4L	NM_001317383.1	protein_coding	0	0	1	0	0	0	0	0	0	0	0	0	0	0	1	0	0	0	0	0	0	0	0	0	0	0
HSPA4L	HSPA4L	NM_014278.3	protein_coding	0	0	1	0	0	0	0	0	0	0	0	0	0	0	1	0	0	0	0	0	0	0	0	0	0	0
HYDIN	HYDIN	NM_001270974.2	protein_coding	0	0	1	2	0	0	0	0	0	0	0	0	0	2	1	0	0	0	0	0	0	0	0	0	0	0
IFIT2	IFIT2	NM_001547.4	protein_coding	0	1	1	0	0	0	0	0	0	0	0	0	0	0	1	0	0	0	0	0	0	0	0	0	1	0
IGSF5	IGSF5	NM_001080444.1	protein_coding	0	1	1	1	0	0	0	0	0	0	0	0	0	1	1	0	0	0	0	0	0	0	0	0	1	0
IL19	IL19	NM_013371.3	protein_coding	0	0	1	0	0	0	0	0	0	0	0	0	0	0	1	0	0	0	0	0	0	0	0	0	0	0
IL19	IL19	NM_153758.2	protein_coding	0	0	1	0	0	0	0	0	0	0	0	0	0	0	1	0	0	0	0	0	0	0	0	0	0	0
IL34	IL34	NM_001172771.1	protein_coding	0	0	1	0	0	0	0	0	0	0	0	0	0	0	1	0	0	0	0	0	0	0	0	0	0	0
IL34	IL34	NM_001172772.1	protein_coding	1	0	1	0	0	0	0	0	0	0	0	0	0	0	1	0	0	0	0	0	0	0	0	1	0	0
IL34	IL34	NM_152456.2	protein_coding	1	0	1	0	0	0	0	0	0	0	0	0	0	0	1	0	0	0	0	0	0	0	0	1	0	0
IMPACT	IMPACT	NM_018439.3	protein_coding	0	0	1	2	0	0	0	0	0	0	0	0	0	2	1	0	0	0	0	0	0	0	0	0	0	0
IQGAP3	IQGAP3	NM_178229.4	protein_coding	0	3	1	10	1	0	0	0	0	0	0	0	0	9	1	0	0	0	0	0	0	0	0	0	3	0
IRAK1	IRAK1	NM_001025242.1	protein_coding	0	0	1	0	0	0	0	0	0	0	0	0	0	0	1	0	0	0	0	0	0	0	0	0	0	0
IRAK1	IRAK1	NM_001025243.1	protein_coding	0	0	1	0	0	0	0	0	0	0	0	0	0	0	1	0	0	0	0	0	0	0	0	0	0	0
IRAK1	IRAK1	NM_001569.3	protein_coding	0	0	1	0	0	0	0	0	0	0	0	0	0	0	1	0	0	0	0	0	0	0	0	0	0	0
KAZALD1	KAZALD1	NM_001319303.1	protein_coding	0	0	1	0	0	0	0	0	0	0	0	0	0	0	1	0	0	0	0	0	0	0	0	0	0	0
KAZALD1	KAZALD1	NM_030929.4	protein_coding	0	0	1	0	0	0	0	0	0	0	0	0	0	0	1	0	0	0	0	0	0	0	0	0	0	0
KCNS1	KCNS1	NM_001322799.1	protein_coding	0	0	1	0	0	0	0	0	0	0	0	0	0	0	1	0	0	0	0	0	0	0	0	0	0	0
KCNS1	KCNS1	NM_002251.4	protein_coding	0	0	1	0	0	0	0	0	0	0	0	0	0	0	1	0	0	0	0	0	0	0	0	0	0	0
KDM3A	KDM3A	NM_001146688.1	protein_coding	0	1	1	1	0	0	0	0	0	0	0	0	0	1	1	0	0	0	0	0	0	0	0	0	1	0
KDM3A	KDM3A	NM_018433.5	protein_coding	0	1	1	1	0	0	0	0	0	0	0	0	0	1	1	0	0	0	0	0	0	0	0	0	1	0
KDM4A	KDM4A	NM_014663.2	protein_coding	1	0	1	0	0	0	0	0	0	0	0	0	0	1	1	0	0	1	0	0	0	0	0	0	0	0
KIAA0556	KIAA0556	NM_015202.3	protein_coding	0	0	1	4	0	0	0	0	0	0	0	0	0	4	1	0	0	0	0	0	0	0	0	0	0	0
KIAA1211	KIAA1211	NM_020722.1	protein_coding	0	0	1	0	0	0	0	0	0	0	0	0	0	0	1	0	0	0	0	0	0	0	0	0	0	0
KIF4B	KIF4B	NM_001099293.2	protein_coding	0	0	1	0	0	0	0	0	0	0	0	0	0	0	1	0	0	0	0	0	0	0	0	0	0	0
KLF2	KLF2	NM_016270.3	protein_coding	0	0	1	1	0	0	1	0	0	0	0	0	0	0	1	0	0	0	0	0	0	0	0	0	0	0
KLK7	KLK7	NM_001243126.1	protein_coding	0	0	1	1	0	0	0	0	0	0	0	0	0	1	1	0	0	0	0	0	0	0	0	0	0	0
KLRC1	KLRC1	NM_001304448.1	protein_coding	0	0	1	0	0	0	0	0	0	0	0	0	0	0	1	0	0	0	0	0	0	0	0	0	0	0
KLRC1	KLRC1	NM_002259.4	protein_coding	0	0	1	0	0	0	0	0	0	0	0	0	0	0	1	0	0	0	0	0	0	0	0	0	0	0
KLRC1	KLRC1	NM_007328.3	protein_coding	0	0	1	0	0	0	0	0	0	0	0	0	0	0	1	0	0	0	0	0	0	0	0	0	0	0
KLRC1	KLRC1	NM_213657.2	protein_coding	0	0	1	0	0	0	0	0	0	0	0	0	0	0	1	0	0	0	0	0	0	0	0	0	0	0
KLRC1	KLRC1	NM_213658.2	protein_coding	0	0	1	0	0	0	0	0	0	0	0	0	0	0	1	0	0	0	0	0	0	0	0	0	0	0
KLRG2	KLRG2	NM_198508.2	protein_coding	0	0	1	0	0	0	0	0	0	0	0	0	0	0	1	0	0	0	0	0	0	0	0	0	0	0
KRT10	KRT10	NM_000421.3	protein_coding	0	0	1	0	0	0	0	0	0	0	0	0	0	0	1	0	0	0	0	0	0	0	0	0	0	0
KRT23	KRT23	NM_001282433.1	protein_coding	0	1	1	1	0	0	0	0	0	0	0	0	0	1	1	0	0	0	0	0	0	0	0	0	1	0
KRT23	KRT23	NM_015515.4	protein_coding	0	1	1	1	0	0	0	0	0	0	0	0	0	1	1	0	0	0	0	0	0	0	0	0	1	0
LACTB	LACTB	NM_001288585.1	protein_coding	0	0	1	1	0	0	0	0	0	0	0	0	0	0	1	0	0	0	0	0	0	0	0	0	0	1
LACTB	LACTB	NM_171846.3	protein_coding	0	0	1	1	0	0	0	0	0	0	0	0	0	0	1	0	0	0	0	0	0	0	0	0	0	1
LARP1B	LARP1B	NM_018078.3	protein_coding	0	3	1	4	0	0	1	0	0	0	0	0	0	3	1	0	0	0	0	0	0	0	0	0	3	0
LARP1B	LARP1B	NM_178043.2	protein_coding	0	3	1	4	0	0	1	0	0	0	0	0	0	3	1	0	0	0	0	0	0	0	0	0	3	0
LATS2	LATS2	NM_014572.2	protein_coding	0	0	1	0	0	0	0	0	0	0	0	0	0	0	1	0	0	0	0	0	0	0	0	0	0	0
LIMCH1	LIMCH1	NM_001112717.2	protein_coding	0	1	1	2	0	0	0	0	0	0	0	0	0	3	1	0	0	0	0	1	0	0	0	0	0	0
LIMCH1	LIMCH1	NM_001112718.2	protein_coding	0	1	1	2	0	0	0	0	0	0	0	0	0	3	1	0	0	0	0	1	0	0	0	0	0	0
LIMCH1	LIMCH1	NM_001112719.2	protein_coding	0	1	1	2	0	0	0	0	0	0	0	0	0	3	1	0	0	0	0	1	0	0	0	0	0	0
LIMCH1	LIMCH1	NM_001112720.2	protein_coding	0	1	1	2	0	0	0	0	0	0	0	0	0	3	1	0	0	0	0	1	0	0	0	0	0	0
LIMCH1	LIMCH1	NM_001289122.1	protein_coding	0	1	1	2	0	0	0	0	0	0	0	0	0	3	1	0	0	0	0	1	0	0	0	0	0	0
LIMCH1	LIMCH1	NM_001289124.1	protein_coding	0	1	1	2	0	0	0	0	0	0	0	0	0	3	1	0	0	0	0	1	0	0	0	0	0	0
LIMCH1	LIMCH1	NM_014988.3	protein_coding	0	1	1	2	0	0	0	0	0	0	0	0	0	3	1	0	0	0	0	1	0	0	0	0	0	0
LLGL1	LLGL1	NM_004140.3	protein_coding	0	0	1	3	0	0	0	0	0	0	0	1	0	2	1	0	0	0	0	0	0	0	0	0	0	0
LLGL2	LLGL2	NM_001031803.1	protein_coding	0	0	1	6	1	0	0	0	0	0	0	0	0	4	1	0	0	0	0	0	0	0	0	0	0	1
LLGL2	LLGL2	NM_004524.2	protein_coding	0	0	1	6	1	0	0	0	0	0	0	0	0	4	1	0	0	0	0	0	0	0	0	0	0	1
LMO7	LMO7	NM_001306080.1	protein_coding	0	2	1	2	0	0	0	0	0	0	0	0	0	3	1	0	0	0	0	1	0	0	0	0	1	0
LMO7	LMO7	NM_005358.5	protein_coding	0	2	1	2	0	0	0	0	0	0	0	0	0	3	1	0	0	0	0	1	0	0	0	0	1	0
LMO7	LMO7	NM_015842.2	protein_coding	0	1	1	3	0	0	1	0	0	0	0	0	0	3	1	0	0	0	0	1	0	0	0	0	0	0
LOC650293	LOC650293	NM_001040071.1	protein_coding	0	0	1	0	0	0	0	0	0	0	0	0	0	0	1	0	0	0	0	0	0	0	0	0	0	0
LOC729159	LOC729159	NM_001282301.1	protein_coding	0	0	1	0	0	0	0	0	0	0	0	0	0	0	1	0	0	0	0	0	0	0	0	0	0	0
LOXHD1	LOXHD1	NM_001145472.2	protein_coding	0	0	1	1	0	0	0	0	0	0	0	0	0	1	1	0	0	0	0	0	0	0	0	0	0	0
LOXHD1	LOXHD1	NM_144612.6	protein_coding	0	0	1	1	0	0	0	0	0	0	0	0	0	1	1	0	0	0	0	0	0	0	0	0	0	0
LRP6	LRP6	NM_002336.2	protein_coding	1	0	1	0	0	0	0	0	0	0	0	0	0	0	1	0	0	0	0	0	0	0	0	1	0	0
LTBP1	LTBP1	NM_000627.3	protein_coding	0	4	1	4	0	0	0	0	0	0	0	0	0	4	1	0	4	0	0	0	0	0	0	0	0	0
LTBP1	LTBP1	NM_001166264.1	protein_coding	0	0	1	4	0	0	0	0	0	0	0	0	0	4	1	0	0	0	0	0	0	0	0	0	0	0
LTBP1	LTBP1	NM_001166265.1	protein_coding	0	4	1	4	0	0	0	0	0	0	0	0	0	4	1	0	4	0	0	0	0	0	0	0	0	0
LTBP1	LTBP1	NM_001166266.1	protein_coding	0	0	1	4	0	0	0	0	0	0	0	0	0	4	1	0	0	0	0	0	0	0	0	0	0	0
LTBP1	LTBP1	NM_206943.2	protein_coding	0	4	1	4	0	0	0	0	0	0	0	0	0	4	1	0	4	0	0	0	0	0	0	0	0	0
LY96	LY96	NM_015364.4	protein_coding	0	0	1	0	0	0	0	0	0	0	0	0	0	0	1	0	0	0	0	0	0	0	0	0	0	0
LYPLAL1	LYPLAL1	NM_001300770.1	protein_coding	0	1	1	1	0	0	0	0	0	0	0	0	0	2	1	0	0	0	0	1	0	0	0	0	0	0
LYPLAL1	LYPLAL1	NM_001300771.1	protein_coding	0	1	1	1	0	0	0	0	0	0	0	0	0	2	1	0	0	0	0	1	0	0	0	0	0	0
LYPLAL1	LYPLAL1	NM_001300772.1	protein_coding	0	1	1	1	0	0	0	0	0	0	0	0	0	2	1	0	0	0	0	1	0	0	0	0	0	0
LYPLAL1	LYPLAL1	NM_138794.4	protein_coding	0	1	1	1	0	0	0	0	0	0	0	0	0	2	1	0	0	0	0	1	0	0	0	0	0	0
MAMDC2	MAMDC2	NM_153267.4	protein_coding	0	0	1	1	0	0	0	0	0	0	0	0	0	1	1	0	0	0	0	0	0	0	0	0	0	0
MAN1B1	MAN1B1	NM_016219.4	protein_coding	0	0	1	1	0	0	0	0	0	0	0	0	0	0	1	0	0	0	0	0	0	0	0	0	0	1
1-Mar	1-Mar	NM_022746.3	protein_coding	0	0	1	0	0	0	0	0	0	0	0	0	0	0	1	0	0	0	0	0	0	0	0	0	0	0
MAST2	MAST2	NM_001319245.1	protein_coding	0	2	1	4	0	0	0	0	0	0	0	0	0	4	1	0	0	0	0	0	0	0	0	0	2	0
MAST2	MAST2	NM_001324320.1	protein_coding	0	2	1	4	0	0	0	0	0	0	0	0	0	4	1	0	0	0	0	0	0	0	0	0	2	0
MAST2	MAST2	NM_001324321.1	protein_coding	0	2	1	4	0	0	0	0	0	0	0	0	0	4	1	0	0	0	0	0	0	0	0	0	2	0
MAST2	MAST2	NM_015112.2	protein_coding	0	2	1	4	0	0	0	0	0	0	0	0	0	4	1	0	0	0	0	0	0	0	0	0	2	0
MATN2	MATN2	NM_001317748.1	protein_coding	0	2	1	1	0	0	0	0	0	0	0	0	0	1	1	0	0	0	0	0	0	0	0	0	2	0
MATN2	MATN2	NM_002380.4	protein_coding	0	2	1	1	0	0	0	0	0	0	0	0	0	1	1	0	0	0	0	0	0	0	0	0	2	0
MATN2	MATN2	NM_030583.3	protein_coding	0	3	1	1	0	0	0	0	0	0	0	0	0	1	1	0	1	0	0	0	0	0	0	0	2	0
MCC	MCC	NM_002387.2	protein_coding	0	2	1	2	0	0	0	0	0	0	0	0	0	2	1	0	0	0	0	0	0	0	0	0	2	0
MEGF6	MEGF6	NM_001409.3	protein_coding	0	1	1	3	0	0	0	0	0	0	0	0	0	3	1	0	1	0	0	0	0	0	0	0	0	0
METTL25	METTL25	NM_001319675.1	protein_coding	0	1	1	6	0	0	1	0	0	0	0	0	0	3	1	0	0	0	0	0	0	0	0	0	1	2
METTL25	METTL25	NM_032230.2	protein_coding	0	1	1	6	0	0	0	0	0	0	0	0	0	4	1	0	0	0	0	0	0	0	0	0	1	2
METTL4	METTL4	NM_022840.4	protein_coding	0	0	1	0	0	0	0	0	0	0	0	0	0	0	1	0	0	0	0	0	0	0	0	0	0	0
MGA	MGA	NM_001080541.2	protein_coding	0	2	1	2	1	0	0	0	0	0	0	0	0	1	1	0	0	0	0	0	0	0	0	0	2	0
MGA	MGA	NM_001164273.1	protein_coding	0	2	1	2	1	0	0	0	0	0	0	0	0	1	1	0	0	0	0	0	0	0	0	0	2	0
MGAM	MGAM	NM_004668.2	protein_coding	0	0	1	5	0	0	0	0	0	0	0	0	0	5	1	0	0	0	0	0	0	0	0	0	0	0
MGAT1	MGAT1	NM_001114617.1	protein_coding	0	0	1	0	0	0	0	0	0	0	0	0	0	0	1	0	0	0	0	0	0	0	0	0	0	0
MGAT1	MGAT1	NM_001114618.1	protein_coding	0	0	1	0	0	0	0	0	0	0	0	0	0	0	1	0	0	0	0	0	0	0	0	0	0	0
MGAT1	MGAT1	NM_001114619.1	protein_coding	0	0	1	0	0	0	0	0	0	0	0	0	0	0	1	0	0	0	0	0	0	0	0	0	0	0
MGAT1	MGAT1	NM_001114620.1	protein_coding	0	0	1	0	0	0	0	0	0	0	0	0	0	0	1	0	0	0	0	0	0	0	0	0	0	0
MGAT1	MGAT1	NM_002406.3	protein_coding	0	0	1	0	0	0	0	0	0	0	0	0	0	0	1	0	0	0	0	0	0	0	0	0	0	0
MIB2	MIB2	NM_001170687.1	protein_coding	0	0	1	1	0	0	0	0	0	0	0	0	0	1	1	0	0	0	0	0	0	0	0	0	0	0
MLN	MLN	NM_001040109.1	protein_coding	0	0	1	0	0	0	0	0	0	0	0	0	0	0	1	0	0	0	0	0	0	0	0	0	0	0
MLN	MLN	NM_001184698.1	protein_coding	0	0	1	0	0	0	0	0	0	0	0	0	0	0	1	0	0	0	0	0	0	0	0	0	0	0
MLN	MLN	NM_002418.2	protein_coding	0	0	1	0	0	0	0	0	0	0	0	0	0	0	1	0	0	0	0	0	0	0	0	0	0	0
MMP14	MMP14	NM_004995.3	protein_coding	0	0	1	5	1	0	0	0	0	0	0	0	0	3	1	0	0	0	0	0	0	0	0	0	0	1
MMRN2	MMRN2	NM_024756.2	protein_coding	0	1	1	1	0	0	0	0	0	0	0	0	0	0	1	0	0	0	0	0	0	0	0	0	1	1
MOB3C	MOB3C	NM_145279.4	protein_coding	1	1	1	1	0	0	0	0	0	0	0	0	0	1	1	0	0	0	0	0	0	1	0	0	1	0
MPP7	MPP7	NM_001318170.1	protein_coding	0	0	1	0	0	0	0	0	0	0	0	0	0	0	1	0	0	0	0	0	0	0	0	0	0	0
MPP7	MPP7	NM_173496.4	protein_coding	0	0	1	0	0	0	0	0	0	0	0	0	0	0	1	0	0	0	0	0	0	0	0	0	0	0
MRPL45	MRPL45	NM_001278279.2	protein_coding	0	2	1	2	0	0	0	0	0	0	0	0	0	3	1	0	0	0	0	1	0	0	0	0	1	0
MRPL45	MRPL45	NM_032351.5	protein_coding	0	2	1	2	0	0	0	0	0	0	0	0	0	3	1	0	0	0	0	1	0	0	0	0	1	0
MTHFD1	MTHFD1	NM_005956.3	protein_coding	0	0	1	1	0	0	0	0	0	0	0	0	0	1	1	0	0	0	0	0	0	0	0	0	0	0
MUC15	MUC15	NM_001135091.1	protein_coding	0	1	1	3	2	0	0	0	0	0	0	0	0	1	1	0	0	0	0	0	0	0	0	0	1	0
MUC15	MUC15	NM_001135092.1	protein_coding	0	1	1	3	2	0	0	0	0	0	0	0	0	1	1	0	0	0	0	0	0	0	0	0	1	0
MUC15	MUC15	NM_145650.3	protein_coding	0	1	1	3	2	0	0	0	0	0	0	0	0	1	1	0	0	0	0	0	0	0	0	0	1	0
MYH6	MYH6	NM_002471.3	protein_coding	0	0	1	4	0	0	0	0	0	0	0	0	0	3	1	0	0	0	0	0	0	0	0	0	0	1
MYO15A	MYO15A	NM_016239.3	protein_coding	0	2	1	7	0	0	0	0	0	0	0	0	0	7	1	0	0	0	0	0	0	0	0	0	2	0
MYOM2	MYOM2	NM_003970.3	protein_coding	0	1	1	11	0	0	0	0	0	0	0	0	0	11	1	0	0	0	0	0	0	0	0	0	1	0
MYOZ3	MYOZ3	NM_001122853.2	protein_coding	0	0	1	0	0	0	0	0	0	0	0	0	0	0	1	0	0	0	0	0	0	0	0	0	0	0
MYOZ3	MYOZ3	NM_133371.4	protein_coding	0	0	1	0	0	0	0	0	0	0	0	0	0	0	1	0	0	0	0	0	0	0	0	0	0	0
MZT1	MZT1	NM_001071775.2	protein_coding	0	1	1	1	0	0	0	0	0	0	0	0	0	1	1	0	0	0	0	1	0	0	0	0	0	1
N4BP2	N4BP2	NM_001318359.1	protein_coding	0	0	1	0	0	0	0	0	0	0	0	0	0	0	1	0	0	0	0	0	0	0	0	0	0	0
N4BP2	N4BP2	NM_018177.5	protein_coding	0	0	1	0	0	0	0	0	0	0	0	0	0	0	1	0	0	0	0	0	0	0	0	0	0	0
NAT10	NAT10	NM_001144030.1	protein_coding	0	0	1	3	0	0	0	0	0	0	0	0	0	3	1	0	0	0	0	0	0	0	0	0	0	0
NAT10	NAT10	NM_024662.2	protein_coding	0	0	1	3	0	0	0	0	0	0	0	0	0	3	1	0	0	0	0	0	0	0	0	0	0	0
NAV3	NAV3	NM_001024383.1	protein_coding	0	1	1	10	0	0	0	0	0	0	0	0	0	10	1	0	0	0	0	0	0	0	0	0	1	0
NAV3	NAV3	NM_014903.5	protein_coding	0	1	1	10	0	0	0	0	0	0	0	0	0	10	1	0	0	0	0	0	0	0	0	0	1	0
NAXE	NAXE	NM_144772.2	protein_coding	0	4	1	4	1	0	0	0	0	0	0	1	0	3	1	0	0	0	0	1	0	0	0	0	3	0
NDUFV2	NDUFV2	NM_021074.4	protein_coding	0	0	1	0	0	0	0	0	0	0	0	0	0	0	1	0	0	0	0	0	0	0	0	0	0	0
NECTIN1	NECTIN1	NM_203285.1	protein_coding	0	0	1	0	0	0	0	0	0	0	0	0	0	0	1	0	0	0	0	0	0	0	0	0	0	0
NES	NES	NM_006617.1	protein_coding	0	0	1	0	0	0	0	0	0	0	0	0	0	0	1	0	0	0	0	0	0	0	0	0	0	0
NGEF	NGEF	NM_019850.2	protein_coding	0	1	1	1	1	0	0	0	0	0	0	0	0	0	1	0	0	0	0	0	0	0	0	0	1	0
NMUR2	NMUR2	NM_020167.4	protein_coding	0	0	1	0	0	0	0	0	0	0	0	0	0	0	1	0	0	0	0	0	0	0	0	0	0	0
NOC2L	NOC2L	NM_015658.3	protein_coding	0	4	2	10	0	0	0	0	0	0	0	3	0	7	1	0	1	0	0	2	0	0	0	0	2	2
NOM1	NOM1	NM_138400.1	protein_coding	0	0	1	1	1	0	0	0	0	0	0	0	0	0	1	0	0	0	0	0	0	0	0	0	0	0
NOSTRIN	NOSTRIN	NM_001039724.3	protein_coding	0	0	1	0	0	0	0	0	0	0	0	0	0	0	1	0	0	0	0	0	0	0	0	0	0	0
NOSTRIN	NOSTRIN	NM_001171631.1	protein_coding	0	0	1	0	0	0	0	0	0	0	0	0	0	0	1	0	0	0	0	0	0	0	0	0	0	0
NOSTRIN	NOSTRIN	NM_001171632.1	protein_coding	0	0	1	0	0	0	0	0	0	0	0	0	0	0	1	0	0	0	0	0	0	0	0	0	0	0
NOSTRIN	NOSTRIN	NM_052946.3	protein_coding	0	0	1	0	0	0	0	0	0	0	0	0	0	0	1	0	0	0	0	0	0	0	0	0	0	0
NPAT	NPAT	NM_001321307.1	protein_coding	0	0	1	0	0	0	0	0	0	0	0	0	0	0	1	0	0	0	0	0	0	0	0	0	0	0
NPAT	NPAT	NM_002519.2	protein_coding	0	0	1	0	0	0	0	0	0	0	0	0	0	0	1	0	0	0	0	0	0	0	0	0	0	0
NSL1	NSL1	NM_001297736.1	protein_coding	0	0	1	2	2	0	0	0	0	0	0	0	0	0	1	0	0	0	0	0	0	0	0	0	0	0
NSL1	NSL1	NM_015471.3	protein_coding	0	0	1	2	2	0	0	0	0	0	0	0	0	0	1	0	0	0	0	0	0	0	0	0	0	0
NT5E	NT5E	NM_001204813.1	protein_coding	0	0	1	0	0	0	0	0	0	0	0	0	0	0	1	0	0	0	0	0	0	0	0	0	0	0
NT5E	NT5E	NM_002526.3	protein_coding	0	0	1	0	0	0	0	0	0	0	0	0	0	0	1	0	0	0	0	0	0	0	0	0	0	0
OPN4	OPN4	NM_001030015.2	protein_coding	0	0	1	0	0	0	0	0	0	0	0	0	0	0	1	0	0	0	0	0	0	0	0	0	0	0
OPN4	OPN4	NM_033282.3	protein_coding	0	0	1	0	0	0	0	0	0	0	0	0	0	0	1	0	0	0	0	0	0	0	0	0	0	0
OR2Y1	OR2Y1	NM_001001657.1	protein_coding	0	0	1	0	0	0	0	0	0	0	0	0	0	0	1	0	0	0	0	0	0	0	0	0	0	0
OTOP1	OTOP1	NM_177998.1	protein_coding	0	0	1	0	0	0	0	0	0	0	0	0	0	0	1	0	0	0	0	0	0	0	0	0	0	0
PCDHA4	PCDHA4	NM_018907.3	protein_coding	0	5	1	11	0	0	0	0	0	0	0	0	0	6	1	0	0	0	0	0	0	0	0	0	5	5
PCDHA4	PCDHA4	NM_031500.2	protein_coding	0	5	1	5	0	0	0	0	0	0	0	0	0	0	1	0	0	0	0	0	0	0	0	0	5	5
PCDHA5	PCDHA5	NM_018908.2	protein_coding	0	1	1	4	0	0	0	0	0	0	0	0	0	3	1	0	0	0	0	0	0	0	0	0	1	1
PCDHA5	PCDHA5	NM_031501.1	protein_coding	0	1	1	1	0	0	0	0	0	0	0	0	0	0	1	0	0	0	0	0	0	0	0	0	1	1
PCDHA7	PCDHA7	NM_018910.2	protein_coding	0	0	1	2	0	0	0	0	0	0	0	0	0	1	1	0	0	0	0	0	0	0	0	0	0	1
PCDHA7	PCDHA7	NM_031852.1	protein_coding	0	0	1	2	0	0	0	0	0	0	0	1	0	0	1	0	0	0	0	0	0	0	0	0	0	1
PCDHA8	PCDHA8	NM_018911.2	protein_coding	0	0	1	0	0	0	0	0	0	0	0	0	0	0	1	0	0	0	0	0	0	0	0	0	0	0
PCDHA8	PCDHA8	NM_031856.1	protein_coding	0	0	1	0	0	0	0	0	0	0	0	0	0	0	1	0	0	0	0	0	0	0	0	0	0	0
PCDHB3	PCDHB3	NM_018937.4	protein_coding	0	0	1	0	0	0	0	0	0	0	0	0	0	0	1	0	0	0	0	0	0	0	0	0	0	0
PCDHB8	PCDHB8	NM_019120.4	protein_coding	0	0	1	1	0	0	0	0	0	0	0	1	0	0	1	0	0	0	0	0	0	0	0	0	0	0
PCDHGA1	PCDHGA1	NM_018912.2	protein_coding	0	0	1	1	0	0	0	0	0	0	0	0	0	1	1	0	0	0	0	0	0	0	0	0	0	0
PCDHGA1	PCDHGA1	NM_031993.1	protein_coding	0	0	1	0	0	0	0	0	0	0	0	0	0	0	1	0	0	0	0	0	0	0	0	0	0	0
PCSK5	PCSK5	NM_001190482.1	protein_coding	0	1	1	6	0	0	0	0	0	0	0	0	0	6	1	0	0	0	0	0	0	0	0	0	1	0
PDE6B	PDE6B	NM_000283.3	protein_coding	0	0	1	2	1	0	0	0	0	0	0	1	0	0	1	0	0	0	0	0	0	0	0	0	0	0
PDE6B	PDE6B	NM_001145291.1	protein_coding	0	0	1	2	1	0	0	0	0	0	0	1	0	0	1	0	0	0	0	0	0	0	0	0	0	0
PDE6B	PDE6B	NM_001145292.1	protein_coding	0	0	1	2	1	0	0	0	0	0	0	1	0	0	1	0	0	0	0	0	0	0	0	0	0	0
PDZD7	PDZD7	NM_001195263.1	protein_coding	0	1	1	1	0	0	0	0	0	0	0	0	0	0	1	0	0	0	0	0	0	0	0	0	1	1
PELO	PELO	NM_015946.4	protein_coding	0	0	1	1	0	0	0	0	0	0	0	0	0	1	1	0	0	0	0	0	0	0	0	0	0	0
PER3	PER3	NM_001289861.1	protein_coding	0	1	1	6	0	0	0	0	0	0	0	0	0	6	1	0	0	0	0	0	0	0	0	0	1	0
PER3	PER3	NM_001289862.1	protein_coding	0	1	1	6	0	0	0	0	0	0	0	0	0	6	1	0	0	0	0	0	0	0	0	0	1	0
PER3	PER3	NM_001289863.1	protein_coding	0	1	1	6	0	0	0	0	0	0	0	0	0	6	1	0	0	0	0	0	0	0	0	0	1	0
PER3	PER3	NM_001289864.1	protein_coding	0	1	1	6	0	0	0	0	0	0	0	0	0	6	1	0	0	0	0	0	0	0	0	0	1	0
PER3	PER3	NM_016831.2	protein_coding	0	1	1	6	0	0	0	0	0	0	0	0	0	6	1	0	0	0	0	0	0	0	0	0	1	0
PEX2	PEX2	NM_000318.2	protein_coding	0	0	1	0	0	0	0	0	0	0	0	0	0	0	1	0	0	0	0	0	0	0	0	0	0	0
PEX2	PEX2	NM_001079867.1	protein_coding	0	0	1	0	0	0	0	0	0	0	0	0	0	0	1	0	0	0	0	0	0	0	0	0	0	0
PEX2	PEX2	NM_001172086.1	protein_coding	0	0	1	0	0	0	0	0	0	0	0	0	0	0	1	0	0	0	0	0	0	0	0	0	0	0
PEX2	PEX2	NM_001172087.1	protein_coding	0	0	1	0	0	0	0	0	0	0	0	0	0	0	1	0	0	0	0	0	0	0	0	0	0	0
PIK3R3	PIK3R3	NM_001114172.1	protein_coding	0	1	1	1	0	0	0	0	0	0	0	0	0	1	1	0	0	0	0	0	0	0	0	0	1	0
PIK3R3	PIK3R3	NM_001303427.1	protein_coding	0	1	1	1	0	0	0	0	0	0	0	0	0	1	1	0	0	0	0	0	0	0	0	0	1	0
PIK3R3	PIK3R3	NM_001303428.1	protein_coding	0	1	1	1	0	0	0	0	0	0	0	0	0	1	1	0	0	0	0	0	0	0	0	0	1	0
PIK3R3	PIK3R3	NM_001328648.1	protein_coding	0	1	1	1	0	0	0	0	0	0	0	0	0	1	1	0	0	0	0	0	0	0	0	0	1	0
PIK3R3	PIK3R3	NM_001328649.1	protein_coding	0	1	1	1	0	0	0	0	0	0	0	0	0	1	1	0	0	0	0	0	0	0	0	0	1	0
PIK3R3	PIK3R3	NM_001328650.1	protein_coding	0	1	1	1	0	0	0	0	0	0	0	0	0	0	1	0	0	0	0	0	0	0	0	0	1	1
PIK3R3	PIK3R3	NM_001328651.1	protein_coding	0	1	1	1	0	0	0	0	0	0	0	0	0	0	1	0	0	0	0	0	0	0	0	0	1	1
PIK3R3	PIK3R3	NM_001328652.1	protein_coding	0	1	1	1	0	0	1	0	0	0	0	0	0	0	1	0	0	0	0	0	0	0	0	0	1	0
PIK3R3	PIK3R3	NM_001328653.1	protein_coding	0	1	1	1	0	0	1	0	0	0	0	0	0	0	1	0	0	0	0	0	0	0	0	0	1	0
PIK3R3	PIK3R3	NM_001328654.1	protein_coding	0	1	1	1	0	0	1	0	0	0	0	0	0	0	1	0	0	0	0	0	0	0	0	0	1	0
PIK3R3	PIK3R3	NM_003629.3	protein_coding	0	1	1	1	0	0	1	0	0	0	0	0	0	0	1	0	0	0	0	0	0	0	0	0	1	0
PIM3	PIM3	NM_001001852.3	protein_coding	0	0	1	2	1	0	0	0	0	0	0	0	0	1	1	0	0	0	0	0	0	0	0	0	0	0
PINLYP	PINLYP	NM_001193621.1	protein_coding	0	0	1	3	0	0	0	0	0	0	0	0	0	2	1	0	0	0	0	0	0	0	0	0	0	1
PKHD1L1	PKHD1L1	NM_177531.4	protein_coding	0	4	1	1	0	0	0	0	0	0	0	0	0	3	1	0	0	0	0	2	0	0	0	0	2	0
PLA2G2D	PLA2G2D	NM_012400.3	protein_coding	0	0	1	0	0	0	0	0	0	0	0	0	0	0	1	0	0	0	0	0	0	0	0	0	0	0
PLA2G4A	PLA2G4A	NM_001311193.1	protein_coding	0	0	1	4	0	0	0	0	0	0	0	0	0	4	1	0	0	0	0	0	0	0	0	0	0	0
PLA2G4A	PLA2G4A	NM_024420.2	protein_coding	0	0	1	4	0	0	0	0	0	0	0	0	0	4	1	0	0	0	0	0	0	0	0	0	0	0
PLAU	PLAU	NM_001145031.2	protein_coding	0	0	1	0	0	0	0	0	0	0	0	0	0	0	1	0	0	0	0	0	0	0	0	0	0	0
PLAU	PLAU	NM_001319191.1	protein_coding	0	0	1	0	0	0	0	0	0	0	0	0	0	0	1	0	0	0	0	0	0	0	0	0	0	0
PLAU	PLAU	NM_002658.4	protein_coding	0	0	1	0	0	0	0	0	0	0	0	0	0	0	1	0	0	0	0	0	0	0	0	0	0	0
PLBD1	PLBD1	NM_024829.5	protein_coding	0	1	1	0	0	0	0	0	0	0	0	0	0	0	1	0	0	0	0	0	0	0	0	0	1	0
PLIN3	PLIN3	NM_001164189.1	protein_coding	0	2	1	0	0	0	0	0	0	0	0	0	0	0	1	0	0	0	0	0	0	0	0	0	2	0
PLIN3	PLIN3	NM_001164194.1	protein_coding	0	2	1	0	0	0	0	0	0	0	0	0	0	0	1	0	0	0	0	0	0	0	0	0	2	0
PLIN3	PLIN3	NM_005817.4	protein_coding	0	2	1	0	0	0	0	0	0	0	0	0	0	0	1	0	0	0	0	0	0	0	0	0	2	0
PLIN5	PLIN5	NM_001013706.2	protein_coding	0	0	1	0	0	0	0	0	0	0	0	0	0	0	1	0	0	0	0	0	0	0	0	0	0	0
PMF1	PMF1	NM_001199653.1	protein_coding	0	0	1	0	0	0	0	0	0	0	0	0	0	0	1	0	0	0	0	0	0	0	0	0	0	0
PMF1	PMF1	NM_007221.3	protein_coding	0	0	1	0	0	0	0	0	0	0	0	0	0	0	1	0	0	0	0	0	0	0	0	0	0	0
PMF1-BGLAP	PMF1-BGLAP	NM_001199661.1	protein_coding	0	0	1	0	0	0	0	0	0	0	0	0	0	0	1	0	0	0	0	0	0	0	0	0	0	0
PMF1-BGLAP	PMF1-BGLAP	NM_001199662.1	protein_coding	0	0	1	0	0	0	0	0	0	0	0	0	0	0	1	0	0	0	0	0	0	0	0	0	0	0
PMF1-BGLAP	PMF1-BGLAP	NM_001199663.1	protein_coding	0	0	1	0	0	0	0	0	0	0	0	0	0	0	1	0	0	0	0	0	0	0	0	0	0	0
PMFBP1	PMFBP1	NM_001160213.1	protein_coding	0	0	1	1	0	0	0	0	0	0	0	0	0	1	1	0	0	0	0	0	0	0	0	0	0	0
PMFBP1	PMFBP1	NM_031293.2	protein_coding	0	0	1	1	0	0	0	0	0	0	0	0	0	1	1	0	0	0	0	0	0	0	0	0	0	0
PNPLA1	PNPLA1	NM_001145716.2	protein_coding	0	0	1	1	0	0	0	0	0	0	0	0	0	1	1	0	0	0	0	0	0	0	0	0	0	0
PNPLA1	PNPLA1	NM_001145717.1	protein_coding	0	0	1	1	0	0	0	0	0	0	0	0	0	1	1	0	0	0	0	0	0	0	0	0	0	0
PNPLA1	PNPLA1	NM_173676.2	protein_coding	0	0	1	1	0	0	0	0	0	0	0	0	0	1	1	0	0	0	0	0	0	0	0	0	0	0
POC1B-GALNT4	POC1B-GALNT4	NM_001199781.1	protein_coding	0	0	1	0	0	0	0	0	0	0	0	0	0	0	1	0	0	0	0	0	0	0	0	0	0	0
POLR1A	POLR1A	NM_015425.4	protein_coding	0	1	1	4	0	0	0	0	0	0	0	0	0	3	1	0	0	0	0	0	0	0	0	0	1	1
POMGNT1	POMGNT1	NM_001243766.1	protein_coding	0	0	1	0	0	0	0	0	0	0	0	0	0	0	1	0	0	0	0	1	0	0	0	0	0	0
POMGNT1	POMGNT1	NM_001290129.1	protein_coding	0	0	1	0	0	0	0	0	0	0	0	0	0	0	1	0	0	0	0	0	0	0	0	0	0	0
POMGNT1	POMGNT1	NM_001290130.1	protein_coding	0	0	1	0	0	0	0	0	0	0	0	0	0	0	1	0	0	0	0	0	0	0	0	0	0	0
POMGNT1	POMGNT1	NM_017739.3	protein_coding	0	0	1	0	0	0	0	0	0	0	0	0	0	0	1	0	0	0	0	0	0	0	0	0	0	0
POTEC	POTEC	NM_001137671.1	protein_coding	0	0	1	0	0	0	0	0	0	0	0	0	0	0	1	0	0	0	0	0	0	0	0	0	0	0
POU2F3	POU2F3	NM_001244682.1	protein_coding	0	0	1	0	0	0	0	0	0	0	0	0	0	0	1	0	0	0	0	0	0	0	0	0	0	0
POU2F3	POU2F3	NM_014352.3	protein_coding	0	0	1	0	0	0	0	0	0	0	0	0	0	0	1	0	0	0	0	0	0	0	0	0	0	0
PPIG	PPIG	NM_004792.2	protein_coding	0	0	1	3	0	0	0	0	0	0	0	0	0	3	1	0	0	0	0	0	0	0	0	0	0	0
PPP1R9A	PPP1R9A	NM_001166160.1	protein_coding	0	0	1	0	0	0	0	0	0	0	0	0	0	0	1	0	0	0	0	0	0	0	0	0	0	0
PPP1R9A	PPP1R9A	NM_001166161.1	protein_coding	0	0	1	0	0	0	0	0	0	0	0	0	0	0	1	0	0	0	0	0	0	0	0	0	0	0
PPP1R9A	PPP1R9A	NM_001166162.1	protein_coding	0	0	1	0	0	0	0	0	0	0	0	0	0	0	1	0	0	0	0	0	0	0	0	0	0	0
PPT2	PPT2	NM_001204103.1	protein_coding	0	0	1	0	0	0	0	0	0	0	0	0	0	0	1	0	0	0	0	0	0	0	0	0	0	0
PPT2	PPT2	NM_005155.6	protein_coding	0	0	1	0	0	0	0	0	0	0	0	0	0	0	1	0	0	0	0	0	0	0	0	0	0	0
PPT2	PPT2	NM_138717.2	protein_coding	0	0	1	0	0	0	0	0	0	0	0	0	0	0	1	0	0	0	0	0	0	0	0	0	0	0
PRB1	PRB1	NM_005039.3	protein_coding	0	0	1	0	0	0	0	0	0	0	0	0	0	0	1	0	0	0	0	0	0	0	0	0	0	0
PRB3	PRB3	NM_006249.5	protein_coding	0	0	1	1	0	0	0	0	0	0	0	0	0	1	1	0	0	0	0	0	0	0	0	0	0	0
PRB4	PRB4	NM_001261399.2	protein_coding	0	0	1	2	0	0	0	0	0	0	0	0	0	2	1	0	0	0	0	0	0	0	0	0	0	0
PRB4	PRB4	NM_002723.5	protein_coding	0	0	1	2	0	0	0	0	0	0	0	0	0	2	1	0	0	0	0	0	0	0	0	0	0	0
PRDM16	PRDM16	NM_022114.3	protein_coding	0	0	1	0	0	0	0	0	0	0	0	0	0	0	1	0	0	0	0	0	0	0	0	0	0	0
PRDM16	PRDM16	NM_199454.2	protein_coding	0	0	1	0	0	0	0	0	0	0	0	0	0	0	1	0	0	0	0	0	0	0	0	0	0	0
PRLHR	PRLHR	NM_004248.2	protein_coding	0	0	1	0	0	0	0	0	0	0	0	0	0	0	1	0	0	0	0	0	0	0	0	0	0	0
PROB1	PROB1	NM_001161546.1	protein_coding	0	0	1	1	0	0	0	0	0	0	0	1	0	0	1	0	0	0	0	0	0	0	0	0	0	0
PRX	PRX	NM_181882.2	protein_coding	0	0	1	0	0	0	0	0	0	0	0	0	0	0	1	0	0	0	0	0	0	0	0	0	0	0
PSME2	PSME2	NM_002818.2	protein_coding	0	0	1	0	0	0	0	0	0	0	0	0	0	0	1	0	0	0	0	0	0	0	0	0	0	0
PSMF1	PSMF1	NM_001323408.1	protein_coding	0	0	1	1	0	0	1	0	0	0	0	0	0	0	1	0	0	0	0	0	0	0	0	0	0	0
PSMF1	PSMF1	NM_001323409.1	protein_coding	0	0	1	1	0	0	1	0	0	0	0	0	0	0	1	0	0	0	0	0	0	0	0	0	0	0
PSMF1	PSMF1	NM_001323410.1	protein_coding	0	0	1	1	0	0	1	0	0	0	0	0	0	0	1	0	0	0	0	0	0	0	0	0	0	0
PSMF1	PSMF1	NM_006814.4	protein_coding	0	0	1	1	0	0	1	0	0	0	0	0	0	0	1	0	0	0	0	0	0	0	0	0	0	0
PSMF1	PSMF1	NM_178578.3	protein_coding	0	0	1	1	0	0	0	0	0	0	0	0	0	1	1	0	0	0	0	0	0	0	0	0	0	0
PTGFRN	PTGFRN	NM_020440.3	protein_coding	0	2	1	0	0	0	0	0	0	0	0	0	0	0	1	0	1	0	0	0	0	0	0	0	1	0
PTPN22	PTPN22	NM_001193431.2	protein_coding	0	0	1	1	0	0	0	0	0	0	0	0	0	1	1	0	0	0	0	0	0	0	0	0	0	0
PTPN22	PTPN22	NM_001308297.1	protein_coding	0	0	1	1	0	0	0	0	0	0	0	0	0	1	1	0	0	0	0	0	0	0	0	0	0	0
PTPN22	PTPN22	NM_012411.5	protein_coding	0	0	1	1	0	0	0	0	0	0	0	0	0	1	1	0	0	0	0	0	0	0	0	0	0	0
PTPN22	PTPN22	NM_015967.6	protein_coding	0	0	1	1	0	0	0	0	0	0	0	0	0	1	1	0	0	0	0	0	0	0	0	0	0	0
PTPRN2	PTPRN2	NM_001308267.1	protein_coding	0	1	1	4	0	0	0	0	0	0	0	0	0	4	1	0	0	0	0	0	0	0	0	0	1	0
PTPRN2	PTPRN2	NM_001308268.1	protein_coding	0	1	1	4	0	0	0	0	0	0	0	0	0	4	1	0	0	0	0	0	0	0	0	0	1	0
PTPRN2	PTPRN2	NM_002847.4	protein_coding	0	1	1	4	0	0	0	0	0	0	0	0	0	4	1	0	0	0	0	0	0	0	0	0	1	0
PTPRN2	PTPRN2	NM_130842.3	protein_coding	0	2	1	4	0	0	0	0	0	0	0	0	0	4	1	0	1	0	0	0	0	0	0	0	1	0
PTPRN2	PTPRN2	NM_130843.3	protein_coding	0	2	1	4	0	0	0	0	0	0	0	0	0	4	1	0	1	0	0	0	0	0	0	0	1	0
PTPRS	PTPRS	NM_002850.3	protein_coding	0	0	1	2	1	0	0	0	0	0	0	0	0	1	1	0	0	0	0	0	0	0	0	0	0	0
PTPRS	PTPRS	NM_130853.2	protein_coding	0	1	1	2	1	0	0	0	0	0	0	0	0	1	1	0	1	0	0	0	0	0	0	0	0	0
PTPRS	PTPRS	NM_130854.2	protein_coding	0	0	1	2	1	0	0	0	0	0	0	0	0	1	1	0	0	0	0	0	0	0	0	0	0	0
PTPRS	PTPRS	NM_130855.2	protein_coding	0	0	1	2	1	0	0	0	0	0	0	0	0	1	1	0	0	0	0	0	0	0	0	0	0	0
PXDNL	PXDNL	NM_144651.4	protein_coding	0	1	1	3	0	0	0	0	0	0	0	0	0	3	1	0	0	0	0	0	0	0	0	0	1	0
PXN	PXN	NM_001080855.2	protein_coding	0	0	1	0	0	0	0	0	0	0	0	0	0	0	1	0	0	0	0	0	0	0	0	0	0	0
PXN	PXN	NM_001243756.1	protein_coding	0	0	1	0	0	0	0	0	0	0	0	0	0	0	1	0	0	0	0	0	0	0	0	0	0	0
PXN	PXN	NM_002859.3	protein_coding	0	0	1	0	0	0	0	0	0	0	0	0	0	0	1	0	0	0	0	0	0	0	0	0	0	0
RANBP3L	RANBP3L	NM_001161429.2	protein_coding	0	0	1	1	0	0	0	0	0	0	0	0	0	1	1	0	0	0	0	0	0	0	0	0	0	0
RANBP3L	RANBP3L	NM_001323273.1	protein_coding	0	0	1	1	0	0	0	0	0	0	0	0	0	1	1	0	0	0	0	0	0	0	0	0	0	0
RANBP3L	RANBP3L	NM_001323274.1	protein_coding	0	0	1	1	0	0	0	0	0	0	0	0	0	1	1	0	0	0	0	0	0	0	0	0	0	0
RANBP3L	RANBP3L	NM_001323277.1	protein_coding	0	0	1	1	0	0	0	0	0	0	0	0	0	1	1	0	0	0	0	0	0	0	0	0	0	0
RANBP3L	RANBP3L	NM_001323279.1	protein_coding	0	0	1	1	0	0	0	0	0	0	0	0	0	1	1	0	0	0	0	0	0	0	0	0	0	0
RANBP3L	RANBP3L	NM_145000.4	protein_coding	0	0	1	1	0	0	0	0	0	0	0	0	0	1	1	0	0	0	0	0	0	0	0	0	0	0
RASEF	RASEF	NM_152573.3	protein_coding	0	0	1	5	0	0	0	0	0	0	0	0	0	5	1	0	0	0	0	0	0	0	0	0	0	0
RBM19	RBM19	NM_001146698.1	protein_coding	0	0	1	1	0	0	0	0	0	0	0	0	0	1	1	0	0	0	0	0	0	0	0	0	0	0
RBM19	RBM19	NM_001146699.1	protein_coding	0	0	1	1	0	0	0	0	0	0	0	0	0	1	1	0	0	0	0	0	0	0	0	0	0	0
RBM19	RBM19	NM_016196.3	protein_coding	0	0	1	1	0	0	0	0	0	0	0	0	0	1	1	0	0	0	0	0	0	0	0	0	0	0
RBM47	RBM47	NM_001098634.1	protein_coding	0	2	1	0	0	0	0	0	0	0	0	0	0	0	1	0	0	0	0	0	0	0	0	0	2	0
RBM47	RBM47	NM_019027.3	protein_coding	0	1	1	1	0	0	0	0	0	0	0	0	0	1	1	0	0	0	0	0	0	0	0	0	1	0
RHBG	RHBG	NM_001256395.1	protein_coding	1	0	1	0	0	0	0	0	0	0	0	0	1	0	1	0	0	0	0	0	0	0	0	0	0	0
RHBG	RHBG	NM_001256396.1	protein_coding	1	0	1	0	0	0	0	0	0	0	0	0	1	0	1	0	0	0	0	0	0	0	0	0	0	0
RHBG	RHBG	NM_020407.4	protein_coding	1	0	1	0	0	0	0	0	0	0	0	0	1	0	1	0	0	0	0	0	0	0	0	0	0	0
RIMBP3B	RIMBP3B	NM_001128635.1	protein_coding	0	0	1	0	0	0	0	0	0	0	0	0	0	0	1	0	0	0	0	0	0	0	0	0	0	0
RIMBP3C	RIMBP3C	NM_001128633.1	protein_coding	0	0	1	0	0	0	0	0	0	0	0	0	0	0	1	0	0	0	0	0	0	0	0	0	0	0
RIT1	RIT1	NM_001256821.1	protein_coding	0	1	1	1	0	0	0	0	0	0	0	0	0	1	1	0	0	0	0	1	0	0	0	0	0	1
RMI1	RMI1	NM_024945.2	protein_coding	0	0	1	2	0	0	0	0	0	0	0	0	0	0	1	0	0	0	0	0	0	0	0	0	0	2
RNF212	RNF212	NM_001193318.2	protein_coding	0	2	2	3	2	0	0	0	1	0	0	1	0	0	1	0	0	0	0	0	0	0	0	0	2	0
RNF225	RNF225	NM_001195135.1	protein_coding	0	0	1	0	0	0	0	0	0	0	0	0	0	0	1	0	0	0	0	0	0	0	0	0	0	0
RP1	RP1	NM_006269.1	protein_coding	0	0	1	0	0	0	0	0	0	0	0	0	0	0	1	0	0	0	0	0	0	0	0	0	0	0
RPAP1	RPAP1	NM_015540.3	protein_coding	0	0	1	0	0	0	0	0	0	0	0	0	0	0	1	0	0	0	0	0	0	0	0	0	0	0
RRNAD1	RRNAD1	NM_001142560.1	protein_coding	0	0	1	3	2	0	0	0	0	0	0	1	0	0	1	0	0	0	0	0	0	0	0	0	0	0
RRNAD1	RRNAD1	NM_015997.3	protein_coding	0	0	1	3	2	0	0	0	0	0	0	1	0	0	1	0	0	0	0	0	0	0	0	0	0	0
RTP1	RTP1	NM_153708.2	protein_coding	0	0	1	0	0	0	0	0	0	0	0	0	0	0	1	0	0	0	0	0	0	0	0	0	0	0
RTP4	RTP4	NM_022147.2	protein_coding	0	0	1	0	0	0	0	0	0	0	0	0	0	0	1	0	0	0	0	0	0	0	0	0	0	0
RXFP4	RXFP4	NM_181885.2	protein_coding	0	0	1	0	0	0	0	0	0	0	0	0	0	0	1	0	0	0	0	0	0	0	0	0	0	0
SAMD11	SAMD11	NM_152486.2	protein_coding	0	0	1	5	0	0	0	0	0	0	0	2	0	3	1	0	0	0	0	0	0	0	0	0	0	0
SBSPON	SBSPON	NM_153225.3	protein_coding	0	0	1	3	0	0	0	0	0	0	0	0	0	3	1	0	0	0	0	0	0	0	0	0	0	0
SCLT1	SCLT1	NM_144643.3	protein_coding	0	0	1	0	0	0	0	0	0	0	0	0	0	0	1	0	0	0	0	0	0	0	0	0	0	0
SCN4A	SCN4A	NM_000334.4	protein_coding	0	0	1	3	0	0	0	0	0	0	0	0	0	3	1	0	0	0	0	0	0	0	0	0	0	0
SCN9A	SCN9A	NM_002977.3	protein_coding	0	4	1	7	0	0	0	0	0	0	0	0	0	8	1	0	0	0	0	1	0	0	0	0	3	0
SDHAF1	SDHAF1	NM_001042631.2	protein_coding	0	0	1	0	0	0	0	0	0	0	0	0	0	0	1	0	0	0	0	0	0	0	0	0	0	0
SEH1L	SEH1L	NM_001013437.1	protein_coding	0	0	1	3	0	0	0	0	0	0	0	0	0	3	1	0	0	0	0	0	0	0	0	0	0	0
SEH1L	SEH1L	NM_031216.3	protein_coding	0	0	1	3	1	0	0	0	0	0	0	0	0	2	1	0	0	0	0	0	0	0	0	0	0	0
SETBP1	SETBP1	NM_001130110.1	protein_coding	1	0	1	0	0	0	0	0	0	0	0	0	1	0	1	0	0	0	0	0	0	0	0	0	0	0
SFTPB	SFTPB	NM_000542.3	protein_coding	0	0	1	1	0	0	0	0	0	0	0	0	0	1	1	0	0	0	0	1	0	0	0	0	0	0
SFTPB	SFTPB	NM_198843.2	protein_coding	0	0	1	1	0	0	0	0	0	0	0	0	0	1	1	0	0	0	0	1	0	0	0	0	0	0
SFTPD	SFTPD	NM_003019.4	protein_coding	0	0	1	0	0	0	0	0	0	0	0	0	0	0	1	0	0	0	0	0	0	0	0	0	0	0
SH3BGR	SH3BGR	NM_001317740.1	protein_coding	0	0	1	0	0	0	0	0	0	0	0	0	0	0	1	0	0	0	0	0	0	0	0	0	0	0
SH3BGR	SH3BGR	NM_007341.2	protein_coding	0	0	1	0	0	0	0	0	0	0	0	0	0	0	1	0	0	0	0	0	0	0	0	0	0	0
SH3TC1	SH3TC1	NM_001318480.1	protein_coding	0	6	1	5	0	0	0	0	0	0	0	0	0	5	1	0	0	0	0	0	0	0	0	0	6	0
SH3TC1	SH3TC1	NM_018986.4	protein_coding	0	6	1	5	0	0	0	0	0	0	0	0	0	5	1	0	0	0	0	0	0	0	0	0	6	0
SI	SI	NM_001041.3	protein_coding	0	0	1	1	0	0	0	0	0	0	0	0	0	1	1	0	0	0	0	0	0	0	0	0	0	0
SIGLEC1	SIGLEC1	NM_023068.3	protein_coding	0	3	1	1	0	0	0	0	0	0	0	0	0	1	1	0	0	0	0	0	0	0	0	0	3	0
SIGLEC9	SIGLEC9	NM_001198558.1	protein_coding	0	0	1	1	0	0	0	0	0	0	0	0	0	1	1	0	0	0	0	0	0	0	0	0	0	0
SIGLEC9	SIGLEC9	NM_014441.2	protein_coding	0	0	1	1	0	0	0	0	0	0	0	0	0	1	1	0	0	0	0	0	0	0	0	0	0	0
SIRPB1	SIRPB1	NM_001083910.3	protein_coding	0	0	1	3	0	0	0	0	0	0	0	0	0	3	1	0	0	0	0	1	0	0	0	0	0	0
SIRPB2	SIRPB2	NM_001122962.1	protein_coding	0	0	1	0	0	0	0	0	0	0	0	0	0	0	1	0	0	0	0	0	0	0	0	0	0	0
SIRPB2	SIRPB2	NM_001134836.1	protein_coding	0	0	1	0	0	0	0	0	0	0	0	0	0	0	1	0	0	0	0	0	0	0	0	0	0	0
SIRPD	SIRPD	NM_178460.2	protein_coding	0	0	1	0	0	0	0	0	0	0	0	0	0	0	1	0	0	0	0	0	0	0	0	0	0	0
SIRPG	SIRPG	NM_018556.3	protein_coding	0	2	1	1	0	0	0	0	0	0	0	0	0	1	1	0	0	0	0	0	0	0	0	0	2	0
SIX4	SIX4	NM_017420.4	protein_coding	0	0	1	0	0	0	0	0	0	0	0	0	0	0	1	0	0	0	0	0	0	0	0	0	0	0
SKIV2L	SKIV2L	NM_006929.4	protein_coding	0	1	1	3	0	0	0	0	0	0	0	0	0	2	1	0	0	0	0	0	0	0	0	0	1	1
SLC11A2	SLC11A2	NM_001174130.1	protein_coding	0	0	1	1	0	0	0	0	0	0	0	0	0	1	1	0	0	0	0	0	0	0	0	0	0	0
SLC14A2	SLC14A2	NM_001242692.1	protein_coding	0	2	1	4	0	0	0	0	0	0	0	0	0	5	1	0	0	0	0	1	0	0	0	0	1	0
SLC14A2	SLC14A2	NM_007163.3	protein_coding	0	2	1	4	0	0	0	0	0	0	0	0	0	5	1	0	0	0	0	1	0	0	0	0	1	0
SLC25A52	SLC25A52	NM_001034172.2	protein_coding	0	0	1	0	0	0	0	0	0	0	0	0	0	0	1	0	0	0	0	0	0	0	0	0	0	0
SLC26A1	SLC26A1	NM_022042.3	protein_coding	0	0	1	0	0	0	0	0	0	0	0	0	0	0	1	0	0	0	0	0	0	0	0	0	0	0
SLC26A1	SLC26A1	NM_213613.3	protein_coding	0	0	1	0	0	0	0	0	0	0	0	0	0	0	1	0	0	0	0	0	0	0	0	0	0	0
SLC30A9	SLC30A9	NM_006345.3	protein_coding	0	0	1	0	0	0	0	0	0	0	0	0	0	0	1	0	0	0	0	0	0	0	0	0	0	0
SLC34A3	SLC34A3	NM_001177316.1	protein_coding	0	0	1	1	0	0	0	0	0	0	0	0	0	0	1	0	0	0	0	0	0	0	0	0	0	1
SLC34A3	SLC34A3	NM_001177317.1	protein_coding	0	0	1	1	0	0	0	0	0	0	0	0	0	0	1	0	0	0	0	0	0	0	0	0	0	1
SLC34A3	SLC34A3	NM_080877.2	protein_coding	0	0	1	1	0	0	0	0	0	0	0	0	0	0	1	0	0	0	0	0	0	0	0	0	0	1
SLC35E2	SLC35E2	NM_001199787.1	protein_coding	0	1	1	2	0	0	0	0	0	0	0	0	0	2	1	0	0	0	0	0	0	0	0	0	1	0
SLC35E2	SLC35E2	NM_182838.2	protein_coding	0	1	1	2	0	0	0	0	0	0	0	0	0	2	1	0	0	0	0	0	0	0	0	0	1	0
SLC35E2B	SLC35E2B	NM_001110781.2	protein_coding	0	1	1	1	0	0	0	0	0	0	0	0	0	1	1	0	0	0	0	0	0	0	0	0	1	0
SLC35E2B	SLC35E2B	NM_001290264.1	protein_coding	0	1	1	1	0	0	0	0	0	0	0	0	0	1	1	0	0	0	0	0	0	0	0	0	1	0
SLC38A6	SLC38A6	NM_001172702.1	protein_coding	0	1	1	6	0	0	0	0	0	0	0	0	0	6	1	0	0	0	0	0	0	0	0	0	1	0
SLC38A6	SLC38A6	NM_153811.2	protein_coding	0	1	1	6	0	0	0	0	0	0	0	1	0	5	1	0	0	0	0	0	0	0	0	0	1	0
SLC39A6	SLC39A6	NM_012319.3	protein_coding	0	0	1	0	0	0	0	0	0	0	0	0	0	0	1	0	0	0	0	0	0	0	0	0	0	0
SLC6A7	SLC6A7	NM_014228.4	protein_coding	0	2	1	5	0	0	0	0	0	0	0	0	0	5	1	0	0	0	0	0	0	0	0	0	2	0
SLFN11	SLFN11	NM_001104587.1	protein_coding	0	1	1	1	0	0	0	0	0	0	0	0	0	1	1	0	0	0	0	0	0	0	0	0	1	0
SLFN11	SLFN11	NM_001104588.1	protein_coding	0	1	1	1	0	0	0	0	0	0	0	0	0	1	1	0	0	0	0	0	0	0	0	0	1	0
SLFN11	SLFN11	NM_001104589.1	protein_coding	0	1	1	1	0	0	0	0	0	0	0	0	0	1	1	0	0	0	0	0	0	0	0	0	1	0
SLFN11	SLFN11	NM_001104590.1	protein_coding	0	1	1	1	0	0	0	0	0	0	0	0	0	1	1	0	0	0	0	0	0	0	0	0	1	0
SLFN11	SLFN11	NM_152270.3	protein_coding	0	1	1	1	0	0	0	0	0	0	0	0	0	1	1	0	0	0	0	0	0	0	0	0	1	0
SLFN12L	SLFN12L	NM_001195790.1	protein_coding	0	0	1	2	0	0	0	0	0	0	0	0	0	2	1	0	0	0	0	0	0	0	0	0	0	0
SLFN13	SLFN13	NM_144682.5	protein_coding	0	0	1	0	0	0	0	0	0	0	0	0	0	0	1	0	0	0	0	0	0	0	0	0	0	0
SMC5	SMC5	NM_015110.3	protein_coding	0	0	1	3	0	0	0	0	0	0	0	0	0	3	1	0	0	0	0	0	0	0	0	0	0	0
SMCHD1	SMCHD1	NM_015295.2	protein_coding	0	0	1	5	0	0	0	0	0	0	0	0	0	5	1	0	0	0	0	0	0	0	0	0	0	0
SMCR8	SMCR8	NM_144775.2	protein_coding	0	0	1	2	0	0	0	0	0	0	0	1	0	0	1	0	0	0	0	0	0	0	0	0	0	1
SMYD2	SMYD2	NM_020197.2	protein_coding	0	0	1	0	0	0	0	0	0	0	0	0	0	0	1	0	0	0	0	0	0	0	0	0	0	0
SORCS2	SORCS2	NM_020777.2	protein_coding	0	2	1	1	0	0	0	0	0	0	0	0	0	1	1	0	0	0	0	0	0	0	0	0	2	0
SP5	SP5	NM_001003845.2	protein_coding	0	0	1	0	0	0	0	0	0	0	0	0	0	0	1	0	0	0	0	0	0	0	0	0	0	0
SPATA45	SPATA45	NM_001024601.2	protein_coding	0	0	1	0	0	0	0	0	0	0	0	0	0	0	1	0	0	0	0	0	0	0	0	0	0	0
SPON2	SPON2	NM_001128325.2	protein_coding	0	0	1	0	0	0	0	0	0	0	0	0	0	0	1	0	0	0	0	0	0	0	0	0	0	0
SPON2	SPON2	NM_001199021.1	protein_coding	0	0	1	0	0	0	0	0	0	0	0	0	0	0	1	0	0	0	0	0	0	0	0	0	0	0
SPON2	SPON2	NM_012445.3	protein_coding	0	0	1	0	0	0	0	0	0	0	0	0	0	0	1	0	0	0	0	0	0	0	0	0	0	0
SPTBN4	SPTBN4	NM_020971.2	protein_coding	0	1	1	5	0	0	0	0	0	0	0	0	0	6	1	0	0	0	0	1	0	0	0	0	0	0
SPTBN4	SPTBN4	NM_025213.2	protein_coding	0	0	1	2	0	0	0	0	0	0	0	0	0	1	1	0	0	0	0	0	0	0	0	0	0	1
SRA1	SRA1	NM_001253764.1	protein_coding	1	0	1	5	0	0	0	0	0	0	0	0	0	2	1	0	0	0	0	0	0	1	0	0	0	3
SRD5A2	SRD5A2	NM_000348.3	protein_coding	0	0	1	2	0	0	1	0	0	0	0	0	0	1	1	0	0	0	0	0	0	0	0	0	0	0
SULT1A1	SULT1A1	NM_001055.3	protein_coding	0	0	1	3	0	0	1	0	0	0	0	0	0	2	1	0	0	0	0	0	0	0	0	0	0	0
SULT1A1	SULT1A1	NM_177529.2	protein_coding	0	0	1	3	0	0	1	0	0	0	0	0	0	2	1	0	0	0	0	0	0	0	0	0	0	0
SULT1A1	SULT1A1	NM_177530.2	protein_coding	0	0	1	3	0	0	1	0	0	0	0	0	0	1	1	0	0	0	0	0	0	0	0	0	0	1
SULT1A1	SULT1A1	NM_177534.2	protein_coding	0	0	1	3	0	0	1	0	0	0	0	0	0	1	1	0	0	0	0	0	0	0	0	0	0	1
SULT1A1	SULT1A1	NM_177536.3	protein_coding	0	0	1	5	0	0	0	0	0	0	0	0	0	5	1	0	0	0	0	0	0	0	0	0	0	0
SULT1A2	SULT1A2	NM_001054.3	protein_coding	0	0	1	0	0	0	0	0	0	0	0	0	0	0	1	0	0	0	0	0	0	0	0	0	0	0
SULT1A2	SULT1A2	NM_177528.2	protein_coding	0	0	1	0	0	0	0	0	0	0	0	0	0	0	1	0	0	0	0	0	0	0	0	0	0	0
SVIL	SVIL	NM_001323599.1	protein_coding	0	0	1	3	0	0	0	0	0	0	0	0	0	3	1	0	0	0	0	0	0	0	0	0	0	0
SVIL	SVIL	NM_001323600.1	protein_coding	0	0	1	3	0	0	0	0	0	0	0	0	0	3	1	0	0	0	0	0	0	0	0	0	0	0
SVIL	SVIL	NM_003174.3	protein_coding	0	0	1	3	0	0	0	0	0	0	0	0	0	3	1	0	0	0	0	0	0	0	0	0	0	0
SYNE4	SYNE4	NM_001039876.2	protein_coding	0	0	1	0	0	0	0	0	0	0	0	0	0	0	1	0	0	0	0	0	0	0	0	0	0	0
SYNE4	SYNE4	NM_001297735.2	protein_coding	0	0	1	0	0	0	0	0	0	0	0	0	0	0	1	0	0	0	0	0	0	0	0	0	0	0
SYNJ2	SYNJ2	NM_001178088.1	protein_coding	0	6	1	6	1	0	0	0	0	0	0	0	0	6	1	0	0	0	0	1	0	0	0	0	5	0
SYNJ2	SYNJ2	NM_003898.3	protein_coding	0	6	1	6	1	0	0	0	0	0	0	0	0	6	1	0	0	0	0	1	0	0	0	0	5	0
SYT11	SYT11	NM_152280.4	protein_coding	0	1	1	0	0	0	0	0	0	0	0	0	0	0	1	0	0	0	0	0	0	0	0	0	1	0
SYT16	SYT16	NM_031914.2	protein_coding	0	0	1	0	0	0	0	0	0	0	0	0	0	0	1	0	0	0	0	0	0	0	0	0	0	0
TAS1R1	TAS1R1	NM_138697.3	protein_coding	0	0	1	5	0	0	0	0	0	0	0	0	0	3	1	0	0	0	0	0	0	0	0	0	0	2
TAS1R3	TAS1R3	NM_152228.2	protein_coding	0	0	1	2	0	0	0	0	0	0	0	0	0	1	1	0	0	0	0	0	0	0	0	0	0	1
TAS2R10	TAS2R10	NM_023921.1	protein_coding	0	0	1	0	0	0	0	0	0	0	0	0	0	0	1	0	0	0	0	0	0	0	0	0	0	0
TAS2R16	TAS2R16	NM_016945.2	protein_coding	0	0	1	0	0	0	0	0	0	0	0	0	0	0	1	0	0	0	0	0	0	0	0	0	0	0
TAS2R8	TAS2R8	NM_023918.1	protein_coding	0	0	1	0	0	0	0	0	0	0	0	0	0	0	1	0	0	0	0	0	0	0	0	0	0	0
TBATA	TBATA	NM_001318241.1	protein_coding	0	0	1	1	0	0	0	0	0	0	0	0	0	1	1	0	0	0	0	0	0	0	0	0	0	0
TBATA	TBATA	NM_001318242.1	protein_coding	0	0	1	1	0	0	0	0	0	0	0	0	0	1	1	0	0	0	0	0	0	0	0	0	0	0
TBATA	TBATA	NM_001318243.1	protein_coding	0	0	1	1	0	0	0	0	0	0	0	0	0	1	1	0	0	0	0	0	0	0	0	0	0	0
TBATA	TBATA	NM_152710.3	protein_coding	0	0	1	1	0	0	0	0	0	0	0	0	0	1	1	0	0	0	0	0	0	0	0	0	0	0
TBC1D4	TBC1D4	NM_001286658.2	protein_coding	0	1	1	0	0	0	0	0	0	0	0	0	0	0	1	0	0	0	0	0	0	0	0	0	1	0
TBC1D4	TBC1D4	NM_001286659.2	protein_coding	0	1	1	0	0	0	0	0	0	0	0	0	0	0	1	0	0	0	0	0	0	0	0	0	1	0
TBC1D4	TBC1D4	NM_014832.4	protein_coding	0	1	1	0	0	0	0	0	0	0	0	0	0	0	1	0	0	0	0	0	0	0	0	0	1	0
TBCD	TBCD	NM_005993.4	protein_coding	0	1	1	5	0	0	0	0	0	0	0	0	0	6	1	0	0	0	0	1	0	0	0	0	0	0
TCF15	TCF15	NM_004609.3	protein_coding	0	2	1	0	0	0	0	0	0	0	0	0	0	0	1	0	0	0	0	0	0	0	0	0	2	0
TCTE1	TCTE1	NM_182539.3	protein_coding	0	3	1	5	0	0	0	0	0	0	0	0	0	1	1	0	0	0	0	0	0	0	0	0	3	4
TECTA	TECTA	NM_005422.2	protein_coding	0	2	1	0	0	0	0	0	0	0	0	0	0	0	1	0	0	0	0	0	0	0	0	0	2	0
TEPP	TEPP	NM_199046.2	protein_coding	0	0	1	3	1	0	0	0	0	0	0	0	0	2	1	0	0	0	0	0	0	0	0	0	0	0
TEPP	TEPP	NM_199456.2	protein_coding	0	0	1	3	1	0	0	0	0	0	0	0	0	2	1	0	0	0	0	0	0	0	0	0	0	0
TGM3	TGM3	NM_003245.3	protein_coding	0	0	1	2	0	0	0	0	0	0	0	0	0	2	1	0	0	0	0	0	0	0	0	0	0	0
TGM6	TGM6	NM_001254734.1	protein_coding	0	0	1	4	0	0	0	0	0	0	0	0	0	4	1	0	0	0	0	0	0	0	0	0	0	0
TGM6	TGM6	NM_198994.2	protein_coding	0	0	1	4	0	0	0	0	0	0	0	0	0	4	1	0	0	0	0	0	0	0	0	0	0	0
TGS1	TGS1	NM_024831.7	protein_coding	0	0	1	0	0	0	0	0	0	0	0	0	0	0	1	0	0	0	0	0	0	0	0	0	0	0
THNSL2	THNSL2	NM_001244676.1	protein_coding	0	0	1	1	0	0	0	0	0	0	0	0	0	1	1	0	0	0	0	0	0	0	0	0	0	0
THNSL2	THNSL2	NM_018271.4	protein_coding	0	0	1	1	0	0	0	0	0	0	0	0	0	1	1	0	0	0	0	0	0	0	0	0	0	0
TIMD4	TIMD4	NM_001146726.1	protein_coding	0	0	1	2	0	0	0	0	0	0	0	0	0	1	1	0	0	0	0	0	0	0	0	0	0	1
TIMD4	TIMD4	NM_138379.2	protein_coding	0	0	1	2	0	0	0	0	0	0	0	0	0	1	1	0	0	0	0	0	0	0	0	0	0	1
TMC3	TMC3	NM_001080532.1	protein_coding	0	2	1	3	0	0	0	0	0	0	0	0	0	3	1	0	0	0	0	0	0	0	0	0	2	0
TMCC1	TMCC1	NM_001017395.3	protein_coding	0	0	1	0	0	0	0	0	0	0	0	0	0	0	1	0	0	0	0	0	0	0	0	0	0	0
TMCC1	TMCC1	NM_001128224.2	protein_coding	0	0	1	0	0	0	0	0	0	0	0	0	0	0	1	0	0	0	0	0	0	0	0	0	0	0
TMEM104	TMEM104	NM_001321264.1	protein_coding	0	1	1	7	0	0	0	0	0	0	0	0	0	6	1	0	1	0	0	0	0	0	0	0	0	1
TMEM104	TMEM104	NM_017728.3	protein_coding	0	1	1	7	1	0	0	0	0	0	0	0	0	5	1	0	1	0	0	0	0	0	0	0	0	1
TMEM173	TMEM173	NM_001301738.1	protein_coding	0	0	1	0	0	0	0	0	0	0	0	0	0	0	1	0	0	0	0	0	0	0	0	0	0	0
TMEM173	TMEM173	NM_198282.3	protein_coding	0	0	1	0	0	0	0	0	0	0	0	0	0	0	1	0	0	0	0	0	0	0	0	0	0	0
TMEM201	TMEM201	NM_001130924.2	protein_coding	0	0	1	3	0	0	0	0	0	0	0	0	0	3	1	0	0	0	0	0	0	0	0	0	0	0
TMEM213	TMEM213	NM_001085429.1	protein_coding	0	0	1	0	0	0	0	0	0	0	0	0	0	0	1	0	0	0	0	0	0	0	0	0	0	0
TMEM225	TMEM225	NM_001013743.2	protein_coding	0	0	1	0	0	0	0	0	0	0	0	0	0	0	1	0	0	0	0	0	0	0	0	0	0	0
TMEM67	TMEM67	NM_001142301.1	protein_coding	0	1	1	0	0	0	0	0	0	0	0	0	0	1	1	0	0	0	0	1	0	0	0	0	0	0
TMEM67	TMEM67	NM_153704.5	protein_coding	0	1	1	0	0	0	0	0	0	0	0	0	0	1	1	0	0	0	0	1	0	0	0	0	0	0
TMPRSS11A	TMPRSS11A	NM_001114387.1	protein_coding	0	1	1	4	0	0	0	0	0	0	0	0	0	4	1	0	0	0	0	0	0	0	0	0	1	0
TMPRSS11A	TMPRSS11A	NM_182606.3	protein_coding	0	1	1	4	0	0	0	0	0	0	0	0	0	4	1	0	0	0	0	0	0	0	0	0	1	0
TMPRSS12	TMPRSS12	NM_182559.2	protein_coding	0	0	1	0	0	0	0	0	0	0	0	0	0	0	1	0	0	0	0	0	0	0	0	0	0	0
TNFRSF11B	TNFRSF11B	NM_002546.3	protein_coding	0	1	1	0	0	0	0	0	0	0	0	0	0	1	1	0	0	0	0	1	0	0	0	0	0	0
TNFRSF14	TNFRSF14	NM_001297605.1	protein_coding	0	0	1	4	1	0	0	0	0	0	0	0	0	3	1	0	0	0	0	0	0	0	0	0	0	0
TNFRSF14	TNFRSF14	NM_003820.3	protein_coding	0	0	1	4	1	0	0	0	0	0	0	0	0	3	1	0	0	0	0	0	0	0	0	0	0	0
TNFSF12-TNFSF13	TNFSF12-TNFSF13	NM_172089.3	protein_coding	0	0	1	0	0	0	0	0	0	0	0	0	0	0	1	0	0	0	0	0	0	0	0	0	0	0
TNFSF13	TNFSF13	NM_003808.3	protein_coding	0	0	1	0	0	0	0	0	0	0	0	0	0	0	1	0	0	0	0	0	0	0	0	0	0	0
TNFSF13	TNFSF13	NM_172087.2	protein_coding	0	0	1	0	0	0	0	0	0	0	0	0	0	0	1	0	0	0	0	0	0	0	0	0	0	0
TNFSF13	TNFSF13	NM_172088.2	protein_coding	0	0	1	0	0	0	0	0	0	0	0	0	0	0	1	0	0	0	0	0	0	0	0	0	0	0
TNFSF14	TNFSF14	NM_003807.4	protein_coding	0	1	1	0	0	0	0	0	0	0	0	0	0	0	1	0	1	0	0	0	0	0	0	0	0	0
TNFSF14	TNFSF14	NM_172014.3	protein_coding	0	1	1	0	0	0	0	0	0	0	0	0	0	0	1	0	1	0	0	0	0	0	0	0	0	0
TNXB	TNXB.2	NM_019105.6	protein_coding	0	1	1	2	0	0	0	0	0	0	0	2	0	0	1	0	0	0	0	0	0	0	0	0	1	0
TOR2A	TOR2A	NM_001085347.2	protein_coding	0	0	1	10	0	0	0	0	0	0	0	6	0	4	1	0	0	0	0	0	0	0	0	0	0	0
TOR2A	TOR2A	NM_001252018.1	protein_coding	0	0	1	10	0	0	0	0	0	0	0	6	0	4	1	0	0	0	0	0	0	0	0	0	0	0
TOR2A	TOR2A	NM_001252021.1	protein_coding	0	0	1	10	0	0	0	0	0	0	0	6	0	4	1	0	0	0	0	0	0	0	0	0	0	0
TOR2A	TOR2A	NM_130459.3	protein_coding	0	0	1	10	3	0	0	0	0	0	0	6	0	1	1	0	0	0	0	0	0	0	0	0	0	0
TOR3A	TOR3A	NM_022371.3	protein_coding	0	0	1	1	0	0	0	0	0	0	0	0	0	1	1	0	0	0	0	0	0	0	0	0	0	0
TRAF3IP3	TRAF3IP3	NM_001287754.1	protein_coding	0	0	1	0	0	0	0	0	0	0	0	0	0	0	1	0	0	0	0	0	0	0	0	0	0	0
TRAF3IP3	TRAF3IP3	NM_001320143.1	protein_coding	0	0	1	0	0	0	0	0	0	0	0	0	0	0	1	0	0	0	0	0	0	0	0	0	0	0
TRAF3IP3	TRAF3IP3	NM_001320144.1	protein_coding	0	0	1	0	0	0	0	0	0	0	0	0	0	0	1	0	0	0	0	0	0	0	0	0	0	0
TRAF3IP3	TRAF3IP3	NM_025228.3	protein_coding	0	0	1	0	0	0	0	0	0	0	0	0	0	0	1	0	0	0	0	0	0	0	0	0	0	0
TRAPPC8	TRAPPC8	NM_014939.3	protein_coding	0	0	1	1	0	0	0	0	0	0	0	0	0	1	1	0	0	0	0	0	0	0	0	0	0	0
TRIM33	TRIM33	NM_015906.3	protein_coding	0	0	1	2	0	0	0	0	0	0	0	0	0	2	1	0	0	0	0	0	0	0	0	0	0	0
TRIM33	TRIM33	NM_033020.2	protein_coding	0	0	1	2	0	0	0	0	0	0	0	0	0	2	1	0	0	0	0	0	0	0	0	0	0	0
TRIM36	TRIM36	NM_001300752.1	protein_coding	0	0	1	1	0	0	0	0	0	0	0	0	0	1	1	0	0	0	0	0	0	0	0	0	0	0
TRIM36	TRIM36	NM_001300759.1	protein_coding	0	0	1	1	0	0	0	0	0	0	0	0	0	1	1	0	0	0	0	0	0	0	0	0	0	0
TRIM36	TRIM36	NM_018700.3	protein_coding	0	0	1	1	0	0	0	0	0	0	0	0	0	1	1	0	0	0	0	0	0	0	0	0	0	0
TRIM45	TRIM45	NM_001145635.1	protein_coding	0	0	1	0	0	0	0	0	0	0	0	0	0	0	1	0	0	0	0	0	0	0	0	0	0	0
TRIM45	TRIM45	NM_025188.3	protein_coding	0	0	1	0	0	0	0	0	0	0	0	0	0	0	1	0	0	0	0	0	0	0	0	0	0	0
TRMT12	TRMT12	NM_017956.3	protein_coding	0	1	1	1	0	0	1	0	0	0	0	0	0	0	1	0	1	0	0	0	0	0	0	0	0	0
TRMT44	TRMT44	NM_152544.2	protein_coding	0	0	1	0	0	0	0	0	0	0	0	0	0	0	1	0	0	0	0	0	0	0	0	0	0	0
TRNT1	TRNT1	NM_001302946.1	protein_coding	0	0	1	2	0	0	0	0	0	0	0	0	0	2	1	0	0	0	0	0	0	0	0	0	0	0
TRNT1	TRNT1	NM_182916.2	protein_coding	0	0	1	2	0	0	0	0	0	0	0	0	0	2	1	0	0	0	0	0	0	0	0	0	0	0
TRPV5	TRPV5	NM_019841.6	protein_coding	0	0	1	3	0	0	0	0	0	0	0	0	0	3	1	0	0	0	0	0	0	0	0	0	0	0
TSHB	TSHB	NM_000549.4	protein_coding	0	0	1	1	0	0	0	0	0	0	0	0	0	1	1	0	0	0	0	0	0	0	0	0	0	0
TTC21B	TTC21B	NM_024753.4	protein_coding	0	0	1	2	0	0	0	0	0	0	0	0	0	2	1	0	0	0	0	0	0	0	0	0	0	0
TUBGCP6	TUBGCP6	NM_020461.3	protein_coding	0	0	1	2	0	0	0	0	0	0	0	1	0	1	1	0	0	0	0	0	0	0	0	0	0	0
TULP1	TULP1	NM_001289395.1	protein_coding	0	0	1	4	0	0	0	0	0	0	0	0	0	4	1	0	0	0	0	0	0	0	0	0	0	0
TXNRD2	TXNRD2	NM_006440.4	protein_coding	0	0	1	0	0	0	0	0	0	0	0	0	0	0	1	0	0	0	0	0	0	0	0	0	0	0
TYW1B	TYW1B	NM_001145440.2	protein_coding	0	0	1	1	0	0	0	0	0	0	0	0	0	1	1	0	0	0	0	0	0	0	0	0	0	0
UBR4	UBR4	NM_020765.2	protein_coding	0	4	1	11	0	0	0	0	0	0	0	0	0	12	1	0	0	0	0	1	0	0	0	0	3	0
UGT2A3	UGT2A3	NM_024743.3	protein_coding	0	0	1	3	0	0	0	0	0	0	0	0	0	3	1	0	0	0	0	0	0	0	0	0	0	0
USE1	USE1	NM_018467.3	protein_coding	0	0	1	0	0	0	0	0	0	0	0	0	0	0	1	0	0	0	0	0	0	0	0	0	0	0
USP2	USP2	NM_001243759.1	protein_coding	0	0	1	2	0	0	0	0	0	0	0	0	0	2	1	0	0	0	0	0	0	0	0	0	0	0
USP29	USP29	NM_020903.2	protein_coding	1	0	1	2	0	0	0	0	0	0	0	2	0	0	1	0	0	0	0	0	0	1	0	0	0	0
USP40	USP40	NM_018218.2	protein_coding	0	1	1	5	0	0	0	0	0	0	0	0	0	5	1	0	0	0	0	0	0	0	0	0	1	0
UTP14C	UTP14C	NM_021645.5	protein_coding	0	0	1	0	0	0	0	0	0	0	0	0	0	0	1	0	0	0	0	0	0	0	0	0	0	0
UTS2	UTS2	NM_021995.2	protein_coding	0	0	1	0	0	0	0	0	0	0	0	0	0	0	1	0	0	0	0	0	0	0	0	0	0	0
UVSSA	UVSSA	NM_001317934.1	protein_coding	0	2	1	3	0	0	0	0	0	0	0	0	0	3	1	0	0	0	0	1	0	0	0	0	2	0
UVSSA	UVSSA	NM_001317935.1	protein_coding	0	2	1	3	0	0	0	0	0	0	0	0	0	3	1	0	0	0	0	1	0	0	0	0	2	0
UVSSA	UVSSA	NM_020894.3	protein_coding	0	2	1	3	0	0	0	0	0	0	0	0	0	3	1	0	0	0	0	1	0	0	0	0	2	0
VASN	VASN	NM_138440.2	protein_coding	0	1	1	0	0	0	0	0	0	0	0	0	0	0	1	0	0	0	0	0	0	0	0	0	1	0
VCX	VCX	NM_013452.2	protein_coding	0	0	1	0	0	0	0	0	0	0	0	0	0	0	1	0	0	0	0	0	0	0	0	0	0	0
VPS13C	VPS13C	NM_001018088.2	protein_coding	0	0	1	3	0	0	0	0	0	0	0	0	0	3	1	0	0	0	0	0	0	0	0	0	0	0
VPS13C	VPS13C	NM_017684.4	protein_coding	0	0	1	3	0	0	0	0	0	0	0	0	0	3	1	0	0	0	0	0	0	0	0	0	0	0
VPS13C	VPS13C	NM_018080.3	protein_coding	0	0	1	3	0	0	0	0	0	0	0	0	0	3	1	0	0	0	0	0	0	0	0	0	0	0
VPS13C	VPS13C	NM_020821.2	protein_coding	0	0	1	3	0	0	0	0	0	0	0	0	0	3	1	0	0	0	0	0	0	0	0	0	0	0
VSIG10L	VSIG10L	NM_001163922.1	protein_coding	1	1	1	0	0	0	0	0	0	0	0	0	1	0	1	0	0	0	0	1	0	0	0	0	1	0
WDR55	WDR55	NM_017706.4	protein_coding	0	0	1	0	0	0	0	0	0	0	0	0	0	0	1	0	0	0	0	0	0	0	0	0	0	0
WDR60	WDR60	NM_018051.4	protein_coding	0	2	1	3	0	0	0	0	0	0	0	0	0	3	1	0	1	0	0	0	0	0	0	0	1	0
WDR62	WDR62	NM_001083961.1	protein_coding	0	0	1	0	0	0	0	0	0	0	0	0	0	0	1	0	0	0	0	0	0	0	0	0	0	0
WDR62	WDR62	NM_173636.4	protein_coding	0	0	1	0	0	0	0	0	0	0	0	0	0	0	1	0	0	0	0	0	0	0	0	0	0	0
WFS1	WFS1	NM_001145853.1	protein_coding	0	5	1	5	2	0	0	0	0	0	0	0	0	3	1	0	0	0	0	0	0	0	0	0	5	0
WFS1	WFS1	NM_006005.3	protein_coding	0	5	1	5	2	0	0	0	0	0	0	0	0	3	1	0	0	0	0	0	0	0	0	0	5	0
WIPF1	WIPF1	NM_001077269.1	protein_coding	0	0	1	0	0	0	0	0	0	0	0	0	0	0	1	0	0	0	0	0	0	0	0	0	0	0
WIPF1	WIPF1	NM_003387.4	protein_coding	0	0	1	0	0	0	0	0	0	0	0	0	0	0	1	0	0	0	0	0	0	0	0	0	0	0
ZAR1	ZAR1	NM_175619.2	protein_coding	0	0	1	0	0	0	0	0	0	0	0	0	0	0	1	0	0	0	0	0	0	0	0	0	0	0
ZBP1	ZBP1	NM_001160417.1	protein_coding	0	0	1	1	0	0	0	0	0	0	0	0	0	1	1	0	0	0	0	0	0	0	0	0	0	0
ZBP1	ZBP1	NM_001160418.1	protein_coding	0	0	1	1	0	0	0	0	0	0	0	0	0	1	1	0	0	0	0	0	0	0	0	0	0	0
ZBP1	ZBP1	NM_030776.2	protein_coding	0	0	1	1	0	0	0	0	0	0	0	0	0	1	1	0	0	0	0	0	0	0	0	0	0	0
ZFHX3	ZFHX3	NM_006885.3	protein_coding	0	3	1	0	0	0	0	0	0	0	0	0	0	0	1	0	0	0	0	0	0	0	0	0	3	0
ZFP62	ZFP62	NM_152283.4	protein_coding	1	0	1	0	0	0	0	0	0	0	0	0	0	0	1	0	0	0	0	0	1	0	0	0	0	0
ZFYVE28	ZFYVE28	NM_001172656.1	protein_coding	0	1	1	0	0	0	0	0	0	0	0	0	0	0	1	0	0	0	0	0	0	0	0	0	1	0
ZFYVE28	ZFYVE28	NM_001172659.1	protein_coding	0	1	1	0	0	0	0	0	0	0	0	0	0	0	1	0	0	0	0	0	0	0	0	0	1	0
ZFYVE28	ZFYVE28	NM_020972.2	protein_coding	0	1	1	0	0	0	0	0	0	0	0	0	0	0	1	0	0	0	0	0	0	0	0	0	1	0
ZIM3	ZIM3	NM_052882.1	protein_coding	0	1	1	3	0	0	0	0	0	0	0	2	0	1	1	0	0	0	0	0	0	0	0	0	1	0
ZNF135	ZNF135	NM_001164527.1	protein_coding	0	0	1	0	0	0	0	0	0	0	0	0	0	0	1	0	0	0	0	0	0	0	0	0	0	0
ZNF135	ZNF135	NM_001164529.1	protein_coding	0	0	1	0	0	0	0	0	0	0	0	0	0	0	1	0	0	0	0	0	0	0	0	0	0	0
ZNF135	ZNF135	NM_001164530.1	protein_coding	0	0	1	0	0	0	0	0	0	0	0	0	0	0	1	0	0	0	0	0	0	0	0	0	0	0
ZNF135	ZNF135	NM_001289401.1	protein_coding	0	0	1	0	0	0	0	0	0	0	0	0	0	0	1	0	0	0	0	0	0	0	0	0	0	0
ZNF135	ZNF135	NM_003436.3	protein_coding	0	0	1	0	0	0	0	0	0	0	0	0	0	0	1	0	0	0	0	0	0	0	0	0	0	0
ZNF135	ZNF135	NM_007134.1	protein_coding	0	0	1	0	0	0	0	0	0	0	0	0	0	0	1	0	0	0	0	0	0	0	0	0	0	0
ZNF155	ZNF155	NM_001260486.1	protein_coding	0	0	1	0	0	0	0	0	0	0	0	0	0	0	1	0	0	0	0	0	0	0	0	0	0	0
ZNF155	ZNF155	NM_001260487.1	protein_coding	0	0	1	0	0	0	0	0	0	0	0	0	0	0	1	0	0	0	0	0	0	0	0	0	0	0
ZNF155	ZNF155	NM_001260488.1	protein_coding	0	0	1	0	0	0	0	0	0	0	0	0	0	0	1	0	0	0	0	0	0	0	0	0	0	0
ZNF155	ZNF155	NM_003445.3	protein_coding	0	0	1	0	0	0	0	0	0	0	0	0	0	0	1	0	0	0	0	0	0	0	0	0	0	0
ZNF155	ZNF155	NM_198089.2	protein_coding	0	0	1	0	0	0	0	0	0	0	0	0	0	0	1	0	0	0	0	0	0	0	0	0	0	0
ZNF19	ZNF19	NM_006961.3	protein_coding	0	1	1	0	0	0	0	0	0	0	0	0	0	0	1	0	0	0	0	0	0	0	0	0	1	0
ZNF202	ZNF202	NM_001301779.1	protein_coding	0	0	1	3	1	0	0	0	0	0	0	0	0	2	1	0	0	0	0	0	0	0	0	0	0	0
ZNF202	ZNF202	NM_001301780.1	protein_coding	0	0	1	3	1	0	0	0	0	0	0	0	0	2	1	0	0	0	0	0	0	0	0	0	0	0
ZNF202	ZNF202	NM_003455.3	protein_coding	0	0	1	3	1	0	0	0	0	0	0	0	0	2	1	0	0	0	0	0	0	0	0	0	0	0
ZNF23	ZNF23	NM_001304492.1	protein_coding	0	0	1	0	0	0	0	0	0	0	0	0	0	0	1	0	0	0	0	0	0	0	0	0	0	0
ZNF23	ZNF23	NM_145911.2	protein_coding	0	0	1	0	0	0	0	0	0	0	0	0	0	0	1	0	0	0	0	0	0	0	0	0	0	0
ZNF236	ZNF236	NM_001306089.1	protein_coding	0	0	1	3	1	0	0	0	0	0	0	0	0	2	1	0	0	0	0	0	0	0	0	0	0	0
ZNF236	ZNF236	NM_007345.3	protein_coding	0	0	1	3	1	0	0	0	0	0	0	0	0	2	1	0	0	0	0	0	0	0	0	0	0	0
ZNF24	ZNF24	NM_006965.3	protein_coding	0	0	1	1	0	0	0	0	0	0	0	0	0	1	1	0	0	0	0	0	0	0	0	0	0	0
ZNF292	ZNF292	NM_015021.1	protein_coding	0	2	1	0	0	0	0	0	0	0	0	0	0	0	1	0	0	0	0	0	0	0	0	0	2	0
ZNF304	ZNF304	NM_001290318.1	protein_coding	0	0	1	0	0	0	0	0	0	0	0	0	0	0	1	0	0	0	0	0	0	0	0	0	0	0
ZNF304	ZNF304	NM_001290319.1	protein_coding	0	0	1	0	0	0	0	0	0	0	0	0	0	0	1	0	0	0	0	0	0	0	0	0	0	0
ZNF304	ZNF304	NM_001329456.1	protein_coding	0	0	1	0	0	0	0	0	0	0	0	0	0	0	1	0	0	0	0	0	0	0	0	0	0	0
ZNF304	ZNF304	NM_020657.3	protein_coding	0	0	1	0	0	0	0	0	0	0	0	0	0	0	1	0	0	0	0	0	0	0	0	0	0	0
ZNF404	ZNF404	NM_001033719.2	protein_coding	0	0	1	0	0	0	0	0	0	0	0	0	0	0	1	0	0	0	0	0	0	0	0	0	0	0
ZNF440	ZNF440	NM_152357.2	protein_coding	0	0	1	0	0	0	0	0	0	0	0	0	0	0	1	0	0	0	0	0	0	0	0	0	0	0
ZNF441	ZNF441	NM_152355.2	protein_coding	0	0	1	0	0	0	0	0	0	0	0	0	0	0	1	0	0	0	0	0	0	0	0	0	0	0
ZNF497	ZNF497	NM_001207009.1	protein_coding	0	0	1	4	0	0	0	0	0	0	0	3	0	1	1	0	0	0	0	0	0	0	0	0	0	0
ZNF497	ZNF497	NM_198458.2	protein_coding	0	0	1	4	0	0	0	0	0	0	0	3	0	1	1	0	0	0	0	0	0	0	0	0	0	0
ZNF518B	ZNF518B	NM_053042.2	protein_coding	0	1	1	0	0	0	0	0	0	0	0	0	0	0	1	0	0	0	0	0	0	0	0	0	1	0
ZNF519	ZNF519	NM_145287.3	protein_coding	0	0	1	0	0	0	0	0	0	0	0	0	0	0	1	0	0	0	0	0	0	0	0	0	0	0
ZNF544	ZNF544	NM_001320767.1	protein_coding	0	0	1	0	0	0	0	0	0	0	0	0	0	0	1	0	0	0	0	0	0	0	0	0	0	0
ZNF544	ZNF544	NM_001320769.1	protein_coding	0	0	1	0	0	0	0	0	0	0	0	0	0	0	1	0	0	0	0	0	0	0	0	0	0	0
ZNF544	ZNF544	NM_001320770.1	protein_coding	0	0	1	0	0	0	0	0	0	0	0	0	0	0	1	0	0	0	0	0	0	0	0	0	0	0
ZNF544	ZNF544	NM_001320771.1	protein_coding	0	0	1	0	0	0	0	0	0	0	0	0	0	0	1	0	0	0	0	0	0	0	0	0	0	0
ZNF544	ZNF544	NM_001320773.1	protein_coding	0	0	1	0	0	0	0	0	0	0	0	0	0	0	1	0	0	0	0	0	0	0	0	0	0	0
ZNF544	ZNF544	NM_001320774.1	protein_coding	0	0	1	0	0	0	0	0	0	0	0	0	0	0	1	0	0	0	0	0	0	0	0	0	0	0
ZNF544	ZNF544	NM_014480.3	protein_coding	0	0	1	0	0	0	0	0	0	0	0	0	0	0	1	0	0	0	0	0	0	0	0	0	0	0
ZNF548	ZNF548	NM_001172773.1	protein_coding	0	0	1	0	0	0	0	0	0	0	0	0	0	0	1	0	0	0	0	0	0	0	0	0	0	0
ZNF548	ZNF548	NM_152909.3	protein_coding	0	0	1	0	0	0	0	0	0	0	0	0	0	0	1	0	0	0	0	0	0	0	0	0	0	0
ZNF549	ZNF549	NM_001199295.1	protein_coding	0	0	1	0	0	0	0	0	0	0	0	0	0	0	1	0	0	0	0	0	0	0	0	0	0	0
ZNF549	ZNF549	NM_153263.2	protein_coding	0	0	1	0	0	0	0	0	0	0	0	0	0	0	1	0	0	0	0	0	0	0	0	0	0	0
ZNF578	ZNF578	NM_001099694.1	protein_coding	0	0	1	0	0	0	0	0	0	0	0	0	0	0	1	0	0	0	0	0	0	0	0	0	0	0
ZNF600	ZNF600	NM_001321866.1	protein_coding	0	0	1	0	0	0	0	0	0	0	0	0	0	0	1	0	0	0	0	0	0	0	0	0	0	0
ZNF600	ZNF600	NM_001321867.1	protein_coding	0	0	1	0	0	0	0	0	0	0	0	0	0	0	1	0	0	0	0	0	0	0	0	0	0	0
ZNF600	ZNF600	NM_198457.3	protein_coding	0	0	1	0	0	0	0	0	0	0	0	0	0	0	1	0	0	0	0	0	0	0	0	0	0	0
ZNF708	ZNF708	NM_001297560.1	protein_coding	0	0	1	1	0	0	0	0	0	0	0	0	0	1	1	0	0	0	0	0	0	0	0	0	0	0
ZNF708	ZNF708	NM_001297561.1	protein_coding	0	0	1	1	0	0	0	0	0	0	0	0	0	1	1	0	0	0	0	0	0	0	0	0	0	0
ZNF708	ZNF708	NM_021269.2	protein_coding	0	0	1	1	0	0	0	0	0	0	0	0	0	1	1	0	0	0	0	0	0	0	0	0	0	0
ZNF714	ZNF714	NM_182515.3	protein_coding	0	0	1	2	0	0	0	0	0	0	0	0	0	2	1	0	0	0	0	0	0	0	0	0	0	0
ZNF83	ZNF83	NM_001105549.1	protein_coding	0	1	1	0	0	0	0	0	0	0	0	0	0	0	1	0	0	0	0	0	0	0	0	0	1	0
ZNF83	ZNF83	NM_001105550.1	protein_coding	0	1	1	0	0	0	0	0	0	0	0	0	0	0	1	0	0	0	0	0	0	0	0	0	1	0
ZNF83	ZNF83	NM_001105551.1	protein_coding	0	1	1	0	0	0	0	0	0	0	0	0	0	0	1	0	0	0	0	0	0	0	0	0	1	0
ZNF83	ZNF83	NM_001105552.1	protein_coding	0	1	1	0	0	0	0	0	0	0	0	0	0	0	1	0	0	0	0	0	0	0	0	0	1	0
ZNF83	ZNF83	NM_001277945.1	protein_coding	0	1	1	0	0	0	0	0	0	0	0	0	0	0	1	0	0	0	0	0	0	0	0	0	1	0
ZNF83	ZNF83	NM_001277946.1	protein_coding	0	1	1	0	0	0	0	0	0	0	0	0	0	0	1	0	0	0	0	0	0	0	0	0	1	0
ZNF83	ZNF83	NM_001277947.1	protein_coding	0	1	1	0	0	0	0	0	0	0	0	0	0	0	1	0	0	0	0	0	0	0	0	0	1	0
ZNF83	ZNF83	NM_001277948.1	protein_coding	0	1	1	0	0	0	0	0	0	0	0	0	0	0	1	0	0	0	0	0	0	0	0	0	1	0
ZNF83	ZNF83	NM_001277949.1	protein_coding	0	1	1	0	0	0	0	0	0	0	0	0	0	0	1	0	0	0	0	0	0	0	0	0	1	0
ZNF83	ZNF83	NM_001277951.1	protein_coding	0	1	1	0	0	0	0	0	0	0	0	0	0	0	1	0	0	0	0	0	0	0	0	0	1	0
ZNF83	ZNF83	NM_001277952.1	protein_coding	0	1	1	0	0	0	0	0	0	0	0	0	0	0	1	0	0	0	0	0	0	0	0	0	1	0
ZNF83	ZNF83	NM_018300.3	protein_coding	0	1	1	0	0	0	0	0	0	0	0	0	0	0	1	0	0	0	0	0	0	0	0	0	1	0
ZNF830	ZNF830	NM_052857.3	protein_coding	0	0	1	1	0	0	0	0	0	0	0	0	0	0	1	0	0	0	0	0	0	0	0	0	0	1
ZNF837	ZNF837	NM_138466.1	protein_coding	0	1	1	0	0	0	0	0	0	0	0	0	0	0	1	0	0	0	0	0	0	0	0	0	1	0
A1BG-AS1	A1BG-AS1	NR_015380.2		0	0	0	6	0	0	0	0	0	0	0	2	0	3	0	0	0	0	0	0	0	0	0	0	0	1
AARS	AARS	NM_001605.2	protein_coding	0	1	0	0	0	0	0	0	0	0	0	0	0	0	0	0	0	0	0	0	0	0	0	0	1	0
AASDH	AASDH	NM_001286668.1	protein_coding	0	1	0	1	0	0	0	0	0	0	0	0	0	1	0	0	0	0	0	0	0	0	0	0	1	0
AASDH	AASDH	NM_001286669.1	protein_coding	0	1	0	1	0	0	0	0	0	0	0	0	0	1	0	0	0	0	0	0	0	0	0	0	1	0
AASDH	AASDH	NM_001286670.1	protein_coding	0	1	0	1	0	0	0	0	0	0	0	0	0	1	0	0	0	0	0	0	0	0	0	0	1	0
AASDH	AASDH	NM_001286671.1	protein_coding	0	1	0	1	0	0	0	0	0	0	0	0	0	1	0	0	0	0	0	0	0	0	0	0	1	0
AASDH	AASDH	NM_001286672.1	protein_coding	0	1	0	1	0	0	0	0	0	0	0	0	0	1	0	0	0	0	0	0	0	0	0	0	1	0
AASDH	AASDH	NM_001323890.1	protein_coding	0	1	0	1	0	0	0	0	0	0	0	0	0	1	0	0	0	0	0	0	0	0	0	0	1	0
AASDH	AASDH	NM_001323892.1	protein_coding	0	1	0	1	0	0	0	0	0	0	0	0	0	1	0	0	0	0	0	0	0	0	0	0	1	0
AASDH	AASDH	NM_001323893.1	protein_coding	0	1	0	1	0	0	0	0	0	0	0	0	0	1	0	0	0	0	0	0	0	0	0	0	1	0
AASDH	AASDH	NM_001323899.1	protein_coding	0	1	0	1	0	0	0	0	0	0	0	0	0	1	0	0	0	0	0	0	0	0	0	0	1	0
AASDH	AASDH	NM_181806.3	protein_coding	0	1	0	1	0	0	0	0	0	0	0	0	0	1	0	0	0	0	0	0	0	0	0	0	1	0
ABCA2	ABCA2	NM_001606.4	protein_coding	0	1	0	4	0	0	0	0	0	0	0	0	0	4	0	0	0	0	0	0	0	0	0	0	1	0
ABCA2	ABCA2	NM_212533.2	protein_coding	0	1	0	4	0	0	0	0	0	0	0	0	0	4	0	0	0	0	0	0	0	0	0	0	1	0
ABCC4	ABCC4	NM_001105515.2	protein_coding	0	2	0	2	0	0	0	0	0	0	0	0	0	2	0	0	0	0	0	0	0	0	0	0	2	0
ABCC4	ABCC4	NM_001301829.1	protein_coding	0	6	0	6	0	0	0	0	0	0	0	0	0	7	0	0	0	0	0	1	0	0	0	0	5	0
ABCC4	ABCC4	NM_001301830.1	protein_coding	0	2	0	2	0	0	0	0	0	0	0	0	0	2	0	0	0	0	0	0	0	0	0	0	2	0
ABCC4	ABCC4	NM_005845.4	protein_coding	0	6	0	6	0	0	0	0	0	0	0	0	0	7	0	0	0	0	0	1	0	0	0	0	5	0
ABCG5	ABCG5	NM_022436.2	protein_coding	0	0	0	2	0	0	0	0	0	0	0	2	0	0	0	0	0	0	0	0	0	0	0	0	0	0
ABCG8	ABCG8	NM_022437.2	protein_coding	0	0	0	2	0	0	0	0	0	0	0	0	0	2	0	0	0	0	0	0	0	0	0	0	0	0
ABHD17B	ABHD17B	NM_001025780.2	protein_coding	0	0	0	1	0	0	0	0	0	0	0	1	0	0	0	0	0	0	0	0	0	0	0	0	0	0
ABHD17B	ABHD17B	NM_016014.3	protein_coding	0	0	0	1	0	0	0	0	0	0	0	0	0	1	0	0	0	0	0	0	0	0	0	0	0	0
ABHD17C	ABHD17C	NM_021214.1	protein_coding	0	1	0	0	0	0	0	0	0	0	0	0	0	0	0	0	0	0	0	0	0	0	0	0	1	0
ABI3BP	ABI3BP	NM_015429.3	protein_coding	0	0	0	1	0	0	0	0	0	0	0	1	0	0	0	0	0	0	0	0	0	0	0	0	0	0
ABL2	ABL2	NM_001136000.2	protein_coding	0	0	0	3	0	0	0	0	0	0	0	0	0	3	0	0	0	0	0	0	0	0	0	0	0	0
ABL2	ABL2	NM_001136001.1	protein_coding	0	0	0	3	0	0	0	0	0	0	0	0	0	3	0	0	0	0	0	0	0	0	0	0	0	0
ABL2	ABL2	NM_001168236.1	protein_coding	0	0	0	3	0	0	0	0	0	0	0	0	0	3	0	0	0	0	0	0	0	0	0	0	0	0
ABL2	ABL2	NM_001168237.1	protein_coding	0	0	0	3	0	0	0	0	0	0	0	0	0	3	0	0	0	0	0	0	0	0	0	0	0	0
ABL2	ABL2	NM_001168238.1	protein_coding	0	0	0	3	0	0	0	0	0	0	0	0	0	3	0	0	0	0	0	0	0	0	0	0	0	0
ABL2	ABL2	NM_001168239.1	protein_coding	0	0	0	3	0	0	0	0	0	0	0	0	0	3	0	0	0	0	0	0	0	0	0	0	0	0
ABL2	ABL2	NM_005158.4	protein_coding	0	0	0	3	0	0	0	0	0	0	0	0	0	3	0	0	0	0	0	0	0	0	0	0	0	0
ABL2	ABL2	NM_007314.3	protein_coding	0	0	0	3	0	0	0	0	0	0	0	0	0	3	0	0	0	0	0	0	0	0	0	0	0	0
ABLIM2	ABLIM2	NM_001130083.1	protein_coding	0	2	0	1	0	0	0	0	0	0	0	0	0	2	0	0	0	0	0	1	0	0	0	0	1	0
ABLIM2	ABLIM2	NM_001130084.1	protein_coding	0	2	0	1	0	0	0	0	0	0	0	0	0	2	0	0	0	0	0	1	0	0	0	0	1	0
ABLIM2	ABLIM2	NM_001130085.1	protein_coding	0	2	0	1	0	0	0	0	0	0	0	0	0	2	0	0	0	0	0	1	0	0	0	0	1	0
ABLIM2	ABLIM2	NM_001130086.1	protein_coding	0	2	0	1	0	0	0	0	0	0	0	0	0	2	0	0	0	0	0	1	0	0	0	0	1	0
ABLIM2	ABLIM2	NM_001130087.1	protein_coding	0	2	0	1	0	0	0	0	0	0	0	0	0	2	0	0	0	0	0	1	0	0	0	0	1	0
ABLIM2	ABLIM2	NM_001130088.1	protein_coding	0	2	0	1	0	0	0	0	0	0	0	0	0	2	0	0	0	0	0	1	0	0	0	0	1	0
ABLIM2	ABLIM2	NM_001286688.1	protein_coding	0	2	0	1	0	0	0	0	0	0	0	0	0	2	0	0	0	0	0	1	0	0	0	0	1	0
ABLIM2	ABLIM2	NM_032432.4	protein_coding	0	2	0	1	0	0	0	0	0	0	0	0	0	2	0	0	0	0	0	1	0	0	0	0	1	0
ABTB1	ABTB1	NM_032548.3	protein_coding	0	0	0	1	0	0	0	0	0	0	0	0	0	0	0	0	0	0	0	0	0	0	0	0	0	1
ABTB1	ABTB1	NM_172027.2	protein_coding	0	0	0	1	0	0	0	0	0	0	0	0	0	0	0	0	0	0	0	0	0	0	0	0	0	1
ABTB1	ABTB1	NR_033429.1		0	0	0	1	0	0	0	0	0	0	0	0	0	0	0	0	0	0	0	0	0	0	0	0	0	1
ABTB2	ABTB2	NM_145804.2	protein_coding	0	0	0	2	0	0	0	0	0	0	0	0	0	2	0	0	0	0	0	0	0	0	0	0	0	0
ACACA	ACACA	NM_198834.2	protein_coding	0	0	0	1	0	0	1	0	0	0	0	0	0	0	0	0	0	0	0	0	0	0	0	0	0	0
ACACA	ACACA	NM_198839.2	protein_coding	0	0	0	1	0	0	1	0	0	0	0	0	0	0	0	0	0	0	0	0	0	0	0	0	0	0
ACAD9	ACAD9	NM_014049.4	protein_coding	0	2	0	5	0	0	0	0	0	0	0	0	0	6	0	0	0	0	0	1	0	0	0	0	1	0
ACAD9	ACAD9	NR_033426.1		0	1	0	6	0	0	0	0	0	0	0	0	0	6	0	1	0	0	0	1	0	0	0	0	0	0
ACADL	ACADL	NM_001608.3	protein_coding	0	0	0	1	0	0	0	0	0	0	0	0	0	1	0	0	0	0	0	0	0	0	0	0	0	0
ACADVL	ACADVL	NM_000018.3	protein_coding	0	0	0	1	0	0	0	0	0	0	0	1	0	0	0	0	0	0	0	0	0	0	0	0	0	0
ACADVL	ACADVL	NM_001033859.2	protein_coding	0	0	0	1	0	0	0	0	0	0	0	1	0	0	0	0	0	0	0	0	0	0	0	0	0	0
ACADVL	ACADVL	NM_001270447.1	protein_coding	0	0	0	1	0	0	0	0	0	0	0	1	0	0	0	0	0	0	0	0	0	0	0	0	0	0
ACADVL	ACADVL	NM_001270448.1	protein_coding	0	0	0	1	0	0	0	0	0	0	0	1	0	0	0	0	0	0	0	0	0	0	0	0	0	0
ACAP3	ACAP3	NM_030649.2	protein_coding	0	0	0	1	0	0	0	0	0	0	0	0	0	0	0	0	0	0	0	0	0	0	0	0	0	1
ACAT1	ACAT1	NM_000019.3	protein_coding	0	0	0	3	0	0	0	0	0	0	0	0	0	3	0	0	0	0	0	0	0	0	0	0	0	0
ACSBG2	ACSBG2	NM_001289180.1	protein_coding	0	0	0	3	0	0	0	0	0	0	0	0	0	3	0	0	0	0	0	0	0	0	0	0	0	0
ACSL1	ACSL1	NM_001286708.1	protein_coding	0	1	0	2	0	0	0	0	0	0	0	0	0	2	0	0	0	0	0	0	0	0	0	0	1	0
ACSL1	ACSL1	NM_001286710.1	protein_coding	0	1	0	2	0	0	0	0	0	0	0	0	0	2	0	0	0	0	0	0	0	0	0	0	1	0
ACSL1	ACSL1	NM_001286711.1	protein_coding	0	1	0	2	0	0	0	0	0	0	0	0	0	2	0	0	0	0	0	0	0	0	0	0	1	0
ACSL1	ACSL1	NM_001286712.1	protein_coding	0	1	0	2	0	0	0	0	0	0	0	0	0	2	0	0	0	0	0	0	0	0	0	0	1	0
ACSL1	ACSL1	NM_001995.3	protein_coding	0	1	0	2	0	0	0	0	0	0	0	0	0	2	0	0	0	0	0	0	0	0	0	0	1	0
ACTR1A	ACTR1A	NM_005736.3	protein_coding	0	0	0	3	0	0	0	0	0	0	0	3	0	0	0	0	0	0	0	0	0	0	0	0	0	0
ADA	ADA	NM_000022.3	protein_coding	1	1	0	0	0	0	0	0	0	0	0	0	0	0	0	0	0	0	0	1	0	0	0	1	1	0
ADA	ADA	NM_001322050.1	protein_coding	0	1	0	1	0	0	1	0	0	0	0	0	0	0	0	0	0	0	0	1	0	0	0	0	0	0
ADA	ADA	NM_001322051.1	protein_coding	0	1	0	0	0	0	0	0	0	0	0	0	0	0	0	0	0	0	0	1	0	0	0	0	1	0
ADA	ADA	NR_136160.1		0	1	0	0	0	0	0	0	0	0	0	0	0	0	0	1	0	0	0	1	0	0	0	0	0	0
ADAD1	ADAD1	NM_001159285.1	protein_coding	0	0	0	1	0	0	0	0	0	0	0	0	0	1	0	0	0	0	0	0	0	0	0	0	0	0
ADAD1	ADAD1	NM_001159295.1	protein_coding	0	0	0	1	0	0	0	0	0	0	0	0	0	1	0	0	0	0	0	0	0	0	0	0	0	0
ADAD1	ADAD1	NM_139243.3	protein_coding	0	0	0	1	0	0	0	0	0	0	0	0	0	1	0	0	0	0	0	0	0	0	0	0	0	0
ADAM33	ADAM33	NM_001282447.2	protein_coding	0	0	0	5	0	0	0	0	0	0	0	0	0	5	0	0	0	0	0	0	0	0	0	0	0	0
ADAM33	ADAM33	NM_025220.4	protein_coding	0	0	0	5	0	0	0	0	0	0	0	0	0	5	0	0	0	0	0	0	0	0	0	0	0	0
ADAM33	ADAM33	NM_153202.3	protein_coding	0	0	0	5	0	0	0	0	0	0	0	0	0	5	0	0	0	0	0	0	0	0	0	0	0	0
ADAMTS2	ADAMTS2	NM_014244.4	protein_coding	0	1	0	0	0	0	0	0	0	0	0	0	0	0	0	0	0	0	0	0	0	0	0	0	1	0
ADAMTS2	ADAMTS2	NM_021599.3	protein_coding	0	1	0	0	0	0	0	0	0	0	0	0	0	0	0	0	0	0	0	0	0	0	0	0	1	0
ADCK2	ADCK2	NM_052853.3	protein_coding	0	0	0	1	0	0	0	0	0	0	0	1	0	0	0	0	0	0	0	0	0	0	0	0	0	0
ADCY4	ADCY4	NM_001198568.1	protein_coding	0	1	0	4	0	0	0	0	0	0	0	0	0	5	0	0	0	0	0	1	0	0	0	0	0	0
ADCY4	ADCY4	NM_001198592.1	protein_coding	0	1	0	4	0	0	0	0	0	0	0	0	0	5	0	0	0	0	0	1	0	0	0	0	0	0
ADCY4	ADCY4	NM_139247.3	protein_coding	0	1	0	4	0	0	0	0	0	0	0	0	0	5	0	0	0	0	0	1	0	0	0	0	0	0
ADCY9	ADCY9	NM_001116.3	protein_coding	0	1	0	3	0	0	0	0	0	0	0	0	0	3	0	0	0	0	0	0	0	0	0	0	1	0
ADCYAP1	ADCYAP1	NM_001099733.1	protein_coding	0	0	0	1	0	0	0	0	0	0	0	0	0	1	0	0	0	0	0	0	0	0	0	0	0	0
ADCYAP1	ADCYAP1	NM_001117.4	protein_coding	0	0	0	1	0	0	0	0	0	0	0	0	0	1	0	0	0	0	0	0	0	0	0	0	0	0
ADD1	ADD1	NM_001119.4	protein_coding	0	0	0	3	0	0	0	0	0	0	0	2	0	1	0	0	0	0	0	0	0	0	0	0	0	0
ADD1	ADD1	NM_001286645.1	protein_coding	0	0	0	3	0	0	0	0	0	0	0	2	0	1	0	0	0	0	0	0	0	0	0	0	0	0
ADD1	ADD1	NM_014189.3	protein_coding	0	0	0	3	0	0	0	0	0	0	0	2	0	1	0	0	0	0	0	0	0	0	0	0	0	0
ADD1	ADD1	NM_014190.3	protein_coding	0	0	0	3	0	0	0	0	0	0	0	2	0	1	0	0	0	0	0	0	0	0	0	0	0	0
ADD1	ADD1	NM_176801.2	protein_coding	0	0	0	3	0	0	0	0	0	0	0	2	0	1	0	0	0	0	0	0	0	0	0	0	0	0
ADGRF5	ADGRF5	NM_001098518.1	protein_coding	0	0	0	1	0	0	0	0	0	0	0	0	0	1	0	0	0	0	0	0	0	0	0	0	0	0
ADGRF5	ADGRF5	NM_015234.4	protein_coding	0	0	0	1	0	0	0	0	0	0	0	0	0	1	0	0	0	0	0	0	0	0	0	0	0	0
ADGRG7	ADGRG7	NM_001308362.1	protein_coding	0	0	0	3	0	0	0	0	0	0	0	0	0	3	0	0	0	0	0	0	0	0	0	0	0	0
ADGRG7	ADGRG7	NM_032787.2	protein_coding	0	1	0	3	0	0	0	0	0	0	0	0	0	3	0	0	1	0	0	0	0	0	0	0	0	0
ADGRL3	ADGRL3	NM_001322246.1	protein_coding	0	6	0	3	0	0	0	0	0	0	0	0	0	4	0	0	1	0	0	2	0	0	0	0	4	0
ADGRL3	ADGRL3	NM_001322402.1	protein_coding	0	5	0	3	0	0	0	0	0	0	0	0	0	4	0	0	0	0	0	2	0	0	0	0	4	0
ADGRL3	ADGRL3	NM_015236.5	protein_coding	0	6	0	3	0	0	0	0	0	0	0	0	0	4	0	0	1	0	0	2	0	0	0	0	4	0
ADK	ADK	NM_001123.3	protein_coding	0	1	0	3	0	1	1	0	0	0	0	0	0	2	0	0	0	0	0	0	0	0	0	0	0	0
ADK	ADK	NM_001202449.1	protein_coding	0	1	0	3	0	1	1	0	0	0	0	0	0	2	0	0	0	0	0	0	0	0	0	0	0	0
ADK	ADK	NM_001202450.1	protein_coding	0	0	0	3	0	0	0	0	0	0	0	0	0	3	0	0	0	0	0	0	0	0	0	0	0	0
ADK	ADK	NM_006721.3	protein_coding	0	0	0	3	0	0	0	0	0	0	0	0	0	3	0	0	0	0	0	0	0	0	0	0	0	0
ADRA2C	ADRA2C	NM_000683.3	protein_coding	0	0	0	1	1	0	0	0	0	0	0	0	0	0	0	0	0	0	0	0	0	0	0	0	0	0
ADSS	ADSS	NM_001126.3	protein_coding	0	0	0	1	0	0	0	0	0	0	0	0	0	1	0	0	0	0	0	0	0	0	0	0	0	0
AFAP1	AFAP1	NM_001134647.1	protein_coding	0	0	0	2	0	0	0	0	0	0	0	0	0	2	0	0	0	0	0	0	0	0	0	0	0	0
AFAP1	AFAP1	NM_198595.2	protein_coding	0	0	0	2	0	0	0	0	0	0	0	0	0	2	0	0	0	0	0	0	0	0	0	0	0	0
AFG3L2	AFG3L2	NM_006796.2	protein_coding	0	0	0	1	0	0	0	0	0	0	0	0	0	1	0	0	0	0	0	0	0	0	0	0	0	0
AGER	AGER	NM_001136.4	protein_coding	0	1	0	1	0	0	0	0	0	0	0	1	0	0	0	0	0	0	0	0	0	0	0	0	1	0
AGER	AGER	NM_001206929.1	protein_coding	0	1	0	1	0	0	0	0	0	0	0	1	0	0	0	0	0	0	0	0	0	0	0	0	1	0
AGER	AGER	NM_001206932.1	protein_coding	0	1	0	1	0	0	0	0	0	0	0	1	0	0	0	0	0	0	0	0	0	0	0	0	1	0
AGER	AGER	NM_001206934.1	protein_coding	0	1	0	1	0	0	0	0	0	0	0	1	0	0	0	0	0	0	0	0	0	0	0	0	1	0
AGER	AGER	NM_001206936.1	protein_coding	0	1	0	1	0	0	0	0	0	0	0	1	0	0	0	0	0	0	0	0	0	0	0	0	1	0
AGER	AGER	NM_001206940.1	protein_coding	0	1	0	1	0	0	0	0	0	0	0	1	0	0	0	0	0	0	0	0	0	0	0	0	1	0
AGER	AGER	NM_001206954.1	protein_coding	0	1	0	1	0	0	0	0	0	0	0	1	0	0	0	0	0	0	0	0	0	0	0	0	1	0
AGER	AGER	NM_001206966.1	protein_coding	0	1	0	1	0	0	0	0	0	0	0	1	0	0	0	0	0	0	0	0	0	0	0	0	1	0
AGER	AGER	NM_172197.2	protein_coding	0	1	0	1	0	0	0	0	0	0	0	1	0	0	0	0	0	0	0	0	0	0	0	0	1	0
AGER	AGER	NR_038190.1		0	0	0	2	0	0	0	0	0	0	0	1	0	0	0	1	0	0	0	0	0	0	0	0	0	0
AGPAT1	AGPAT1	NM_006411.3	protein_coding	0	0	0	1	0	0	0	0	0	0	0	0	0	0	0	0	0	0	0	0	0	0	0	0	0	1
AGPAT1	AGPAT1	NM_032741.4	protein_coding	0	0	0	1	0	0	0	0	0	0	0	0	0	0	0	0	0	0	0	0	0	0	0	0	0	1
AGRN	AGRN	NM_001305275.1	protein_coding	0	1	0	3	0	0	0	0	0	0	0	0	0	4	0	0	0	0	0	1	0	0	0	0	0	0
AGRN	AGRN	NM_198576.3	protein_coding	0	1	0	3	0	0	0	0	0	0	0	0	0	4	0	0	0	0	0	1	0	0	0	0	0	0
AHSG	AHSG	NM_001622.2	protein_coding	0	1	0	0	0	0	0	0	0	0	0	0	0	0	0	0	0	0	0	0	0	0	0	0	1	0
AIFM2	AIFM2	NM_001198696.1	protein_coding	0	1	0	1	0	0	0	0	0	0	0	0	0	1	0	0	0	0	0	0	0	0	0	0	1	0
AIFM2	AIFM2	NM_032797.5	protein_coding	0	1	0	1	0	0	0	0	0	0	0	0	0	1	0	0	0	0	0	0	0	0	0	0	1	0
AIFM3	AIFM3	NM_001018060.2	protein_coding	0	0	0	5	0	0	0	0	0	0	0	0	0	5	0	0	0	0	0	0	0	0	0	0	0	0
AIFM3	AIFM3	NM_001146288.1	protein_coding	0	0	0	5	0	0	0	0	0	0	0	0	0	5	0	0	0	0	0	0	0	0	0	0	0	0
AIFM3	AIFM3	NM_144704.2	protein_coding	0	0	0	5	0	0	0	0	0	0	0	0	0	5	0	0	0	0	0	0	0	0	0	0	0	0
AIFM3	AIFM3	NR_027464.1		0	0	0	5	0	0	0	0	0	0	0	0	0	5	0	0	0	0	0	0	0	0	0	0	0	0
AK1	AK1	NM_000476.2	protein_coding	0	1	0	1	0	0	0	0	0	0	0	0	0	1	0	0	0	0	0	0	0	0	0	0	1	0
AK1	AK1	NM_001318121.1	protein_coding	0	1	0	1	0	0	0	0	0	0	0	0	0	1	0	0	0	0	0	0	0	0	0	0	1	0
AK1	AK1	NM_001318122.1	protein_coding	0	1	0	1	0	0	0	0	0	0	0	0	0	1	0	0	0	0	0	0	0	0	0	0	1	0
AKAIN1	AKAIN1	NM_001145194.1	protein_coding	0	1	0	1	0	0	0	0	0	0	0	0	0	1	0	0	1	0	0	0	0	0	0	0	0	0
AKR7A2	AKR7A2	NM_001320979.1	protein_coding	0	0	0	1	0	0	0	0	0	0	0	0	0	1	0	0	0	0	0	0	0	0	0	0	0	0
AKR7A2	AKR7A2	NM_003689.3	protein_coding	0	0	0	1	0	0	0	0	0	0	0	0	0	1	0	0	0	0	0	0	0	0	0	0	0	0
AKT2	AKT2	NM_001243027.2	protein_coding	0	0	0	1	0	0	0	0	0	0	0	0	0	1	0	0	0	0	0	0	0	0	0	0	0	0
AKT2	AKT2	NM_001243028.2	protein_coding	0	0	0	1	0	0	0	0	0	0	0	0	0	1	0	0	0	0	0	0	0	0	0	0	0	0
AKT2	AKT2	NM_001626.5	protein_coding	0	0	0	1	0	0	0	0	0	0	0	0	0	1	0	0	0	0	0	0	0	0	0	0	0	0
AKT3	AKT3	NM_001206729.1	protein_coding	0	0	0	1	0	0	0	0	0	0	0	0	0	1	0	0	0	0	0	0	0	0	0	0	0	0
AKT3	AKT3	NM_005465.4	protein_coding	0	0	0	1	0	0	0	0	0	0	0	0	0	1	0	0	0	0	0	0	0	0	0	0	0	0
AKT3	AKT3	NM_181690.2	protein_coding	0	0	0	1	0	0	0	0	0	0	0	0	0	1	0	0	0	0	0	0	0	0	0	0	0	0
ALDH1A1	ALDH1A1	NM_000689.4	protein_coding	0	0	0	2	0	0	0	0	0	0	0	0	0	2	0	0	0	0	0	0	0	0	0	0	0	0
ALDH1L1	ALDH1L1	NM_001270364.1	protein_coding	0	0	0	1	0	0	0	0	0	0	0	0	0	1	0	0	0	0	0	0	0	0	0	0	0	0
ALDH1L1	ALDH1L1	NM_001270365.1	protein_coding	0	0	0	1	0	0	0	0	0	0	0	0	0	1	0	0	0	0	0	0	0	0	0	0	0	0
ALDH1L1	ALDH1L1	NM_012190.3	protein_coding	0	0	0	1	0	0	0	0	0	0	0	0	0	1	0	0	0	0	0	0	0	0	0	0	0	0
ALDH1L1	ALDH1L1	NR_072979.1		0	0	0	1	0	0	0	0	0	0	0	0	0	1	0	0	0	0	0	0	0	0	0	0	0	0
ALDH4A1	ALDH4A1	NM_001161504.1	protein_coding	0	2	0	7	0	0	0	0	0	0	0	0	0	7	0	0	0	0	0	0	0	0	0	0	2	0
ALDH4A1	ALDH4A1	NM_001319218.1	protein_coding	0	4	0	7	0	0	0	0	0	0	0	0	0	7	0	0	2	0	0	0	0	0	0	0	2	0
ALDH4A1	ALDH4A1	NM_003748.3	protein_coding	22	4	0	7	0	0	0	0	0	0	0	0	0	7	0	0	2	0	0	0	0	0	0	22	2	0
ALDH4A1	ALDH4A1	NM_170726.2	protein_coding	22	2	0	7	0	0	0	0	0	0	0	0	0	7	0	0	0	0	0	0	0	0	0	22	2	0
ALG11	ALG11	NM_001004127.2	protein_coding	0	0	0	1	1	0	0	0	0	0	0	0	0	0	0	0	0	0	0	0	0	0	0	0	0	0
ALG11	ALG11	NR_036571.2		0	0	0	1	0	0	0	0	0	0	0	0	0	0	0	1	0	0	0	0	0	0	0	0	0	0
ALG1L2	ALG1L2	NM_001136152.1	protein_coding	1	4	0	9	0	1	2	0	0	0	0	0	1	9	0	0	0	0	0	2	0	0	0	0	1	0
ALKBH6	ALKBH6	NM_001297701.1	protein_coding	0	0	0	1	0	0	0	0	0	0	0	1	0	0	0	0	0	0	0	0	0	0	0	0	0	0
ALKBH6	ALKBH6	NM_032878.3	protein_coding	0	0	0	1	0	0	0	0	0	0	0	1	0	0	0	0	0	0	0	0	0	0	0	0	0	0
ALKBH6	ALKBH6	NM_198867.1	protein_coding	0	0	0	1	0	0	0	0	0	0	0	1	0	0	0	0	0	0	0	0	0	0	0	0	0	0
ALKBH8	ALKBH8	NM_001301010.1	protein_coding	0	0	0	1	0	0	0	0	0	0	0	0	0	1	0	0	0	0	0	0	0	0	0	0	0	0
ALKBH8	ALKBH8	NM_138775.2	protein_coding	0	0	0	1	0	0	0	0	0	0	0	0	0	1	0	0	0	0	0	0	0	0	0	0	0	0
ALOX12	ALOX12	NM_000697.2	protein_coding	0	1	0	3	0	0	0	0	0	0	0	1	0	2	0	0	0	0	0	0	0	0	0	0	1	0
ALOX12-AS1	ALOX12-AS1	NR_040089.1		0	0	0	5	0	0	0	0	0	0	0	0	0	3	0	0	0	0	0	0	0	0	0	0	0	2
ALPI	ALPI	NM_001631.4	protein_coding	0	0	0	1	0	0	0	0	0	0	0	0	0	1	0	0	0	0	0	0	0	0	0	0	0	0
ALPL	ALPL	NM_000478.5	protein_coding	0	3	1	1	0	0	0	0	0	0	0	0	0	1	0	0	3	0	0	0	0	0	0	0	1	0
ALPL	ALPL	NM_001127501.3	protein_coding	0	3	1	1	0	0	0	0	0	0	0	0	0	1	0	0	3	0	0	0	0	0	0	0	1	0
ALPL	ALPL	NM_001177520.2	protein_coding	0	3	1	1	0	0	0	0	0	0	0	0	0	1	0	0	3	0	0	0	0	0	0	0	1	0
ALPP	ALPP	NM_001632.4	protein_coding	0	2	0	1	0	0	0	0	0	0	0	0	0	1	0	0	1	0	0	0	0	0	0	0	1	0
ALPPL2	ALPPL2	NM_031313.2	protein_coding	0	1	0	1	0	0	0	0	0	0	0	0	0	1	0	0	0	0	0	0	0	0	0	0	1	0
AMPD1	AMPD1	NM_000036.2	protein_coding	0	2	0	2	0	0	0	0	0	0	0	0	0	2	0	0	2	0	0	0	0	0	0	0	0	0
AMPD1	AMPD1	NM_001172626.1	protein_coding	0	0	0	2	0	0	0	0	0	0	0	0	0	2	0	0	0	0	0	0	0	0	0	0	0	0
AMPH	AMPH	NM_001635.3	protein_coding	0	0	0	2	0	0	0	0	0	0	0	0	0	2	0	0	0	0	0	0	0	0	0	0	0	0
AMPH	AMPH	NM_139316.2	protein_coding	0	0	0	2	0	0	0	0	0	0	0	0	0	2	0	0	0	0	0	0	0	0	0	0	0	0
ANGPT1	ANGPT1	NM_001146.4	protein_coding	0	1	0	0	0	0	0	0	0	0	0	0	0	1	0	0	0	0	0	1	0	0	0	0	0	0
ANGPT1	ANGPT1	NM_001199859.2	protein_coding	0	1	0	0	0	0	0	0	0	0	0	0	0	1	0	0	0	0	0	1	0	0	0	0	0	0
ANGPT1	ANGPT1	NM_001314051.1	protein_coding	0	1	0	0	0	0	0	0	0	0	0	0	0	1	0	0	0	0	0	1	0	0	0	0	0	0
ANKDD1A	ANKDD1A	NM_182703.5	protein_coding	0	0	0	5	0	0	0	0	0	0	0	1	0	4	0	0	0	0	0	0	0	0	0	0	0	0
ANKIB1	ANKIB1	NM_019004.1	protein_coding	0	0	0	1	0	0	0	0	0	0	0	0	0	1	0	0	0	0	0	0	0	0	0	0	0	0
ANKRD12	ANKRD12	NM_001083625.2	protein_coding	0	0	0	1	0	0	0	0	0	0	0	0	0	1	0	0	0	0	0	0	0	0	0	0	0	0
ANKRD12	ANKRD12	NM_001204056.1	protein_coding	0	0	0	1	0	0	0	0	0	0	0	0	0	1	0	0	0	0	0	0	0	0	0	0	0	0
ANKRD12	ANKRD12	NM_015208.4	protein_coding	0	0	0	1	0	0	0	0	0	0	0	0	0	1	0	0	0	0	0	0	0	0	0	0	0	0
ANKRD28	ANKRD28	NM_001195098.1	protein_coding	0	1	0	3	0	0	0	0	0	0	0	0	0	3	0	0	0	0	0	0	0	0	0	0	1	0
ANKRD28	ANKRD28	NM_001195099.1	protein_coding	0	1	0	3	0	0	0	0	0	0	0	0	0	3	0	0	0	0	0	0	0	0	0	0	1	0
ANKRD28	ANKRD28	NM_015199.3	protein_coding	0	1	0	3	0	0	0	0	0	0	0	0	0	3	0	0	0	0	0	0	0	0	0	0	1	0
ANKRD37	ANKRD37	NM_181726.3	protein_coding	0	0	0	1	0	0	0	0	0	0	0	1	0	0	0	0	0	0	0	0	0	0	0	0	0	0
ANKRD60	ANKRD60	NM_001304369.1	protein_coding	0	0	0	1	1	0	0	0	0	0	0	0	0	0	0	0	0	0	0	0	0	0	0	0	0	0
ANKS3	ANKS3	NR_040252.1		0	0	0	3	0	0	0	0	0	0	0	0	0	0	0	1	0	0	0	0	0	0	0	0	0	2
ANO3	ANO3	NM_001313726.1	protein_coding	0	1	0	12	0	0	0	0	0	0	0	0	0	12	0	0	0	0	0	0	0	0	0	0	1	0
ANO3	ANO3	NM_001313727.1	protein_coding	0	1	0	12	0	0	0	0	0	0	0	0	0	12	0	0	0	0	0	0	0	0	0	0	1	0
ANO3	ANO3	NM_031418.3	protein_coding	0	1	0	12	0	0	0	0	0	0	0	0	0	12	0	0	0	0	0	0	0	0	0	0	1	0
ANO5	ANO5	NM_001142649.1	protein_coding	0	1	0	3	0	0	2	0	0	0	0	0	0	1	0	0	0	0	0	0	0	0	0	0	1	0
ANO5	ANO5	NM_213599.2	protein_coding	0	1	0	3	0	0	2	0	0	0	0	0	0	1	0	0	0	0	0	0	0	0	0	0	1	0
ANXA1	ANXA1	NM_000700.2	protein_coding	0	0	0	1	0	0	0	0	0	0	0	0	0	1	0	0	0	0	0	0	0	0	0	0	0	0
ANXA6	ANXA6	NM_001155.4	protein_coding	0	2	0	3	0	0	0	0	0	0	0	0	0	4	0	0	0	0	0	1	0	0	0	0	1	0
ANXA6	ANXA6	NM_001193544.1	protein_coding	0	2	0	3	0	0	0	0	0	0	0	0	0	4	0	0	0	0	0	1	0	0	0	0	1	0
ANXA7	ANXA7	NM_001156.4	protein_coding	0	0	0	1	1	0	0	0	0	0	0	0	0	0	0	0	0	0	0	0	0	0	0	0	0	0
ANXA7	ANXA7	NM_001320879.1	protein_coding	0	0	0	1	1	0	0	0	0	0	0	0	0	0	0	0	0	0	0	0	0	0	0	0	0	0
ANXA7	ANXA7	NM_001320880.1	protein_coding	0	0	0	1	1	0	0	0	0	0	0	0	0	0	0	0	0	0	0	0	0	0	0	0	0	0
ANXA7	ANXA7	NM_004034.3	protein_coding	0	0	0	1	1	0	0	0	0	0	0	0	0	0	0	0	0	0	0	0	0	0	0	0	0	0
AP1G1	AP1G1	NM_001030007.1	protein_coding	0	1	0	1	0	0	0	0	0	0	0	0	0	2	0	0	0	0	0	1	0	0	0	0	0	0
AP1G1	AP1G1	NM_001128.5	protein_coding	0	1	0	1	0	0	0	0	0	0	0	0	0	2	0	0	0	0	0	1	0	0	0	0	0	0
AP2B1	AP2B1	NM_001030006.1	protein_coding	0	1	0	5	0	0	0	0	0	0	0	0	0	5	0	0	0	0	0	0	0	0	0	0	1	0
AP2B1	AP2B1	NM_001282.2	protein_coding	0	1	0	5	0	0	0	0	0	0	0	0	0	5	0	0	0	0	0	0	0	0	0	0	1	0
AP3M1	AP3M1	NM_001320263.1	protein_coding	0	0	0	2	0	0	0	0	0	0	0	0	0	2	0	0	0	0	0	0	0	0	0	0	0	0
AP3M1	AP3M1	NM_001320264.1	protein_coding	0	0	0	2	0	0	0	0	0	0	0	0	0	2	0	0	0	0	0	0	0	0	0	0	0	0
AP3M1	AP3M1	NM_001320265.1	protein_coding	0	0	0	2	0	0	0	0	0	0	0	0	0	2	0	0	0	0	0	0	0	0	0	0	0	0
AP3M1	AP3M1	NM_012095.5	protein_coding	0	0	0	2	0	0	0	0	0	0	0	0	0	2	0	0	0	0	0	0	0	0	0	0	0	0
AP3M1	AP3M1	NM_207012.3	protein_coding	0	0	0	2	0	0	0	0	0	0	0	0	0	2	0	0	0	0	0	0	0	0	0	0	0	0
AP3M1	AP3M1	NR_135191.1		0	0	0	2	0	0	0	0	0	0	0	0	0	2	0	0	0	0	0	0	0	0	0	0	0	0
AP3S1	AP3S1	NM_001002924.2	protein_coding	0	0	0	1	1	0	0	0	0	0	0	0	0	0	0	0	0	0	0	0	0	0	0	0	0	0
AP3S1	AP3S1	NM_001284.3	protein_coding	0	0	0	1	1	0	0	0	0	0	0	0	0	0	0	0	0	0	0	0	0	0	0	0	0	0
AP3S1	AP3S1	NM_001318090.1	protein_coding	0	0	0	1	1	0	0	0	0	0	0	0	0	0	0	0	0	0	0	0	0	0	0	0	0	0
AP3S1	AP3S1	NM_001318091.1	protein_coding	0	0	0	1	1	0	0	0	0	0	0	0	0	0	0	0	0	0	0	0	0	0	0	0	0	0
AP3S1	AP3S1	NM_001318093.1	protein_coding	0	0	0	1	1	0	0	0	0	0	0	0	0	0	0	0	0	0	0	0	0	0	0	0	0	0
AP3S1	AP3S1	NM_001318094.1	protein_coding	0	0	0	1	1	0	0	0	0	0	0	0	0	0	0	0	0	0	0	0	0	0	0	0	0	0
AP4B1-AS1	AP4B1-AS1	NR_037864.1		0	0	0	1	0	0	0	0	0	0	0	0	0	1	0	0	0	0	0	0	0	0	0	0	0	0
AP4B1-AS1	AP4B1-AS1	NR_125965.1		0	0	0	3	0	0	0	0	0	0	0	0	0	3	0	0	0	0	0	0	0	0	0	0	0	0
APBA1	APBA1	NM_001163.3	protein_coding	0	1	0	1	0	0	0	0	0	0	0	0	0	2	0	0	0	0	0	1	0	0	0	0	0	0
APBA2	APBA2	NM_001130414.1	protein_coding	0	0	0	2	0	0	0	0	0	0	0	0	0	2	0	0	0	0	0	0	0	0	0	0	0	0
APBA2	APBA2	NM_005503.3	protein_coding	0	0	0	2	0	0	0	0	0	0	0	0	0	2	0	0	0	0	0	0	0	0	0	0	0	0
APBB2	APBB2	NM_001166050.1	protein_coding	0	0	0	2	0	0	0	0	0	0	0	1	0	1	0	0	0	0	0	0	0	0	0	0	0	0
APBB2	APBB2	NM_001166051.1	protein_coding	0	0	0	1	0	0	0	0	0	0	0	1	0	0	0	0	0	0	0	0	0	0	0	0	0	0
APBB2	APBB2	NM_001166052.1	protein_coding	0	0	0	1	0	0	0	0	0	0	0	1	0	0	0	0	0	0	0	0	0	0	0	0	0	0
APBB2	APBB2	NM_001166053.1	protein_coding	0	0	0	1	0	0	0	0	0	0	0	1	0	0	0	0	0	0	0	0	0	0	0	0	0	0
APBB2	APBB2	NM_001166054.1	protein_coding	0	0	0	1	0	0	0	0	0	0	0	1	0	0	0	0	0	0	0	0	0	0	0	0	0	0
APBB2	APBB2	NM_004307.1	protein_coding	0	0	0	2	0	0	0	0	0	0	0	1	0	1	0	0	0	0	0	0	0	0	0	0	0	0
APBB2	APBB2	NM_173075.4	protein_coding	0	0	0	2	0	0	0	0	0	0	0	1	0	1	0	0	0	0	0	0	0	0	0	0	0	0
APCDD1	APCDD1	NM_153000.4	protein_coding	0	0	0	1	0	0	1	0	0	0	0	0	0	0	0	0	0	0	0	0	0	0	0	0	0	0
APCDD1L	APCDD1L	NR_130908.1		0	0	0	2	0	0	0	0	0	0	0	0	0	0	0	2	0	0	0	0	0	0	0	0	0	0
APH1B	APH1B	NM_001145646.1	protein_coding	0	0	0	2	0	0	0	0	0	0	0	0	0	2	0	0	0	0	0	0	0	0	0	0	0	0
APH1B	APH1B	NM_031301.3	protein_coding	0	0	0	2	0	0	0	0	0	0	0	0	0	2	0	0	0	0	0	0	0	0	0	0	0	0
APIP	APIP	NM_015957.3	protein_coding	0	0	0	3	0	0	1	0	0	0	0	0	0	1	0	0	0	0	0	0	0	0	0	0	0	1
APOBEC3A_B	APOBEC3A_B	NM_001193289.1	protein_coding	0	0	0	1	0	0	0	0	0	0	0	0	0	1	0	0	0	0	0	0	0	0	0	0	0	0
APOLD1	APOLD1	NM_001130415.1	protein_coding	0	0	0	1	0	0	0	0	0	0	0	0	0	1	0	0	0	0	0	0	0	0	0	0	0	0
ARF3	ARF3	NM_001659.2	protein_coding	0	1	0	0	0	0	0	0	0	0	0	0	0	0	0	0	0	0	0	0	0	0	0	0	1	0
ARHGAP20	ARHGAP20	NM_001258415.1	protein_coding	0	0	0	3	1	0	0	0	0	0	0	0	0	2	0	0	0	0	0	0	0	0	0	0	0	0
ARHGAP20	ARHGAP20	NM_001258416.1	protein_coding	0	0	0	3	1	0	0	0	0	0	0	0	0	2	0	0	0	0	0	0	0	0	0	0	0	0
ARHGAP20	ARHGAP20	NM_001258417.1	protein_coding	0	0	0	3	1	0	0	0	0	0	0	0	0	2	0	0	0	0	0	0	0	0	0	0	0	0
ARHGAP20	ARHGAP20	NM_001258418.1	protein_coding	0	0	0	3	1	0	0	0	0	0	0	0	0	2	0	0	0	0	0	0	0	0	0	0	0	0
ARHGAP20	ARHGAP20	NM_020809.3	protein_coding	0	0	0	3	1	0	0	0	0	0	0	0	0	2	0	0	0	0	0	0	0	0	0	0	0	0
ARHGAP23	ARHGAP23	NM_001199417.1	protein_coding	0	2	0	3	0	0	0	0	0	0	0	0	0	3	0	0	0	0	0	0	0	0	0	0	2	0
ARHGAP4	ARHGAP4	NM_001164741.1	protein_coding	0	0	0	5	0	0	0	0	0	0	0	1	0	4	0	0	0	0	0	0	0	0	0	0	0	0
ARHGAP4	ARHGAP4	NM_001666.4	protein_coding	0	0	0	5	0	0	0	0	0	0	0	1	0	4	0	0	0	0	0	0	0	0	0	0	0	0
ARHGDIB	ARHGDIB	NM_001175.6	protein_coding	0	0	0	1	0	0	0	0	0	0	0	0	0	1	0	0	0	0	0	0	0	0	0	0	0	0
ARHGDIB	ARHGDIB	NM_001321420.1	protein_coding	0	0	0	1	0	0	0	0	0	0	0	0	0	1	0	0	0	0	0	0	0	0	0	0	0	0
ARHGDIB	ARHGDIB	NM_001321421.1	protein_coding	0	0	0	1	0	0	0	0	0	0	0	0	0	1	0	0	0	0	0	0	0	0	0	0	0	0
ARHGDIB	ARHGDIB	NM_001321422.1	protein_coding	0	0	0	1	0	0	0	0	0	0	0	0	0	1	0	0	0	0	0	0	0	0	0	0	0	0
ARHGDIB	ARHGDIB	NM_001321423.1	protein_coding	0	0	0	1	0	0	0	0	0	0	0	0	0	1	0	0	0	0	0	0	0	0	0	0	0	0
ARHGDIB	ARHGDIB	NR_135637.1		0	0	0	1	0	0	0	0	0	0	0	0	0	1	0	0	0	0	0	0	0	0	0	0	0	0
ARHGEF10	ARHGEF10	NM_001308152.1	protein_coding	0	0	0	1	0	0	0	0	0	0	0	0	0	1	0	0	0	0	0	0	0	0	0	0	0	0
ARHGEF10	ARHGEF10	NM_001308153.1	protein_coding	0	0	0	1	0	0	0	0	0	0	0	0	0	1	0	0	0	0	0	0	0	0	0	0	0	0
ARHGEF10	ARHGEF10	NM_014629.3	protein_coding	0	0	0	1	0	0	0	0	0	0	0	0	0	1	0	0	0	0	0	0	0	0	0	0	0	0
ARHGEF10L	ARHGEF10L	NR_137287.1		0	0	0	6	0	0	0	0	0	0	0	0	0	3	0	3	0	0	0	0	0	0	0	0	0	0
ARHGEF10L	ARHGEF10L	NR_137288.1		0	0	0	6	0	0	0	0	0	0	0	0	0	3	0	3	0	0	0	0	0	0	0	0	0	0
ARHGEF12	ARHGEF12	NM_001198665.1	protein_coding	0	0	0	1	0	0	0	0	0	0	0	0	0	1	0	0	0	0	0	0	0	0	0	0	0	0
ARHGEF12	ARHGEF12	NM_001301084.1	protein_coding	0	0	0	1	0	0	0	0	0	0	0	0	0	1	0	0	0	0	0	0	0	0	0	0	0	0
ARHGEF12	ARHGEF12	NM_015313.2	protein_coding	0	0	0	1	0	0	0	0	0	0	0	0	0	1	0	0	0	0	0	0	0	0	0	0	0	0
ARHGEF16	ARHGEF16	NM_014448.3	protein_coding	0	2	0	5	1	0	0	0	0	0	0	0	0	4	0	0	0	0	0	0	0	0	0	0	2	0
ARHGEF2	ARHGEF2	NM_001162383.1	protein_coding	0	0	0	4	0	0	0	0	0	0	0	1	0	3	0	0	0	0	0	0	0	0	0	0	0	0
ARHGEF2	ARHGEF2	NM_001162384.1	protein_coding	0	0	0	4	0	0	0	0	0	0	0	1	0	3	0	0	0	0	0	0	0	0	0	0	0	0
ARHGEF2	ARHGEF2	NM_004723.3	protein_coding	0	0	0	4	0	0	0	0	0	0	0	1	0	3	0	0	0	0	0	0	0	0	0	0	0	0
ARHGEF5	ARHGEF5	NM_005435.3	protein_coding	0	0	0	1	0	0	0	0	0	0	0	0	0	1	0	0	0	0	0	0	0	0	0	0	0	0
ARL13B	ARL13B	NM_001174150.1	protein_coding	0	0	0	1	0	0	0	0	0	0	0	0	0	1	0	0	0	0	0	0	0	0	0	0	0	0
ARL13B	ARL13B	NM_001174151.1	protein_coding	0	0	0	1	0	0	0	0	0	0	0	0	0	1	0	0	0	0	0	0	0	0	0	0	0	0
ARL13B	ARL13B	NM_001321328.1	protein_coding	0	0	0	1	0	0	0	0	0	0	0	0	0	1	0	0	0	0	0	0	0	0	0	0	0	0
ARL13B	ARL13B	NM_144996.3	protein_coding	0	0	0	1	0	0	0	0	0	0	0	0	0	1	0	0	0	0	0	0	0	0	0	0	0	0
ARL13B	ARL13B	NM_182896.2	protein_coding	0	0	0	1	0	0	0	0	0	0	0	0	0	1	0	0	0	0	0	0	0	0	0	0	0	0
ARL13B	ARL13B	NR_033427.1		0	0	0	1	0	0	0	0	0	0	0	0	0	1	0	0	0	0	0	0	0	0	0	0	0	0
ARL13B	ARL13B	NR_135621.1		0	0	0	1	0	0	0	0	0	0	0	0	0	1	0	0	0	0	0	0	0	0	0	0	0	0
ARL14EPL	ARL14EPL	NM_001195581.1	protein_coding	0	1	0	1	0	0	0	0	0	0	0	0	0	1	0	0	0	0	0	0	0	0	0	0	1	0
ARL15	ARL15	NM_019087.2	protein_coding	0	1	0	0	0	0	0	0	0	0	0	0	0	0	0	0	0	0	0	0	0	0	0	0	1	0
ARL5C	ARL5C	NM_001143968.1	protein_coding	0	0	0	1	0	0	0	0	0	0	0	0	0	1	0	0	0	0	0	0	0	0	0	0	0	0
ARL9	ARL9	NM_206919.1	protein_coding	0	0	0	1	0	0	0	0	0	0	0	0	0	1	0	0	0	0	0	0	0	0	0	0	0	0
ARMC4	ARMC4	NM_001290020.1	protein_coding	0	1	0	0	0	0	0	0	0	0	0	0	0	1	0	0	0	0	0	1	0	0	0	0	0	0
ARMC4	ARMC4	NM_001290021.1	protein_coding	0	0	0	1	0	0	0	0	0	0	0	0	0	0	0	0	0	0	0	0	0	0	0	0	0	1
ARMC4	ARMC4	NM_001312689.1	protein_coding	0	0	0	1	0	0	0	0	0	0	0	0	0	0	0	0	0	0	0	0	0	0	0	0	0	1
ARMC4	ARMC4	NM_018076.4	protein_coding	0	1	0	0	0	0	0	0	0	0	0	0	0	1	0	0	0	0	0	1	0	0	0	0	0	0
ARMC7	ARMC7	NM_001304271.1	protein_coding	0	0	0	2	0	0	0	0	0	0	0	2	0	0	0	0	0	0	0	0	0	0	0	0	0	0
ARMC7	ARMC7	NM_024585.3	protein_coding	0	0	0	2	0	0	0	0	0	0	0	2	0	0	0	0	0	0	0	0	0	0	0	0	0	0
ARNT2	ARNT2	NM_014862.3	protein_coding	0	0	0	4	0	0	0	0	0	0	0	0	0	4	0	0	0	0	0	0	0	0	0	0	0	0
ARSA	ARSA	NM_000487.5	protein_coding	0	0	0	1	0	0	0	0	0	0	0	0	0	1	0	0	0	0	0	0	0	0	0	0	0	0
ARSA	ARSA	NM_001085425.2	protein_coding	0	0	0	1	0	0	0	0	0	0	0	0	0	1	0	0	0	0	0	0	0	0	0	0	0	0
ARSA	ARSA	NM_001085426.2	protein_coding	0	0	0	1	0	0	0	0	0	0	0	0	0	1	0	0	0	0	0	0	0	0	0	0	0	0
ARSA	ARSA	NM_001085427.2	protein_coding	0	0	0	1	0	0	0	0	0	0	0	0	0	1	0	0	0	0	0	0	0	0	0	0	0	0
ARSA	ARSA	NM_001085428.2	protein_coding	0	0	0	1	0	0	0	0	0	0	0	0	0	1	0	0	0	0	0	0	0	0	0	0	0	0
ARSI	ARSI	NM_001012301.3	protein_coding	0	1	0	0	0	0	0	0	0	0	0	0	0	0	0	0	0	0	0	0	0	0	0	0	1	0
ARVCF	ARVCF	NM_001670.2	protein_coding	0	0	0	2	0	0	0	0	0	0	0	0	0	2	0	0	0	0	0	0	0	0	0	0	0	0
ASB16-AS1	ASB16-AS1	NR_049729.1		0	0	0	2	0	0	0	0	0	0	0	1	0	0	0	0	0	0	0	0	0	0	0	0	0	1
ASB16-AS1	ASB16-AS1	NR_049730.1		0	0	0	2	0	0	0	0	0	0	0	1	0	0	0	0	0	0	0	0	0	0	0	0	0	1
ASB4	ASB4	NM_016116.2	protein_coding	0	0	0	2	0	0	0	0	0	0	0	0	0	2	0	0	0	0	0	0	0	0	0	0	0	0
ASB4	ASB4	NM_145872.2	protein_coding	0	0	0	2	0	0	0	0	0	0	0	0	0	2	0	0	0	0	0	0	0	0	0	0	0	0
ASB8	ASB8	NM_001319296.1	protein_coding	0	0	0	1	0	0	0	0	0	0	0	1	0	0	0	0	0	0	0	0	0	0	0	0	0	0
ASB8	ASB8	NM_001319297.1	protein_coding	0	0	0	1	0	0	0	0	0	0	0	1	0	0	0	0	0	0	0	0	0	0	0	0	0	0
ASB8	ASB8	NM_001319298.1	protein_coding	0	0	0	1	0	0	0	0	0	0	0	1	0	0	0	0	0	0	0	0	0	0	0	0	0	0
ASB8	ASB8	NM_001319299.1	protein_coding	0	0	0	1	0	0	0	0	0	0	0	1	0	0	0	0	0	0	0	0	0	0	0	0	0	0
ASB8	ASB8	NM_001319300.1	protein_coding	0	0	0	1	0	0	0	0	0	0	0	1	0	0	0	0	0	0	0	0	0	0	0	0	0	0
ASB8	ASB8	NM_001319301.1	protein_coding	0	0	0	1	0	0	0	0	0	0	0	1	0	0	0	0	0	0	0	0	0	0	0	0	0	0
ASB8	ASB8	NM_024095.4	protein_coding	0	0	0	1	0	0	0	0	0	0	0	1	0	0	0	0	0	0	0	0	0	0	0	0	0	0
ASIC1	ASIC1	NM_001095.3	protein_coding	0	1	0	1	0	0	0	0	0	0	0	0	0	1	0	0	0	0	0	0	0	0	0	0	1	0
ASIC1	ASIC1	NM_001256830.1	protein_coding	0	0	0	1	0	0	0	0	0	0	0	0	0	1	0	0	0	0	0	0	0	0	0	0	0	0
ASIC1	ASIC1	NM_020039.3	protein_coding	0	1	0	1	0	0	0	0	0	0	0	0	0	1	0	0	0	0	0	0	0	0	0	0	1	0
ASIC1	ASIC1	NR_046389.1		0	0	0	2	0	0	0	0	0	0	0	0	0	1	0	1	0	0	0	0	0	0	0	0	0	0
ASIC2	ASIC2	NM_001094.4	protein_coding	0	0	0	1	0	0	0	0	0	0	0	0	0	1	0	0	0	0	0	0	0	0	0	0	0	0
ASIC2	ASIC2	NM_183377.1	protein_coding	0	0	0	1	0	0	0	0	0	0	0	0	0	1	0	0	0	0	0	0	0	0	0	0	0	0
ASIC5	ASIC5	NM_017419.2	protein_coding	0	1	0	2	0	0	0	0	0	0	0	0	0	2	0	0	0	0	0	1	0	0	0	0	1	0
ASL	ASL	NM_000048.3	protein_coding	0	0	0	3	0	0	0	0	0	0	0	0	0	3	0	0	0	0	0	0	0	0	0	0	0	0
ASL	ASL	NM_001024943.1	protein_coding	0	0	0	3	0	0	0	0	0	0	0	0	0	3	0	0	0	0	0	0	0	0	0	0	0	0
ASL	ASL	NM_001024944.1	protein_coding	0	0	0	3	0	0	0	0	0	0	0	0	0	3	0	0	0	0	0	0	0	0	0	0	0	0
ASL	ASL	NM_001024946.1	protein_coding	0	0	0	3	0	0	0	0	0	0	0	0	0	3	0	0	0	0	0	0	0	0	0	0	0	0
ASMT	ASMT	NM_001171038.1	protein_coding	0	0	0	2	0	0	1	0	0	0	0	0	0	1	0	0	0	0	0	0	0	0	0	0	0	0
ASMT	ASMT	NM_001171039.1	protein_coding	0	0	0	2	0	0	0	0	0	0	0	0	0	1	0	0	0	0	0	0	0	0	0	0	0	1
ASMT	ASMT	NM_004043.2	protein_coding	0	0	0	2	0	0	0	0	0	0	0	0	0	2	0	0	0	0	0	0	0	0	0	0	0	0
ASPH	ASPH	NM_001164750.1	protein_coding	0	3	0	5	0	0	1	0	0	0	0	0	0	7	0	0	0	0	0	3	0	0	0	0	0	0
ASPH	ASPH	NM_001164751.1	protein_coding	0	1	0	3	0	0	1	0	0	0	0	0	0	3	0	0	0	0	0	1	0	0	0	0	0	0
ASPH	ASPH	NM_001164752.1	protein_coding	0	1	0	3	0	0	1	0	0	0	0	0	0	3	0	0	0	0	0	1	0	0	0	0	0	0
ASPH	ASPH	NM_001164753.1	protein_coding	0	1	0	3	0	0	1	0	0	0	0	0	0	3	0	0	0	0	0	1	0	0	0	0	0	0
ASPH	ASPH	NM_001164754.1	protein_coding	0	1	0	5	0	0	2	0	0	0	0	0	0	4	0	0	0	0	0	1	0	0	0	0	0	0
ASPH	ASPH	NM_001164755.1	protein_coding	0	1	0	5	0	0	2	0	0	0	0	0	0	4	0	0	0	0	0	1	0	0	0	0	0	0
ASPH	ASPH	NM_001164756.1	protein_coding	0	0	0	4	0	0	2	0	0	0	0	0	0	2	0	0	0	0	0	0	0	0	0	0	0	0
ASPH	ASPH	NM_004318.3	protein_coding	0	3	0	7	0	0	2	0	0	0	0	0	0	8	0	0	0	0	0	3	0	0	0	0	0	0
ASPH	ASPH	NM_020164.4	protein_coding	0	0	0	2	0	0	1	0	0	0	0	0	0	1	0	0	0	0	0	0	0	0	0	0	0	0
ASPH	ASPH	NM_032466.3	protein_coding	0	1	0	5	0	0	2	0	0	0	0	0	0	4	0	0	0	0	0	1	0	0	0	0	0	0
ASPH	ASPH	NM_032467.3	protein_coding	0	0	0	2	0	0	1	0	0	0	0	0	0	1	0	0	0	0	0	0	0	0	0	0	0	0
ASPH	ASPH	NM_032468.4	protein_coding	0	1	0	3	0	0	1	0	0	0	0	0	0	3	0	0	0	0	0	1	0	0	0	0	0	0
ATAD3A	ATAD3A	NM_001170535.1	protein_coding	0	0	0	1	1	0	0	0	0	0	0	0	0	0	0	0	0	0	0	0	0	0	0	0	0	0
ATAD3A	ATAD3A	NM_001170536.1	protein_coding	0	0	0	1	1	0	0	0	0	0	0	0	0	0	0	0	0	0	0	0	0	0	0	0	0	0
ATAD3A	ATAD3A	NM_018188.3	protein_coding	0	0	0	1	1	0	0	0	0	0	0	0	0	0	0	0	0	0	0	0	0	0	0	0	0	0
ATF1	ATF1	NM_005171.4	protein_coding	0	1	0	0	0	0	0	0	0	0	0	0	0	1	0	0	0	0	0	1	0	0	0	0	0	0
ATF6	ATF6	NM_007348.3	protein_coding	0	0	0	2	0	0	0	0	0	0	0	0	0	2	0	0	0	0	0	0	0	0	0	0	0	0
ATF7IP	ATF7IP	NM_001286514.1	protein_coding	0	1	0	2	0	0	0	0	0	0	0	0	0	3	0	0	0	0	0	1	0	0	0	0	0	0
ATF7IP	ATF7IP	NM_001286515.1	protein_coding	0	1	0	2	0	0	0	0	0	0	0	0	0	3	0	0	0	0	0	1	0	0	0	0	0	0
ATF7IP	ATF7IP	NM_018179.4	protein_coding	0	1	0	2	0	0	0	0	0	0	0	0	0	3	0	0	0	0	0	1	0	0	0	0	0	0
ATF7IP	ATF7IP	NM_181352.1	protein_coding	0	1	0	2	0	0	0	0	0	0	0	0	0	3	0	0	0	0	0	1	0	0	0	0	0	0
ATG16L1	ATG16L1	NM_001190266.1	protein_coding	0	1	0	1	0	0	0	0	0	0	0	0	0	2	0	0	0	0	0	1	0	0	0	0	0	0
ATG16L1	ATG16L1	NM_001190267.1	protein_coding	0	1	0	1	0	0	0	0	0	0	0	0	0	2	0	0	0	0	0	1	0	0	0	0	0	0
ATG16L1	ATG16L1	NM_017974.3	protein_coding	0	1	0	1	0	0	0	0	0	0	0	0	0	2	0	0	0	0	0	1	0	0	0	0	0	0
ATG16L1	ATG16L1	NM_030803.6	protein_coding	0	1	0	1	0	0	0	0	0	0	0	0	0	2	0	0	0	0	0	1	0	0	0	0	0	0
ATG16L1	ATG16L1	NM_198890.2	protein_coding	0	1	0	1	0	0	0	0	0	0	0	0	0	2	0	0	0	0	0	1	0	0	0	0	0	0
ATL2	ATL2	NM_001308076.1	protein_coding	0	0	0	4	0	0	0	0	0	0	0	0	0	3	0	0	0	0	0	0	0	0	0	0	0	1
ATL2	ATL2	NR_024191.1		0	0	0	4	0	0	0	0	0	0	0	0	0	3	0	1	0	0	0	0	0	0	0	0	0	0
ATM	ATM	NM_000051.3	protein_coding	1	0	0	6	0	0	0	0	0	0	0	0	0	7	0	0	0	1	0	0	0	0	0	0	0	0
ATP13A1	ATP13A1	NM_020410.2	protein_coding	0	0	0	2	0	0	0	0	0	0	0	1	0	1	0	0	0	0	0	0	0	0	0	0	0	0
ATP13A2	ATP13A2	NM_001141973.2	protein_coding	0	1	0	1	0	0	0	0	0	0	0	0	0	1	0	0	0	0	0	0	0	0	0	0	1	0
ATP13A2	ATP13A2	NM_001141974.2	protein_coding	0	1	0	1	0	0	0	0	0	0	0	0	0	1	0	0	0	0	0	0	0	0	0	0	1	0
ATP13A2	ATP13A2	NM_022089.3	protein_coding	0	1	0	1	0	0	0	0	0	0	0	0	0	1	0	0	0	0	0	0	0	0	0	0	1	0
ATP13A5	ATP13A5	NM_198505.2	protein_coding	0	0	0	1	0	0	0	0	0	0	0	0	0	1	0	0	0	0	0	0	0	0	0	0	0	0
ATP1A1	ATP1A1	NM_000701.7	protein_coding	0	0	0	1	0	0	0	0	0	0	0	0	0	1	0	0	0	0	0	0	0	0	0	0	0	0
ATP1A1	ATP1A1	NM_001160233.1	protein_coding	0	0	0	1	0	0	0	0	0	0	0	0	0	1	0	0	0	0	0	0	0	0	0	0	0	0
ATP1A1	ATP1A1	NM_001160234.1	protein_coding	0	0	0	1	0	0	0	0	0	0	0	0	0	1	0	0	0	0	0	0	0	0	0	0	0	0
ATP1A1-AS1	ATP1A1-AS1	NR_027645.1		0	0	0	1	0	0	0	0	0	0	0	1	0	0	0	0	0	0	0	0	0	0	0	0	0	0
ATP1A1-AS1	ATP1A1-AS1	NR_027646.1		0	0	0	1	0	0	0	0	0	0	0	0	0	1	0	0	0	0	0	0	0	0	0	0	0	0
ATP2A1	ATP2A1	NM_001286075.1	protein_coding	0	0	0	3	1	0	0	0	0	0	0	0	0	2	0	0	0	0	0	0	0	0	0	0	0	0
ATP2A1	ATP2A1	NM_004320.4	protein_coding	0	0	0	3	1	0	0	0	0	0	0	0	0	2	0	0	0	0	0	0	0	0	0	0	0	0
ATP2A1	ATP2A1	NM_173201.3	protein_coding	0	0	0	3	1	0	0	0	0	0	0	0	0	2	0	0	0	0	0	0	0	0	0	0	0	0
ATP2B1	ATP2B1	NM_001001323.1	protein_coding	0	0	0	1	0	0	0	0	0	0	0	0	0	1	0	0	0	0	0	0	0	0	0	0	0	0
ATP2B1	ATP2B1	NM_001682.2	protein_coding	0	0	0	1	0	0	0	0	0	0	0	0	0	1	0	0	0	0	0	0	0	0	0	0	0	0
ATP2C1	ATP2C1	NM_001001485.2	protein_coding	0	0	0	1	0	0	0	0	0	0	0	0	0	1	0	0	0	0	0	0	0	0	0	0	0	0
ATP2C1	ATP2C1	NM_001001486.1	protein_coding	0	0	0	1	0	0	0	0	0	0	0	0	0	1	0	0	0	0	0	0	0	0	0	0	0	0
ATP2C1	ATP2C1	NM_001001487.1	protein_coding	0	0	0	1	0	0	0	0	0	0	0	0	0	1	0	0	0	0	0	0	0	0	0	0	0	0
ATP2C1	ATP2C1	NM_001199179.1	protein_coding	0	0	0	1	0	0	0	0	0	0	0	0	0	1	0	0	0	0	0	0	0	0	0	0	0	0
ATP2C1	ATP2C1	NM_001199180.1	protein_coding	0	0	0	1	0	0	0	0	0	0	0	0	0	1	0	0	0	0	0	0	0	0	0	0	0	0
ATP2C1	ATP2C1	NM_001199181.1	protein_coding	0	0	0	1	0	0	0	0	0	0	0	0	0	1	0	0	0	0	0	0	0	0	0	0	0	0
ATP2C1	ATP2C1	NM_001199182.1	protein_coding	0	0	0	1	0	0	0	0	0	0	0	0	0	1	0	0	0	0	0	0	0	0	0	0	0	0
ATP2C1	ATP2C1	NM_001199183.1	protein_coding	0	0	0	1	0	0	0	0	0	0	0	0	0	1	0	0	0	0	0	0	0	0	0	0	0	0
ATP2C1	ATP2C1	NM_001199184.1	protein_coding	0	0	0	1	0	0	0	0	0	0	0	0	0	1	0	0	0	0	0	0	0	0	0	0	0	0
ATP2C1	ATP2C1	NM_001199185.1	protein_coding	0	0	0	1	0	0	0	0	0	0	0	0	0	1	0	0	0	0	0	0	0	0	0	0	0	0
ATP2C1	ATP2C1	NM_014382.3	protein_coding	0	0	0	1	0	0	0	0	0	0	0	0	0	1	0	0	0	0	0	0	0	0	0	0	0	0
ATP5I	ATP5I	NM_007100.3	protein_coding	0	0	0	2	0	0	0	0	0	0	0	1	0	1	0	0	0	0	0	0	0	0	0	0	0	0
ATP5I	ATP5I	NR_033743.1		0	0	0	2	0	0	0	0	0	0	0	1	0	1	0	0	0	0	0	0	0	0	0	0	0	0
ATP5O	ATP5O	NM_001697.2	protein_coding	0	0	0	1	0	0	0	0	0	0	0	0	0	1	0	0	0	0	0	0	0	0	0	0	0	0
ATP6V0D2	ATP6V0D2	NM_152565.1	protein_coding	0	0	0	3	0	0	0	0	0	0	0	0	0	3	0	0	0	0	0	0	0	0	0	0	0	0
ATP6V1H	ATP6V1H	NM_015941.3	protein_coding	0	1	0	0	0	0	0	0	0	0	0	0	0	1	0	0	0	0	0	1	0	0	0	0	0	0
ATP6V1H	ATP6V1H	NM_213619.2	protein_coding	0	1	0	0	0	0	0	0	0	0	0	0	0	1	0	0	0	0	0	1	0	0	0	0	0	0
ATP6V1H	ATP6V1H	NM_213620.2	protein_coding	0	1	0	0	0	0	0	0	0	0	0	0	0	1	0	0	0	0	0	1	0	0	0	0	0	0
ATP8A1	ATP8A1	NM_001105529.1	protein_coding	0	0	0	5	0	0	0	0	0	0	0	0	0	5	0	0	0	0	0	0	0	0	0	0	0	0
ATP8A1	ATP8A1	NM_006095.2	protein_coding	0	0	0	5	0	0	0	0	0	0	0	0	0	5	0	0	0	0	0	0	0	0	0	0	0	0
ATP9B	ATP9B	NM_001306085.1	protein_coding	0	1	0	3	0	0	0	0	0	0	0	0	0	3	0	0	0	0	0	0	0	0	0	0	1	0
ATP9B	ATP9B	NM_198531.4	protein_coding	0	1	0	3	0	0	0	0	0	0	0	0	0	3	0	0	0	0	0	0	0	0	0	0	1	0
ATPAF1	ATPAF1	NM_001243728.1	protein_coding	0	0	0	2	0	0	0	0	0	0	0	0	0	1	0	0	0	0	0	0	0	0	0	0	0	1
ATPAF1	ATPAF1	NM_001256418.1	protein_coding	0	0	0	2	0	0	0	0	0	0	0	0	0	1	0	0	0	0	0	0	0	0	0	0	0	1
ATPAF2	ATPAF2	NM_145691.3	protein_coding	0	0	0	1	0	0	0	0	0	0	0	0	0	1	0	0	0	0	0	0	0	0	0	0	0	0
ATRN	ATRN	NM_001207047.2	protein_coding	0	1	0	4	0	0	0	0	0	0	0	0	0	4	0	0	0	0	0	0	0	0	0	0	1	0
ATRN	ATRN	NM_001323332.1	protein_coding	0	1	0	4	0	0	0	0	0	0	0	0	0	4	0	0	0	0	0	0	0	0	0	0	1	0
ATRN	ATRN	NM_139321.2	protein_coding	0	1	0	4	0	0	0	0	0	0	0	0	0	4	0	0	0	0	0	0	0	0	0	0	1	0
ATRN	ATRN	NM_139322.3	protein_coding	0	1	0	4	0	0	0	0	0	0	0	0	0	4	0	0	0	0	0	0	0	0	0	0	1	0
ATXN2L	ATXN2L	NM_001308230.1	protein_coding	0	2	0	1	0	0	0	0	0	0	0	0	0	2	0	0	0	0	0	1	0	0	0	0	1	0
ATXN2L	ATXN2L	NM_007245.3	protein_coding	0	2	0	1	0	0	0	0	0	0	0	0	0	2	0	0	0	0	0	1	0	0	0	0	1	0
ATXN2L	ATXN2L	NM_017492.3	protein_coding	0	2	0	1	0	0	0	0	0	0	0	0	0	2	0	0	0	0	0	1	0	0	0	0	1	0
ATXN2L	ATXN2L	NM_145714.2	protein_coding	0	2	0	1	0	0	0	0	0	0	0	0	0	2	0	0	0	0	0	1	0	0	0	0	1	0
ATXN2L	ATXN2L	NM_148414.2	protein_coding	0	2	0	1	0	0	0	0	0	0	0	0	0	2	0	0	0	0	0	1	0	0	0	0	1	0
ATXN2L	ATXN2L	NM_148415.2	protein_coding	0	2	0	1	0	0	0	0	0	0	0	0	0	2	0	0	0	0	0	1	0	0	0	0	1	0
ATXN2L	ATXN2L	NM_148416.2	protein_coding	0	2	0	1	0	0	0	0	0	0	0	0	0	2	0	0	0	0	0	1	0	0	0	0	1	0
ATXN7L3	ATXN7L3	NM_001098833.1	protein_coding	0	0	0	1	0	0	0	0	0	0	0	1	0	0	0	0	0	0	0	0	0	0	0	0	0	0
ATXN7L3	ATXN7L3	NM_020218.1	protein_coding	0	0	0	1	0	0	0	0	0	0	0	1	0	0	0	0	0	0	0	0	0	0	0	0	0	0
AURKAIP1	AURKAIP1	NM_001127229.1	protein_coding	0	0	0	1	0	0	0	0	0	0	0	0	0	1	0	0	0	0	0	0	0	0	0	0	0	0
AURKAIP1	AURKAIP1	NM_001127230.1	protein_coding	0	0	0	1	0	0	0	0	0	0	0	0	0	1	0	0	0	0	0	0	0	0	0	0	0	0
AURKAIP1	AURKAIP1	NM_017900.2	protein_coding	0	0	0	1	0	0	0	0	0	0	0	0	0	1	0	0	0	0	0	0	0	0	0	0	0	0
AURKC	AURKC	NM_001015878.1	protein_coding	0	0	0	1	0	0	0	0	0	0	0	0	0	1	0	0	0	0	0	0	0	0	0	0	0	0
AURKC	AURKC	NM_001015879.1	protein_coding	0	0	0	1	0	0	0	0	0	0	0	0	0	1	0	0	0	0	0	0	0	0	0	0	0	0
AURKC	AURKC	NM_003160.2	protein_coding	0	0	0	1	0	0	0	0	0	0	0	0	0	1	0	0	0	0	0	0	0	0	0	0	0	0
AUTS2	AUTS2	NM_001127231.2	protein_coding	0	0	0	1	0	0	0	0	0	0	0	0	0	1	0	0	0	0	0	0	0	0	0	0	0	0
AUTS2	AUTS2	NM_015570.3	protein_coding	0	0	0	1	0	0	0	0	0	0	0	0	0	1	0	0	0	0	0	0	0	0	0	0	0	0
AVPR2	AVPR2	NM_000054.4	protein_coding	0	1	0	3	0	0	0	0	0	0	0	3	0	1	0	0	0	0	0	1	0	0	0	0	0	0
AVPR2	AVPR2	NM_001146151.1	protein_coding	0	1	0	3	0	0	0	0	0	0	0	3	0	1	0	0	0	0	0	1	0	0	0	0	0	0
AVPR2	AVPR2	NR_027419.1		0	0	0	4	0	0	0	0	0	0	0	3	0	1	0	0	0	0	0	0	0	0	0	0	0	0
AXIN2	AXIN2	NM_004655.3	protein_coding	0	1	0	0	0	0	0	0	0	0	0	0	0	0	0	0	0	0	0	0	0	0	0	0	1	0
B3GNTL1	B3GNTL1	NM_001009905.2	protein_coding	0	0	0	4	0	0	0	0	0	0	0	4	0	0	0	0	0	0	0	0	0	0	0	0	0	0
B3GNTL1	B3GNTL1	NM_001320742.1	protein_coding	0	0	0	4	0	0	0	0	0	0	0	4	0	0	0	0	0	0	0	0	0	0	0	0	0	0
B3GNTL1	B3GNTL1	NM_001320743.1	protein_coding	0	0	0	4	0	0	0	0	0	0	0	4	0	0	0	0	0	0	0	0	0	0	0	0	0	0
B3GNTL1	B3GNTL1	NR_135465.1		0	0	0	4	0	0	0	0	0	0	0	4	0	0	0	0	0	0	0	0	0	0	0	0	0	0
B3GNTL1	B3GNTL1	NR_135466.1		0	0	0	4	0	0	0	0	0	0	0	4	0	0	0	0	0	0	0	0	0	0	0	0	0	0
B4GALT2	B4GALT2	NM_001005417.2	protein_coding	0	0	0	1	0	0	0	0	0	0	0	1	0	0	0	0	0	0	0	0	0	0	0	0	0	0
B4GALT2	B4GALT2	NM_003780.4	protein_coding	0	0	0	1	0	0	0	0	0	0	0	1	0	0	0	0	0	0	0	0	0	0	0	0	0	0
B4GALT2	B4GALT2	NM_030587.2	protein_coding	0	0	0	1	0	0	0	0	0	0	0	1	0	0	0	0	0	0	0	0	0	0	0	0	0	0
B4GALT6	B4GALT6	NM_004775.3	protein_coding	0	0	0	2	0	0	0	0	0	0	0	0	0	2	0	0	0	0	0	0	0	0	0	0	0	0
BAK1	BAK1	NM_001188.3	protein_coding	0	0	0	1	1	0	0	0	0	0	0	0	0	0	0	0	0	0	0	0	0	0	0	0	0	0
BBS5	BBS5	NM_152384.2	protein_coding	0	0	0	1	0	0	1	0	0	0	0	0	0	0	0	0	0	0	0	0	0	0	0	0	0	0
BCAN	BCAN	NM_021948.4	protein_coding	0	0	0	1	0	0	0	0	0	0	0	0	0	1	0	0	0	0	0	0	0	0	0	0	0	0
BCAN	BCAN	NM_198427.1	protein_coding	0	0	0	1	0	0	0	0	0	0	0	1	0	0	0	0	0	0	0	0	0	0	0	0	0	0
BCL6B	BCL6B	NM_181844.3	protein_coding	0	1	2	1	0	0	0	0	0	0	1	0	0	1	0	0	1	0	0	0	0	0	0	0	1	0
BCO2	BCO2	NM_001037290.2	protein_coding	0	0	0	1	0	0	0	0	0	0	0	0	0	1	0	0	0	0	0	0	0	0	0	0	0	0
BCO2	BCO2	NM_001256397.1	protein_coding	0	0	0	1	0	0	0	0	0	0	0	0	0	1	0	0	0	0	0	0	0	0	0	0	0	0
BCO2	BCO2	NM_001256398.1	protein_coding	0	0	0	1	0	0	0	0	0	0	0	0	0	1	0	0	0	0	0	0	0	0	0	0	0	0
BCO2	BCO2	NM_001256400.1	protein_coding	0	0	0	1	0	0	0	0	0	0	0	0	0	1	0	0	0	0	0	0	0	0	0	0	0	0
BCO2	BCO2	NM_031938.5	protein_coding	0	0	0	1	0	0	0	0	0	0	0	0	0	1	0	0	0	0	0	0	0	0	0	0	0	0
BDNF	BDNF	NM_001143805.1	protein_coding	0	0	0	2	0	0	0	0	0	0	0	0	0	2	0	0	0	0	0	0	0	0	0	0	0	0
BDNF	BDNF	NM_001143806.1	protein_coding	0	0	0	2	0	0	0	0	0	0	0	0	0	2	0	0	0	0	0	0	0	0	0	0	0	0
BDNF	BDNF	NM_001143807.1	protein_coding	0	0	0	2	0	0	0	0	0	0	0	0	0	2	0	0	0	0	0	0	0	0	0	0	0	0
BDNF	BDNF	NM_001143808.1	protein_coding	0	0	0	2	0	0	0	0	0	0	0	0	0	2	0	0	0	0	0	0	0	0	0	0	0	0
BDNF	BDNF	NM_001143809.1	protein_coding	0	0	0	2	0	0	0	0	0	0	0	0	0	2	0	0	0	0	0	0	0	0	0	0	0	0
BDNF	BDNF	NM_001143810.1	protein_coding	0	0	0	2	0	0	0	0	0	0	0	0	0	2	0	0	0	0	0	0	0	0	0	0	0	0
BDNF	BDNF	NM_001143811.1	protein_coding	0	0	0	2	0	0	0	0	0	0	0	0	0	2	0	0	0	0	0	0	0	0	0	0	0	0
BDNF	BDNF	NM_001143812.1	protein_coding	0	0	0	2	0	0	0	0	0	0	0	0	0	2	0	0	0	0	0	0	0	0	0	0	0	0
BDNF	BDNF	NM_001143813.1	protein_coding	0	0	0	2	0	0	0	0	0	0	0	0	0	2	0	0	0	0	0	0	0	0	0	0	0	0
BDNF	BDNF	NM_001143814.1	protein_coding	0	0	0	2	0	0	0	0	0	0	0	0	0	2	0	0	0	0	0	0	0	0	0	0	0	0
BDNF	BDNF	NM_001143816.1	protein_coding	0	0	0	2	0	0	2	0	0	0	0	0	0	0	0	0	0	0	0	0	0	0	0	0	0	0
BDNF	BDNF	NM_001709.4	protein_coding	0	0	0	2	0	0	0	0	0	0	0	0	0	2	0	0	0	0	0	0	0	0	0	0	0	0
BDNF	BDNF	NM_170731.4	protein_coding	0	0	0	2	0	0	0	0	0	0	0	0	0	2	0	0	0	0	0	0	0	0	0	0	0	0
BDNF	BDNF	NM_170732.4	protein_coding	0	0	0	2	0	0	0	0	0	0	0	0	0	2	0	0	0	0	0	0	0	0	0	0	0	0
BDNF	BDNF	NM_170733.3	protein_coding	0	0	0	2	0	0	0	0	0	0	0	0	0	2	0	0	0	0	0	0	0	0	0	0	0	0
BDNF	BDNF	NM_170734.3	protein_coding	0	0	0	2	0	0	0	0	0	0	0	0	0	2	0	0	0	0	0	0	0	0	0	0	0	0
BDNF	BDNF	NM_170735.5	protein_coding	0	0	0	2	0	0	2	0	0	0	0	0	0	0	0	0	0	0	0	0	0	0	0	0	0	0
BDNF-AS	BDNF-AS	NR_002832.2		0	0	0	2	0	0	0	0	0	0	0	0	0	2	0	0	0	0	0	0	0	0	0	0	0	0
BDNF-AS	BDNF-AS	NR_033312.1		0	0	0	2	0	0	0	0	0	0	0	0	0	2	0	0	0	0	0	0	0	0	0	0	0	0
BDNF-AS	BDNF-AS	NR_033313.1		0	0	0	2	0	0	0	0	0	0	0	0	0	2	0	0	0	0	0	0	0	0	0	0	0	0
BDNF-AS	BDNF-AS	NR_033314.1		0	0	0	2	0	0	0	0	0	0	0	0	0	2	0	0	0	0	0	0	0	0	0	0	0	0
BDNF-AS	BDNF-AS	NR_033315.1		0	0	0	2	0	0	0	0	0	0	0	0	0	2	0	0	0	0	0	0	0	0	0	0	0	0
BEST3	BEST3	NM_001282613.1	protein_coding	0	0	0	2	0	0	0	0	0	0	0	0	0	2	0	0	0	0	0	0	0	0	0	0	0	0
BEST3	BEST3	NM_001282614.1	protein_coding	0	1	0	1	0	0	0	0	0	0	0	0	0	1	0	0	0	0	0	0	0	0	0	0	1	0
BEST3	BEST3	NM_001282615.1	protein_coding	0	0	0	1	0	0	0	0	0	0	0	0	0	1	0	0	0	0	0	0	0	0	0	0	0	0
BEST3	BEST3	NM_001282616.1	protein_coding	0	0	0	1	0	0	0	0	0	0	0	0	0	1	0	0	0	0	0	0	0	0	0	0	0	0
BEST3	BEST3	NM_032735.2	protein_coding	0	1	0	1	0	0	0	0	0	0	0	0	0	1	0	0	0	0	0	0	0	0	0	0	1	0
BEST3	BEST3	NM_152439.3	protein_coding	0	0	0	1	0	0	0	0	0	0	0	0	0	1	0	0	0	0	0	0	0	0	0	0	0	0
BFSP2	BFSP2	NM_003571.3	protein_coding	0	0	0	1	0	0	0	0	0	0	0	0	0	0	0	0	0	0	0	0	0	0	0	0	0	1
BOD1L1	BOD1L1	NM_148894.2	protein_coding	0	0	0	1	0	0	0	0	0	0	0	0	0	1	0	0	0	0	0	0	0	0	0	0	0	0
BORA	BORA	NM_001286746.1	protein_coding	0	0	0	3	0	0	1	0	0	0	0	0	0	0	0	0	0	0	0	0	0	0	0	0	0	2
BORA	BORA	NM_001286747.1	protein_coding	0	0	0	3	0	0	0	0	0	0	0	0	0	1	0	0	0	0	0	0	0	0	0	0	0	2
BORA	BORA	NM_024808.3	protein_coding	0	0	0	3	0	0	0	0	0	0	0	0	0	1	0	0	0	0	0	0	0	0	0	0	0	2
BORCS5	BORCS5	NM_001300742.1	protein_coding	0	0	0	1	1	0	0	0	0	0	0	0	0	0	0	0	0	0	0	0	0	0	0	0	0	0
BORCS5	BORCS5	NM_058169.4	protein_coding	0	0	0	1	1	0	0	0	0	0	0	0	0	0	0	0	0	0	0	0	0	0	0	0	0	0
BPIFA1	BPIFA1	NM_001243193.1	protein_coding	0	0	0	2	0	0	0	0	0	0	0	0	0	2	0	0	0	0	0	0	0	0	0	0	0	0
BPIFA1	BPIFA1	NM_016583.3	protein_coding	0	0	0	2	0	0	0	0	0	0	0	0	0	2	0	0	0	0	0	0	0	0	0	0	0	0
BPIFA1	BPIFA1	NM_130852.2	protein_coding	0	0	0	2	0	0	0	0	0	0	0	0	0	2	0	0	0	0	0	0	0	0	0	0	0	0
BPIFB3	BPIFB3	NM_182658.2	protein_coding	0	0	0	1	0	0	0	0	0	0	0	0	0	1	0	0	0	0	0	0	0	0	0	0	0	0
BPNT1	BPNT1	NM_001286149.1	protein_coding	0	0	0	1	1	0	0	0	0	0	0	0	0	0	0	0	0	0	0	0	0	0	0	0	0	0
BPNT1	BPNT1	NM_001286150.1	protein_coding	0	0	0	1	1	0	0	0	0	0	0	0	0	0	0	0	0	0	0	0	0	0	0	0	0	0
BPNT1	BPNT1	NM_001286151.1	protein_coding	0	0	0	1	1	0	0	0	0	0	0	0	0	0	0	0	0	0	0	0	0	0	0	0	0	0
BPNT1	BPNT1	NM_006085.5	protein_coding	0	0	0	1	1	0	0	0	0	0	0	0	0	0	0	0	0	0	0	0	0	0	0	0	0	0
BRPF3	BRPF3	NM_015695.2	protein_coding	0	0	0	1	0	0	0	0	0	0	0	0	0	1	0	0	0	0	0	0	0	0	0	0	0	0
BRWD1	BRWD1	NM_001007246.2	protein_coding	0	0	0	1	0	0	0	0	0	0	0	0	0	1	0	0	0	0	0	0	0	0	0	0	0	0
BRWD1-AS1	BRWD1-AS1	NR_046655.1		0	0	0	1	0	0	0	0	0	0	0	0	0	0	0	0	0	0	0	0	0	0	0	0	0	1
BRWD1-IT2	BRWD1-IT2	NR_111942.1		0	0	0	1	0	0	0	0	0	0	0	0	0	0	0	0	0	0	0	0	0	0	0	0	0	1
BST1	BST1	NM_004334.2	protein_coding	0	0	0	1	0	0	0	0	0	0	0	0	0	1	0	0	0	0	0	0	0	0	0	0	0	0
BTD	BTD	NM_000060.4	protein_coding	0	0	0	1	0	0	0	0	0	0	0	0	0	0	0	0	0	0	0	0	0	0	0	0	0	1
BTD	BTD	NM_001281723.2	protein_coding	0	0	0	1	0	0	1	0	0	0	0	0	0	0	0	0	0	0	0	0	0	0	0	0	0	0
BTD	BTD	NM_001281724.2	protein_coding	0	0	0	1	0	0	0	0	0	0	0	0	0	0	0	0	0	0	0	0	0	0	0	0	0	1
BTD	BTD	NM_001281725.2	protein_coding	0	0	0	1	0	0	0	0	0	0	0	0	0	0	0	0	0	0	0	0	0	0	0	0	0	1
BTD	BTD	NM_001281726.1	protein_coding	0	0	0	1	0	0	0	0	0	0	0	0	0	0	0	0	0	0	0	0	0	0	0	0	0	1
BTD	BTD	NM_001323582.1	protein_coding	0	0	0	1	0	0	0	0	0	0	0	0	0	0	0	0	0	0	0	0	0	0	0	0	0	1
BTG4	BTG4	NM_017589.3	protein_coding	0	1	0	0	0	0	0	0	0	0	0	0	0	0	0	0	0	0	0	0	0	0	0	0	1	0
BTNL2	BTNL2	NM_001304561.1	protein_coding	0	0	0	1	0	0	0	0	0	0	0	0	0	1	0	0	0	0	0	0	0	0	0	0	0	0
BTNL9	BTNL9	NM_001308245.1	protein_coding	0	0	0	1	0	0	0	0	0	0	0	1	0	0	0	0	0	0	0	0	0	0	0	0	0	0
BTRC	BTRC	NM_001256856.1	protein_coding	0	0	0	1	0	0	0	0	0	0	0	0	0	1	0	0	0	0	0	0	0	0	0	0	0	0
BTRC	BTRC	NM_003939.4	protein_coding	0	0	0	1	0	0	0	0	0	0	0	0	0	1	0	0	0	0	0	0	0	0	0	0	0	0
BTRC	BTRC	NM_033637.3	protein_coding	0	0	0	1	0	0	0	0	0	0	0	0	0	1	0	0	0	0	0	0	0	0	0	0	0	0
C10orf105	C10orf105	NM_001168390.1	protein_coding	0	0	0	2	0	0	0	0	0	0	0	0	0	0	0	0	0	0	0	0	0	0	0	0	0	2
C10orf11	C10orf11	NM_001305581.1	protein_coding	0	1	0	0	0	0	0	0	0	0	0	0	0	0	0	0	0	0	0	0	0	0	0	0	1	0
C10orf11	C10orf11	NM_032024.4	protein_coding	0	1	0	0	0	0	0	0	0	0	0	0	0	0	0	0	0	0	0	0	0	0	0	0	1	0
C10orf11	C10orf11	NR_131178.1		0	0	0	1	0	0	0	0	0	0	0	0	0	0	0	1	0	0	0	0	0	0	0	0	0	0
C10orf55	C10orf55	NM_001001791.2	protein_coding	0	0	0	1	0	0	0	0	0	0	0	0	0	1	0	0	0	0	0	0	0	0	0	0	0	0
C10orf76	C10orf76	NM_024541.2	protein_coding	0	1	0	0	0	0	0	0	0	0	0	0	0	1	0	0	0	0	0	1	0	0	0	0	0	0
C10orf90	C10orf90	NM_001004298.2	protein_coding	0	1	0	3	0	0	1	0	0	0	0	0	0	2	0	0	0	0	0	0	0	0	0	0	1	0
C11orf1	C11orf1	NM_022761.2	protein_coding	0	0	0	2	0	0	0	0	0	0	0	0	0	0	0	0	0	0	0	0	0	0	0	0	0	2
C11orf53	C11orf53	NM_198498.2	protein_coding	0	0	0	1	1	0	0	0	0	0	0	0	0	0	0	0	0	0	0	0	0	0	0	0	0	0
C11orf63	C11orf63	NM_024806.3	protein_coding	0	0	0	1	0	0	0	0	0	0	0	0	0	1	0	0	0	0	0	0	0	0	0	0	0	0
C11orf63	C11orf63	NM_199124.2	protein_coding	0	0	0	1	0	0	0	0	0	0	0	0	0	1	0	0	0	0	0	0	0	0	0	0	0	0
C12orf50	C12orf50	NM_152589.1	protein_coding	0	0	0	2	0	0	0	0	0	0	0	0	0	2	0	0	0	0	0	0	0	0	0	0	0	0
C12orf54	C12orf54	NM_152319.3	protein_coding	0	1	0	0	0	0	0	0	0	0	0	0	0	0	0	0	0	0	0	0	0	0	0	0	1	0
C14orf79	C14orf79	NM_174891.3	protein_coding	0	1	0	1	0	0	0	0	0	0	0	0	0	1	0	0	0	0	0	0	0	0	0	0	1	0
C14orf80	C14orf80	NM_001134875.1	protein_coding	0	0	0	3	0	0	0	0	0	0	0	0	0	2	0	0	0	0	0	0	0	0	0	0	0	1
C14orf80	C14orf80	NM_001134876.1	protein_coding	0	0	0	3	0	0	0	0	0	0	0	0	0	2	0	0	0	0	0	0	0	0	0	0	0	1
C14orf80	C14orf80	NM_001134877.1	protein_coding	0	0	0	3	0	0	0	0	0	0	0	0	0	2	0	0	0	0	0	0	0	0	0	0	0	1
C14orf80	C14orf80	NM_001198983.1	protein_coding	0	0	0	3	0	0	0	0	0	0	0	0	0	2	0	0	0	0	0	0	0	0	0	0	0	1
C16orf82	C16orf82	NM_001145545.1	protein_coding	0	0	0	1	1	0	0	0	0	0	0	0	0	0	0	0	0	0	0	0	0	0	0	0	0	0
C16orf96	C16orf96	NM_001145011.1	protein_coding	0	0	0	1	0	0	0	0	0	0	0	0	0	1	0	0	0	0	0	0	0	0	0	0	0	0
C17orf102	C17orf102	NM_207454.2	protein_coding	0	0	0	1	0	0	0	0	0	0	0	0	0	0	0	0	0	0	0	0	0	0	0	0	0	1
C17orf49	C17orf49	NM_001142798.2	protein_coding	0	1	0	1	0	0	0	0	0	0	0	0	0	0	0	0	0	0	0	1	0	0	0	0	1	1
C17orf49	C17orf49	NM_001142799.2	protein_coding	0	0	0	2	0	0	0	0	0	0	0	0	0	1	0	0	0	0	0	0	0	0	0	0	0	1
C17orf49	C17orf49	NM_174893.3	protein_coding	0	1	0	1	0	0	0	0	0	0	0	0	0	0	0	0	0	0	0	1	0	0	0	0	1	1
C17orf75	C17orf75	NM_022344.3	protein_coding	0	0	0	1	0	0	0	0	0	0	0	0	0	1	0	0	0	0	0	0	0	0	0	0	0	0
C18orf8	C18orf8	NM_001276342.1	protein_coding	0	0	0	1	0	0	0	0	0	0	0	0	0	1	0	0	0	0	0	0	0	0	0	0	0	0
C18orf8	C18orf8	NM_001318707.1	protein_coding	0	0	0	1	0	0	0	0	0	0	0	0	0	1	0	0	0	0	0	0	0	0	0	0	0	0
C18orf8	C18orf8	NM_001318708.1	protein_coding	0	0	0	1	0	0	0	0	0	0	0	0	0	1	0	0	0	0	0	0	0	0	0	0	0	0
C18orf8	C18orf8	NM_001318709.1	protein_coding	0	0	0	1	0	0	0	0	0	0	0	0	0	1	0	0	0	0	0	0	0	0	0	0	0	0
C18orf8	C18orf8	NM_013326.4	protein_coding	0	0	0	1	0	0	0	0	0	0	0	0	0	1	0	0	0	0	0	0	0	0	0	0	0	0
C19orf18	C19orf18	NM_152474.4	protein_coding	0	0	0	1	0	0	0	0	0	0	0	0	0	1	0	0	0	0	0	0	0	0	0	0	0	0
C19orf44	C19orf44	NM_001288834.1	protein_coding	0	0	0	3	0	0	0	0	0	0	0	1	0	0	0	0	0	0	0	0	0	0	0	0	0	2
C19orf44	C19orf44	NM_032207.3	protein_coding	0	0	0	3	0	0	0	0	0	0	0	1	0	0	0	0	0	0	0	0	0	0	0	0	0	2
C19orf47	C19orf47	NM_001256440.1	protein_coding	0	0	0	1	0	0	0	0	0	0	0	0	0	1	0	0	0	0	0	0	0	0	0	0	0	0
C19orf47	C19orf47	NM_001256441.1	protein_coding	0	0	0	1	0	0	0	0	0	0	0	0	0	1	0	0	0	0	0	0	0	0	0	0	0	0
C19orf47	C19orf47	NR_046202.1		0	0	0	1	0	0	0	0	0	0	0	0	0	1	0	0	0	0	0	0	0	0	0	0	0	0
C1QB	C1QB	NM_000491.3	protein_coding	0	0	0	1	1	0	0	0	0	0	0	0	0	0	0	0	0	0	0	0	0	0	0	0	0	0
C1orf100	C1orf100	NM_001012970.2	protein_coding	0	0	0	1	0	0	0	0	0	0	0	0	0	1	0	0	0	0	0	0	0	0	0	0	0	0
C1orf100	C1orf100	NM_001276348.1	protein_coding	0	0	0	1	0	0	0	0	0	0	0	0	0	1	0	0	0	0	0	0	0	0	0	0	0	0
C1orf100	C1orf100	NM_001276349.1	protein_coding	0	0	0	1	0	0	0	0	0	0	0	0	0	1	0	0	0	0	0	0	0	0	0	0	0	0
C1orf101	C1orf101	NM_001130957.1	protein_coding	0	0	0	3	0	0	0	0	0	0	0	0	0	3	0	0	0	0	0	0	0	0	0	0	0	0
C1orf101	C1orf101	NM_001242340.1	protein_coding	0	0	0	3	0	0	0	0	0	0	0	0	0	3	0	0	0	0	0	0	0	0	0	0	0	0
C1orf101	C1orf101	NM_173807.4	protein_coding	0	0	0	3	0	0	0	0	0	0	0	0	0	3	0	0	0	0	0	0	0	0	0	0	0	0
C1orf111	C1orf111	NM_182581.3	protein_coding	0	1	0	1	0	0	0	0	0	0	0	0	0	0	0	0	0	0	0	0	0	0	0	0	1	1
C1orf226	C1orf226	NM_001085375.1	protein_coding	0	0	0	1	0	0	0	0	0	0	0	0	0	0	0	0	0	0	0	0	0	0	0	0	0	1
C1orf226	C1orf226	NM_001135240.1	protein_coding	0	0	0	2	0	0	0	0	0	0	0	0	0	0	0	0	0	0	0	0	0	0	0	0	0	2
C1orf27	C1orf27	NM_001164245.1	protein_coding	0	0	0	1	0	0	0	0	0	0	0	0	0	1	0	0	0	0	0	0	0	0	0	0	0	0
C1orf27	C1orf27	NM_001164246.1	protein_coding	0	0	0	1	0	0	0	0	0	0	0	0	0	1	0	0	0	0	0	0	0	0	0	0	0	0
C1orf27	C1orf27	NM_017847.5	protein_coding	0	0	0	1	0	0	0	0	0	0	0	0	0	1	0	0	0	0	0	0	0	0	0	0	0	0
C1orf50	C1orf50	NM_024097.3	protein_coding	0	0	0	1	0	0	0	0	0	0	0	0	0	0	0	0	0	0	0	0	0	0	0	0	0	1
C1orf50	C1orf50	NR_040733.1		0	0	0	1	0	0	0	0	0	0	0	0	0	0	0	0	0	0	0	0	0	0	0	0	0	1
C1orf61	C1orf61	NM_001320453.1	protein_coding	0	0	0	1	0	0	0	0	0	0	0	0	0	1	0	0	0	0	0	0	0	0	0	0	0	0
C1orf61	C1orf61	NM_001320454.1	protein_coding	0	0	0	1	0	0	0	0	0	0	0	0	0	1	0	0	0	0	0	0	0	0	0	0	0	0
C1orf61	C1orf61	NM_001320455.1	protein_coding	0	0	0	1	0	0	0	0	0	0	0	0	0	1	0	0	0	0	0	0	0	0	0	0	0	0
C1orf61	C1orf61	NM_006365.2	protein_coding	0	0	0	1	0	0	0	0	0	0	0	0	0	1	0	0	0	0	0	0	0	0	0	0	0	0
C1orf61	C1orf61	NR_135260.1		0	0	0	1	0	0	0	0	0	0	0	0	0	1	0	0	0	0	0	0	0	0	0	0	0	0
C1orf61	C1orf61	NR_135261.1		0	0	0	1	0	0	0	0	0	0	0	0	0	1	0	0	0	0	0	0	0	0	0	0	0	0
C1orf61	C1orf61	NR_135262.1		0	0	0	1	0	0	0	0	0	0	0	0	0	1	0	0	0	0	0	0	0	0	0	0	0	0
C1orf61	C1orf61	NR_135263.1		0	0	0	1	0	0	0	0	0	0	0	0	0	1	0	0	0	0	0	0	0	0	0	0	0	0
C1orf61	C1orf61	NR_135264.1		0	0	0	1	0	0	0	0	0	0	0	0	0	1	0	0	0	0	0	0	0	0	0	0	0	0
C1orf61	C1orf61	NR_135265.1		0	0	0	1	0	0	0	0	0	0	0	0	0	1	0	0	0	0	0	0	0	0	0	0	0	0
C1orf61	C1orf61	NR_135266.1		0	0	0	1	0	0	0	0	0	0	0	0	0	1	0	0	0	0	0	0	0	0	0	0	0	0
C1orf61	C1orf61	NR_135267.1		0	0	0	1	0	0	0	0	0	0	0	0	0	1	0	0	0	0	0	0	0	0	0	0	0	0
C1orf61	C1orf61	NR_135268.1		0	0	0	1	0	0	0	0	0	0	0	0	0	1	0	0	0	0	0	0	0	0	0	0	0	0
C1orf74	C1orf74	NM_152485.3	protein_coding	0	0	0	1	0	0	0	0	0	0	0	1	0	0	0	0	0	0	0	0	0	0	0	0	0	0
C2	C2	NM_000063.5	protein_coding	0	0	0	1	0	0	0	0	0	0	0	1	0	0	0	0	0	0	0	0	0	0	0	0	0	0
C2	C2	NM_001145903.2	protein_coding	0	0	0	1	0	0	0	0	0	0	0	1	0	0	0	0	0	0	0	0	0	0	0	0	0	0
C2	C2	NM_001178063.2	protein_coding	0	0	0	2	0	0	0	0	0	0	0	1	0	0	0	0	0	0	0	0	0	0	0	0	0	1
C2	C2	NM_001282457.1	protein_coding	0	0	0	2	0	0	0	0	0	0	0	1	0	0	0	0	0	0	0	0	0	0	0	0	0	1
C2	C2	NM_001282458.1	protein_coding	0	0	0	1	0	0	0	0	0	0	0	1	0	0	0	0	0	0	0	0	0	0	0	0	0	0
C20orf141	C20orf141	NM_001256538.1	protein_coding	0	0	0	1	0	0	0	0	0	0	0	1	0	0	0	0	0	0	0	0	0	0	0	0	0	0
C20orf141	C20orf141	NM_080739.2	protein_coding	0	0	0	1	0	0	0	0	0	0	0	1	0	0	0	0	0	0	0	0	0	0	0	0	0	0
C20orf85	C20orf85	NM_178456.2	protein_coding	0	0	0	1	0	0	0	0	0	0	0	0	0	1	0	0	0	0	0	0	0	0	0	0	0	0
C2orf82	C2orf82	NM_206895.1	protein_coding	0	0	0	1	0	0	0	0	0	0	0	1	0	0	0	0	0	0	0	0	0	0	0	0	0	0
C3	C3	NM_000064.3	protein_coding	0	9	0	13	0	0	0	0	0	0	0	0	0	16	0	0	3	0	0	3	0	0	0	0	3	0
C3orf20	C3orf20	NM_001184957.1	protein_coding	0	1	0	2	0	0	0	0	0	0	0	0	0	3	0	0	0	0	0	1	0	0	0	0	0	0
C3orf20	C3orf20	NM_001184958.1	protein_coding	0	1	0	2	0	0	0	0	0	0	0	0	0	3	0	0	0	0	0	1	0	0	0	0	0	0
C3orf20	C3orf20	NM_032137.4	protein_coding	0	1	0	2	0	0	0	0	0	0	0	0	0	3	0	0	0	0	0	1	0	0	0	0	0	0
C3orf22	C3orf22	NM_152533.2	protein_coding	0	0	0	1	0	0	0	0	0	0	0	0	0	1	0	0	0	0	0	0	0	0	0	0	0	0
C3orf22	C3orf22	NR_130715.1		0	0	0	1	0	0	0	0	0	0	0	0	0	1	0	0	0	0	0	0	0	0	0	0	0	0
C3orf35	C3orf35	NM_001302831.1	protein_coding	0	0	0	1	1	0	0	0	0	0	0	0	0	0	0	0	0	0	0	0	0	0	0	0	0	0
C3orf35	C3orf35	NM_001302832.1	protein_coding	0	0	0	1	1	0	0	0	0	0	0	0	0	0	0	0	0	0	0	0	0	0	0	0	0	0
C3orf35	C3orf35	NM_178339.2	protein_coding	0	0	0	1	0	0	0	0	0	0	0	0	0	1	0	0	0	0	0	0	0	0	0	0	0	0
C3orf35	C3orf35	NM_178342.2	protein_coding	0	0	0	1	1	0	0	0	0	0	0	0	0	0	0	0	0	0	0	0	0	0	0	0	0	0
C3orf35	C3orf35	NM_178344.2	protein_coding	0	0	0	1	1	0	0	0	0	0	0	0	0	0	0	0	0	0	0	0	0	0	0	0	0	0
C3orf35	C3orf35	NR_126512.1		0	0	0	1	0	0	0	0	0	0	0	0	0	1	0	0	0	0	0	0	0	0	0	0	0	0
C3orf35	C3orf35	NR_126513.1		0	0	0	1	0	0	0	0	0	0	0	0	0	1	0	0	0	0	0	0	0	0	0	0	0	0
C3orf35	C3orf35	NR_126514.1		0	0	0	1	0	0	0	0	0	0	0	0	0	1	0	0	0	0	0	0	0	0	0	0	0	0
C3orf35	C3orf35	NR_126515.1		0	0	0	1	0	0	0	0	0	0	0	1	0	0	0	0	0	0	0	0	0	0	0	0	0	0
C3orf38	C3orf38	NM_173824.3	protein_coding	0	0	0	1	0	0	1	0	0	0	0	0	0	0	0	0	0	0	0	0	0	0	0	0	0	0
C4A	C4A.4	NM_001252204.1.4	protein_coding	0	0	0	2	0	0	0	0	0	0	0	0	0	1	0	0	0	0	0	0	0	0	0	0	0	1
C4A	C4A.4	NM_007293.2.6	protein_coding	0	0	0	2	0	0	0	0	0	0	0	0	0	1	0	0	0	0	0	0	0	0	0	0	0	1
C4B	C4B	NM_001002029.3	protein_coding	0	0	0	2	0	0	0	0	0	0	0	2	0	0	0	0	0	0	0	0	0	0	0	0	0	0
C4B	C4B.2	NM_001002029.3.2	protein_coding	0	0	0	2	0	0	0	0	0	0	0	0	0	1	0	0	0	0	0	0	0	0	0	0	0	1
C4B_2	C4B_2	NM_001242823.2	protein_coding	0	0	0	2	0	0	0	0	0	0	0	0	0	1	0	0	0	0	0	0	0	0	0	0	0	1
C4B_2	C4B_2.2	NM_001242823.2.2	protein_coding	0	0	0	2	0	0	0	0	0	0	0	2	0	0	0	0	0	0	0	0	0	0	0	0	0	0
C4orf47	C4orf47	NM_001114357.1	protein_coding	0	1	0	4	0	0	0	0	0	0	0	0	0	4	0	0	0	0	0	1	0	0	0	0	0	1
C5orf34	C5orf34	NM_198566.3	protein_coding	0	0	0	3	0	0	1	0	0	0	0	0	0	2	0	0	0	0	0	0	0	0	0	0	0	0
C5orf42	C5orf42	NM_023073.3	protein_coding	0	0	0	1	0	0	0	0	0	0	0	0	0	1	0	0	0	0	0	0	0	0	0	0	0	0
C5orf51	C5orf51	NM_175921.5	protein_coding	1	0	0	0	0	0	0	0	0	0	0	0	0	1	0	0	0	1	0	0	0	0	0	0	0	0
C5orf60	C5orf60	NM_001142306.2	protein_coding	0	0	0	1	0	0	0	0	0	0	0	0	0	1	0	0	0	0	0	0	0	0	0	0	0	0
C5orf60	C5orf60	NM_001305388.1	protein_coding	0	0	0	1	0	0	0	0	0	0	0	0	0	1	0	0	0	0	0	0	0	0	0	0	0	0
C5orf60	C5orf60	NR_131066.1		0	0	0	1	0	0	0	0	0	0	0	0	0	1	0	0	0	0	0	0	0	0	0	0	0	0
C6orf222	C6orf222	NM_001010903.4	protein_coding	0	0	0	1	0	0	0	0	0	0	0	0	0	1	0	0	0	0	0	0	0	0	0	0	0	0
C6orf89	C6orf89	NM_001286635.1	protein_coding	0	0	0	2	0	0	1	0	0	0	0	0	0	1	0	0	0	0	0	0	0	0	0	0	0	0
C6orf89	C6orf89	NM_001286636.1	protein_coding	0	0	0	2	0	0	0	0	0	0	0	0	0	2	0	0	0	0	0	0	0	0	0	0	0	0
C6orf89	C6orf89	NM_001286637.1	protein_coding	0	0	0	2	0	0	1	0	0	0	0	0	0	1	0	0	0	0	0	0	0	0	0	0	0	0
C6orf89	C6orf89	NM_152734.3	protein_coding	0	0	0	2	0	0	1	0	0	0	0	0	0	1	0	0	0	0	0	0	0	0	0	0	0	0
C7	C7	NM_000587.2	protein_coding	0	0	0	1	0	0	0	0	0	0	0	0	0	1	0	0	0	0	0	0	0	0	0	0	0	0
C8orf37	C8orf37	NM_177965.3	protein_coding	0	0	0	1	0	0	0	0	0	0	0	0	0	1	0	0	0	0	0	0	0	0	0	0	0	0
C9orf170	C9orf170	NM_001001709.2	protein_coding	0	0	0	2	0	0	1	0	0	0	0	0	0	1	0	0	0	0	0	0	0	0	0	0	0	0
C9orf85	C9orf85	NM_182505.3	protein_coding	0	0	0	1	0	0	0	0	0	0	0	0	0	1	0	0	0	0	0	0	0	0	0	0	0	0
CA13	CA13	NM_198584.2	protein_coding	0	0	0	2	0	0	0	0	0	0	0	0	0	2	0	0	0	0	0	0	0	0	0	0	0	0
CA2	CA2	NM_000067.2	protein_coding	0	0	0	1	0	0	0	0	0	0	0	0	0	1	0	0	0	0	0	0	0	0	0	0	0	0
CA2	CA2	NM_001293675.1	protein_coding	0	0	0	1	0	0	0	0	0	0	0	0	0	1	0	0	0	0	0	0	0	0	0	0	0	0
CA6	CA6	NM_001215.3	protein_coding	0	0	0	1	1	0	0	0	0	0	0	0	0	0	0	0	0	0	0	0	0	0	0	0	0	0
CA6	CA6	NM_001270500.1	protein_coding	0	0	0	1	0	0	0	0	0	0	0	1	0	0	0	0	0	0	0	0	0	0	0	0	0	0
CA6	CA6	NM_001270501.1	protein_coding	0	0	0	1	1	0	0	0	0	0	0	0	0	0	0	0	0	0	0	0	0	0	0	0	0	0
CA6	CA6	NM_001270502.1	protein_coding	0	0	0	1	1	0	0	0	0	0	0	0	0	0	0	0	0	0	0	0	0	0	0	0	0	0
CA7	CA7	NM_001014435.1	protein_coding	0	0	0	1	0	0	0	0	0	0	0	0	0	1	0	0	0	0	0	0	0	0	0	0	0	0
CA7	CA7	NM_005182.2	protein_coding	0	0	0	1	0	0	0	0	0	0	0	0	0	1	0	0	0	0	0	0	0	0	0	0	0	0
CA8	CA8	NM_001321837.1	protein_coding	0	1	0	3	0	0	1	0	0	0	0	0	0	2	0	0	0	0	0	0	0	0	0	0	1	0
CA8	CA8	NM_001321838.1	protein_coding	0	1	0	3	0	0	1	0	0	0	0	0	0	2	0	0	0	0	0	0	0	0	0	0	1	0
CA8	CA8	NM_001321839.1	protein_coding	0	1	0	3	0	0	1	0	0	0	0	0	0	2	0	0	0	0	0	0	0	0	0	0	1	0
CA8	CA8	NM_004056.5	protein_coding	2	1	0	3	0	0	1	0	0	0	0	0	0	2	0	0	0	0	0	0	0	0	0	2	1	0
CA8	CA8	NR_135821.1		0	0	0	4	0	0	0	0	0	0	0	0	0	2	0	2	0	0	0	0	0	0	0	0	0	0
CAB39L	CAB39L	NM_001079670.2	protein_coding	0	2	0	3	0	0	0	0	0	0	0	0	0	3	0	0	0	0	0	0	0	0	0	0	2	0
CAB39L	CAB39L	NM_001287337.1	protein_coding	0	2	0	3	0	0	0	0	0	0	0	0	0	3	0	0	0	0	0	0	0	0	0	0	2	0
CAB39L	CAB39L	NM_001287338.1	protein_coding	0	2	0	3	0	0	0	0	0	0	0	0	0	3	0	0	0	0	0	0	0	0	0	0	2	0
CAB39L	CAB39L	NM_001287339.1	protein_coding	0	2	0	3	0	0	0	0	0	0	0	0	0	3	0	0	0	0	0	0	0	0	0	0	2	0
CAB39L	CAB39L	NM_030925.3	protein_coding	0	2	0	3	0	0	0	0	0	0	0	0	0	3	0	0	0	0	0	0	0	0	0	0	2	0
CABP1	CABP1	NM_001033677.1	protein_coding	0	0	0	1	0	0	0	0	0	0	0	0	0	1	0	0	0	0	0	0	0	0	0	0	0	0
CABP1	CABP1	NM_004276.4	protein_coding	0	0	0	1	0	0	0	0	0	0	0	0	0	1	0	0	0	0	0	0	0	0	0	0	0	0
CABP1	CABP1	NM_031205.3	protein_coding	0	0	0	1	0	0	0	0	0	0	0	0	0	1	0	0	0	0	0	0	0	0	0	0	0	0
CABYR	CABYR	NM_138643.2	protein_coding	0	0	0	1	0	0	0	0	0	0	0	0	0	1	0	0	0	0	0	0	0	0	0	0	0	0
CABYR	CABYR	NM_138644.2	protein_coding	0	0	0	1	0	0	0	0	0	0	0	0	0	1	0	0	0	0	0	0	0	0	0	0	0	0
CABYR	CABYR	NM_153769.2	protein_coding	0	0	0	1	0	0	0	0	0	0	0	0	0	1	0	0	0	0	0	0	0	0	0	0	0	0
CABYR	CABYR	NM_153770.2	protein_coding	0	0	0	1	0	0	0	0	0	0	0	0	0	1	0	0	0	0	0	0	0	0	0	0	0	0
CACNA1A	CACNA1A	NM_000068.3	protein_coding	0	1	0	6	1	0	0	0	0	0	0	0	0	5	0	0	0	0	0	0	0	0	0	0	1	0
CACNA1A	CACNA1A	NM_001127221.1	protein_coding	0	1	0	6	1	0	0	0	0	0	0	0	0	5	0	0	0	0	0	0	0	0	0	0	1	0
CACNA1A	CACNA1A	NM_001127222.1	protein_coding	0	1	1	5	0	0	0	1	0	0	0	0	0	5	0	0	0	0	0	0	0	0	0	0	1	0
CACNA1A	CACNA1A	NM_001174080.1	protein_coding	0	1	0	6	1	0	0	0	0	0	0	0	0	5	0	0	0	0	0	0	0	0	0	0	1	0
CACNA1A	CACNA1A	NM_023035.2	protein_coding	0	1	1	5	0	0	0	1	0	0	0	0	0	5	0	0	0	0	0	0	0	0	0	0	1	0
CACNB3	CACNB3	NM_000725.3	protein_coding	0	0	0	1	0	0	0	0	0	0	0	0	0	1	0	0	0	0	0	0	0	0	0	0	0	0
CACNB3	CACNB3	NM_001206915.1	protein_coding	0	0	0	1	0	0	0	0	0	0	0	0	0	1	0	0	0	0	0	0	0	0	0	0	0	0
CACNB3	CACNB3	NM_001206916.1	protein_coding	0	0	0	1	0	0	0	0	0	0	0	0	0	1	0	0	0	0	0	0	0	0	0	0	0	0
CACNB3	CACNB3	NM_001206917.1	protein_coding	0	0	0	1	0	0	0	0	0	0	0	0	0	1	0	0	0	0	0	0	0	0	0	0	0	0
CADM4	CADM4	NM_145296.1	protein_coding	0	0	0	1	0	0	0	0	0	0	0	0	0	1	0	0	0	0	0	0	0	0	0	0	0	0
CADPS2	CADPS2	NM_001009571.3	protein_coding	0	0	0	1	0	0	0	0	0	0	0	0	0	1	0	0	0	0	0	0	0	0	0	0	0	0
CADPS2	CADPS2	NM_001167940.1	protein_coding	0	0	0	1	0	0	0	0	0	0	0	0	0	1	0	0	0	0	0	0	0	0	0	0	0	0
CADPS2	CADPS2	NM_017954.10	protein_coding	0	0	0	1	0	0	0	0	0	0	0	0	0	1	0	0	0	0	0	0	0	0	0	0	0	0
CALB2	CALB2	NM_001740.4	protein_coding	0	0	0	1	0	0	0	0	0	0	0	0	0	1	0	0	0	0	0	0	0	0	0	0	0	0
CALB2	CALB2	NM_007088.3	protein_coding	0	0	0	1	0	0	0	0	0	0	0	0	0	1	0	0	0	0	0	0	0	0	0	0	0	0
CALB2	CALB2	NR_027910.2		0	0	0	1	0	0	0	0	0	0	0	0	0	1	0	0	0	0	0	0	0	0	0	0	0	0
CALCR	CALCR	NM_001164738.1	protein_coding	0	0	0	3	0	0	1	0	0	0	0	0	0	2	0	0	0	0	0	0	0	0	0	0	0	0
CALCR	CALCR	NM_001742.3	protein_coding	0	0	0	3	0	0	1	0	0	0	0	0	0	2	0	0	0	0	0	0	0	0	0	0	0	0
CALR3	CALR3	NM_145046.4	protein_coding	0	0	0	3	0	0	0	0	0	0	0	0	0	3	0	0	0	0	0	0	0	0	0	0	0	0
CAMK1G	CAMK1G	NM_020439.2	protein_coding	0	0	0	2	0	0	0	0	0	0	0	1	0	1	0	0	0	0	0	0	0	0	0	0	0	0
CAMK2A	CAMK2A	NM_015981.3	protein_coding	0	2	0	2	0	0	0	0	0	0	0	0	0	2	0	0	1	0	0	0	0	0	0	0	1	0
CAMK2A	CAMK2A	NM_171825.2	protein_coding	0	2	0	2	0	0	0	0	0	0	0	0	0	2	0	0	1	0	0	0	0	0	0	0	1	0
CAMK2G	CAMK2G	NM_001204492.1	protein_coding	0	0	0	1	0	0	0	0	0	0	0	0	0	1	0	0	0	0	0	0	0	0	0	0	0	0
CAMK2G	CAMK2G	NM_001222.3	protein_coding	0	0	0	1	0	0	0	0	0	0	0	0	0	1	0	0	0	0	0	0	0	0	0	0	0	0
CAMK2G	CAMK2G	NM_001320898.1	protein_coding	0	0	0	1	0	0	0	0	0	0	0	0	0	1	0	0	0	0	0	0	0	0	0	0	0	0
CAMK2G	CAMK2G	NM_172169.2	protein_coding	0	0	0	1	0	0	0	0	0	0	0	0	0	1	0	0	0	0	0	0	0	0	0	0	0	0
CAMK2G	CAMK2G	NM_172170.4	protein_coding	0	0	0	1	0	0	0	0	0	0	0	0	0	1	0	0	0	0	0	0	0	0	0	0	0	0
CAMK2G	CAMK2G	NM_172171.2	protein_coding	0	0	0	1	0	0	0	0	0	0	0	0	0	1	0	0	0	0	0	0	0	0	0	0	0	0
CAMK2G	CAMK2G	NM_172173.2	protein_coding	0	0	0	1	0	0	0	0	0	0	0	0	0	1	0	0	0	0	0	0	0	0	0	0	0	0
CAND1	CAND1	NM_001329674.1	protein_coding	0	0	0	2	0	0	0	0	0	0	0	0	0	2	0	0	0	0	0	0	0	0	0	0	0	0
CAND1	CAND1	NM_001329675.1	protein_coding	0	0	0	2	0	0	0	0	0	0	0	0	0	2	0	0	0	0	0	0	0	0	0	0	0	0
CAND1	CAND1	NM_001329676.1	protein_coding	0	0	0	2	0	0	0	0	0	0	0	0	0	2	0	0	0	0	0	0	0	0	0	0	0	0
CAND1	CAND1	NM_018448.4	protein_coding	0	0	0	2	0	0	0	0	0	0	0	0	0	2	0	0	0	0	0	0	0	0	0	0	0	0
CAPN11	CAPN11	NM_007058.3	protein_coding	0	0	0	1	0	0	0	0	0	0	0	0	0	1	0	0	0	0	0	0	0	0	0	0	0	0
CAPN14	CAPN14	NM_001145122.1	protein_coding	0	1	0	2	0	0	0	0	0	0	0	0	0	2	0	0	0	0	0	0	0	0	0	0	1	0
CAPN14	CAPN14	NM_001321270.1	protein_coding	0	1	0	2	0	0	0	0	0	0	0	0	0	2	0	0	0	0	0	0	0	0	0	0	1	0
CAPN9	CAPN9	NM_001319676.1	protein_coding	0	0	0	3	0	0	0	0	0	0	0	0	0	3	0	0	0	0	0	0	0	0	0	0	0	0
CAPN9	CAPN9	NM_006615.2	protein_coding	0	0	0	3	0	0	0	0	0	0	0	0	0	3	0	0	0	0	0	0	0	0	0	0	0	0
CAPN9	CAPN9	NM_016452.2	protein_coding	0	0	0	3	0	0	0	0	0	0	0	0	0	3	0	0	0	0	0	0	0	0	0	0	0	0
CAPNS1	CAPNS1	NM_001003962.2	protein_coding	0	0	0	1	1	0	0	0	0	0	0	0	0	0	0	0	0	0	0	0	0	0	0	0	0	0
CAPNS1	CAPNS1	NM_001302632.1	protein_coding	0	0	0	1	1	0	0	0	0	0	0	0	0	0	0	0	0	0	0	0	0	0	0	0	0	0
CAPNS1	CAPNS1	NM_001302633.1	protein_coding	0	0	0	1	1	0	0	0	0	0	0	0	0	0	0	0	0	0	0	0	0	0	0	0	0	0
CAPNS1	CAPNS1	NM_001749.3	protein_coding	0	0	0	1	1	0	0	0	0	0	0	0	0	0	0	0	0	0	0	0	0	0	0	0	0	0
CAPRIN1	CAPRIN1	NM_005898.4	protein_coding	0	0	0	2	0	0	0	0	0	0	0	0	0	2	0	0	0	0	0	0	0	0	0	0	0	0
CAPRIN1	CAPRIN1	NM_203364.2	protein_coding	0	0	0	2	0	0	0	0	0	0	0	0	0	2	0	0	0	0	0	0	0	0	0	0	0	0
CARD14	CARD14	NM_001257970.1	protein_coding	0	0	0	1	0	0	0	0	0	0	0	0	0	1	0	0	0	0	0	0	0	0	0	0	0	0
CARD14	CARD14	NM_024110.4	protein_coding	0	0	0	1	0	0	0	0	0	0	0	0	0	1	0	0	0	0	0	0	0	0	0	0	0	0
CARD14	CARD14	NM_052819.2	protein_coding	0	0	0	1	0	0	0	0	0	0	0	0	0	0	0	0	0	0	0	0	0	0	0	0	0	1
CARD14	CARD14	NR_047566.1		0	0	0	1	0	0	0	0	0	0	0	0	0	1	0	0	0	0	0	0	0	0	0	0	0	0
CARMIL2	CARMIL2	NM_001013838.1	protein_coding	0	0	0	1	0	0	0	0	0	0	0	1	0	0	0	0	0	0	0	0	0	0	0	0	0	0
CARMIL2	CARMIL2	NM_001317026.1	protein_coding	0	0	0	1	0	0	0	0	0	0	0	1	0	0	0	0	0	0	0	0	0	0	0	0	0	0
CARMIL3	CARMIL3	NM_138360.3	protein_coding	0	1	0	3	0	0	0	0	0	0	0	0	0	3	0	0	0	0	0	0	0	0	0	0	1	0
CASC3	CASC3	NM_007359.4	protein_coding	0	0	0	1	0	0	0	0	0	0	0	0	0	1	0	0	0	0	0	0	0	0	0	0	0	0
CASD1	CASD1	NM_022900.4	protein_coding	0	0	0	3	0	0	0	0	0	0	0	0	0	3	0	0	0	0	0	0	0	0	0	0	0	0
CASP2	CASP2	NM_001224.4	protein_coding	0	0	0	1	0	0	0	0	0	0	0	0	0	1	0	0	0	0	0	0	0	0	0	0	0	0
CASP2	CASP2	NM_032982.3	protein_coding	0	0	0	1	0	0	0	0	0	0	0	0	0	1	0	0	0	0	0	0	0	0	0	0	0	0
CASP2	CASP2	NM_032983.3	protein_coding	0	0	0	1	0	0	0	0	0	0	0	0	0	1	0	0	0	0	0	0	0	0	0	0	0	0
CASQ2	CASQ2	NM_001232.3	protein_coding	0	0	0	1	0	0	1	0	0	0	0	0	0	0	0	0	0	0	0	0	0	0	0	0	0	0
CBFB	CBFB	NM_001755.2	protein_coding	0	0	0	1	0	0	0	0	0	0	0	0	0	1	0	0	0	0	0	0	0	0	0	0	0	0
CBFB	CBFB	NM_022845.2	protein_coding	0	0	0	1	0	0	0	0	0	0	0	0	0	1	0	0	0	0	0	0	0	0	0	0	0	0
CBR3	CBR3	NM_001236.3	protein_coding	3	1	0	1	0	0	0	0	0	0	0	0	0	1	0	0	0	0	0	0	0	0	0	3	1	0
CBR3-AS1	CBR3-AS1	NR_038892.1		0	0	0	2	0	0	0	0	0	0	0	0	0	2	0	0	0	0	0	0	0	0	0	0	0	0
CBR3-AS1	CBR3-AS1	NR_038893.1		0	0	0	2	0	0	0	0	0	0	0	0	0	2	0	0	0	0	0	0	0	0	0	0	0	0
CBR3-AS1	CBR3-AS1	NR_038894.1		0	0	0	1	0	0	0	0	0	0	0	0	0	1	0	0	0	0	0	0	0	0	0	0	0	0
CC2D2A	CC2D2A	NM_001080522.2	protein_coding	0	1	0	8	1	0	0	0	0	0	0	0	0	8	0	0	0	0	0	1	0	0	0	0	0	0
CC2D2A	CC2D2A	NM_001164720.1	protein_coding	0	0	0	1	0	0	0	0	0	0	0	0	0	1	0	0	0	0	0	0	0	0	0	0	0	0
CC2D2A	CC2D2A	NM_020785.2	protein_coding	0	0	0	1	0	0	0	0	0	0	0	0	0	1	0	0	0	0	0	0	0	0	0	0	0	0
CCDC110	CCDC110	NM_001145411.1	protein_coding	0	1	0	3	1	0	0	0	0	0	0	2	0	0	0	0	0	0	0	0	0	0	0	0	1	0
CCDC110	CCDC110	NM_152775.3	protein_coding	0	1	0	3	1	0	0	0	0	0	0	2	0	0	0	0	0	0	0	0	0	0	0	0	1	0
CCDC112	CCDC112	NM_001040440.2	protein_coding	0	0	0	1	0	0	0	0	0	0	0	0	0	1	0	0	0	0	0	0	0	0	0	0	0	0
CCDC112	CCDC112	NM_152549.2	protein_coding	0	0	0	1	0	0	0	0	0	0	0	0	0	1	0	0	0	0	0	0	0	0	0	0	0	0
CCDC144A	CCDC144A	NM_014695.2	protein_coding	0	1	0	1	0	0	0	0	0	0	0	0	0	2	0	0	0	0	0	1	0	0	0	0	0	0
CCDC144A	CCDC144A	NR_130142.1		0	1	0	1	0	0	0	0	0	0	0	0	0	2	0	0	0	0	0	1	0	0	0	0	0	0
CCDC151	CCDC151	NM_001302453.1	protein_coding	0	0	0	3	0	0	0	0	0	0	0	2	0	1	0	0	0	0	0	0	0	0	0	0	0	0
CCDC151	CCDC151	NM_001302454.1	protein_coding	0	0	0	3	0	0	0	0	0	0	0	2	0	1	0	0	0	0	0	0	0	0	0	0	0	0
CCDC151	CCDC151	NM_145045.4	protein_coding	0	0	0	3	0	0	0	0	0	0	0	2	0	1	0	0	0	0	0	0	0	0	0	0	0	0
CCDC152	CCDC152	NM_001134848.1	protein_coding	0	0	0	2	0	0	0	0	0	0	0	0	0	2	0	0	0	0	0	0	0	0	0	0	0	0
CCDC174	CCDC174	NM_016474.4	protein_coding	0	0	0	2	0	0	0	0	0	0	0	0	0	2	0	0	0	0	0	0	0	0	0	0	0	0
CCDC174	CCDC174	NR_135523.1		0	0	0	2	0	0	0	0	0	0	0	0	0	2	0	0	0	0	0	0	0	0	0	0	0	0
CCDC24	CCDC24	NM_152499.2	protein_coding	0	0	0	1	0	0	0	0	0	0	0	0	0	1	0	0	0	0	0	0	0	0	0	0	0	0
CCDC27	CCDC27	NM_152492.2	protein_coding	0	0	0	1	0	0	0	0	0	0	0	0	0	1	0	0	0	0	0	0	0	0	0	0	0	0
CCDC40	CCDC40	NM_001243342.1	protein_coding	0	1	0	0	0	0	0	0	0	0	0	0	0	0	0	0	0	0	0	0	0	0	0	0	1	0
CCDC40	CCDC40	NM_017950.3	protein_coding	0	2	0	1	0	0	0	0	0	0	0	1	0	0	0	0	0	0	0	0	0	0	0	0	2	0
CCDC47	CCDC47	NM_020198.2	protein_coding	0	0	0	1	0	0	0	0	0	0	0	0	0	1	0	0	0	0	0	0	0	0	0	0	0	0
CCDC50	CCDC50	NM_174908.3	protein_coding	0	1	0	1	0	0	0	0	0	0	0	0	0	2	0	0	0	0	0	1	0	0	0	0	0	0
CCDC50	CCDC50	NM_178335.2	protein_coding	0	1	0	1	0	0	0	0	0	0	0	0	0	2	0	0	0	0	0	1	0	0	0	0	0	0
CCDC59	CCDC59	NM_014167.4	protein_coding	0	0	0	3	0	0	0	0	0	0	0	0	0	2	0	0	0	0	0	0	0	0	0	0	0	1
CCDC59	CCDC59	NR_033192.1		0	0	0	3	0	0	0	0	0	0	0	0	0	2	0	0	0	0	0	0	0	0	0	0	0	1
CCDC60	CCDC60	NM_178499.4	protein_coding	0	0	0	2	0	0	0	0	0	0	0	0	0	2	0	0	0	0	0	0	0	0	0	0	0	0
CCDC65	CCDC65	NM_001286957.1	protein_coding	0	0	0	1	0	0	0	0	0	0	0	1	0	0	0	0	0	0	0	0	0	0	0	0	0	0
CCDC65	CCDC65	NM_033124.4	protein_coding	0	0	0	1	0	0	0	0	0	0	0	1	0	0	0	0	0	0	0	0	0	0	0	0	0	0
CCDC69	CCDC69	NM_015621.2	protein_coding	0	0	0	4	0	0	0	0	0	0	0	0	0	4	0	0	0	0	0	0	0	0	0	0	0	0
CCDC73	CCDC73	NM_001008391.3	protein_coding	0	1	0	0	0	0	0	0	0	0	0	0	0	0	0	0	0	0	0	0	0	0	0	0	1	0
CCDC94	CCDC94	NM_018074.4	protein_coding	0	0	0	1	0	0	0	0	0	0	0	0	0	1	0	0	0	0	0	0	0	0	0	0	0	0
CCDC96	CCDC96	NM_153376.2	protein_coding	0	1	0	0	0	0	0	0	0	0	0	0	0	0	0	0	0	0	0	0	0	0	0	0	1	0
CCL1	CCL1	NM_002981.2	protein_coding	0	0	0	1	0	0	0	0	0	0	0	0	0	1	0	0	0	0	0	0	0	0	0	0	0	0
CCL13	CCL13	NM_005408.2	protein_coding	0	0	0	1	0	0	0	0	0	0	0	1	0	0	0	0	0	0	0	0	0	0	0	0	0	0
CCL24	CCL24	NM_002991.2	protein_coding	0	0	0	2	0	0	0	0	0	0	0	2	0	0	0	0	0	0	0	0	0	0	0	0	0	0
CCL3	CCL3	NM_002983.2	protein_coding	0	1	0	0	0	0	0	0	0	0	0	0	0	0	0	0	0	0	0	0	0	0	0	0	1	0
CCL3L1	CCL3L1	NR_111964.1		0	0	0	1	0	0	0	0	0	0	0	0	0	0	0	1	0	0	0	0	0	0	0	0	0	0
CCL3L1	CCL3L1.2	NM_021006.5	protein_coding	0	0	0	1	1	0	0	0	0	0	0	0	0	0	0	0	0	0	0	0	0	0	0	0	0	0
CCL3L3	CCL3L3	NM_001001437.3	protein_coding	0	0	0	1	1	0	0	0	0	0	0	0	0	0	0	0	0	0	0	0	0	0	0	0	0	0
CCL4	CCL4	NM_002984.3	protein_coding	0	1	0	3	0	0	0	0	0	0	0	0	0	2	0	0	0	0	0	0	0	0	0	0	1	1
CCL4L1	CCL4L1	NM_207007.3	protein_coding	0	1	0	3	0	0	1	0	0	0	0	0	0	2	0	0	0	0	0	0	0	0	0	0	1	0
CCL4L1	CCL4L1	NR_111969.1		0	0	0	4	0	0	0	0	0	0	0	0	0	2	0	2	0	0	0	0	0	0	0	0	0	0
CCL4L1	CCL4L1.2	NM_207007.3.2	protein_coding	1	0	0	0	0	0	0	0	0	0	0	0	0	1	0	0	0	1	0	0	0	0	0	0	0	0
CCL4L1	CCL4L1.2	NR_111969.1.2		1	0	0	0	0	0	0	0	0	0	0	0	0	1	0	0	0	1	0	0	0	0	0	0	0	0
CCL4L2	CCL4L2	NM_001291468.1	protein_coding	0	1	0	3	0	0	0	0	0	0	0	0	0	2	0	0	0	0	0	0	0	0	0	0	1	1
CCL4L2	CCL4L2	NM_001291469.1	protein_coding	0	0	0	4	1	0	0	0	0	0	0	0	0	2	0	0	0	0	0	0	0	0	0	0	0	1
CCL4L2	CCL4L2	NM_001291470.1	protein_coding	0	0	0	4	2	0	0	0	0	0	0	0	0	1	0	0	0	0	0	0	0	0	0	0	0	1
CCL4L2	CCL4L2	NM_001291471.1	protein_coding	0	0	0	4	1	0	0	0	0	0	0	0	0	2	0	0	0	0	0	0	0	0	0	0	0	1
CCL4L2	CCL4L2	NM_001291472.1	protein_coding	0	0	0	4	1	0	0	0	0	0	0	0	0	2	0	0	0	0	0	0	0	0	0	0	0	1
CCL4L2	CCL4L2	NM_001291473.1	protein_coding	0	0	0	4	1	0	0	0	0	0	0	0	0	2	0	0	0	0	0	0	0	0	0	0	0	1
CCL4L2	CCL4L2	NM_001291474.1	protein_coding	0	0	0	4	1	0	0	0	0	0	0	0	0	2	0	0	0	0	0	0	0	0	0	0	0	1
CCL4L2	CCL4L2	NM_001291475.1	protein_coding	0	0	0	4	1	0	0	0	0	0	0	0	0	2	0	0	0	0	0	0	0	0	0	0	0	1
CCL4L2	CCL4L2	NR_111970.1		0	0	0	4	0	0	0	0	0	0	0	0	0	2	0	1	0	0	0	0	0	0	0	0	0	1
CCL4L2	CCL4L2.2	NM_001291468.1.2	protein_coding	0	0	0	1	0	0	0	0	0	0	0	0	0	1	0	0	0	0	0	0	0	0	0	0	0	0
CCL4L2	CCL4L2.2	NM_001291469.1.2	protein_coding	0	0	0	1	1	0	0	0	0	0	0	0	0	0	0	0	0	0	0	0	0	0	0	0	0	0
CCL4L2	CCL4L2.2	NM_001291470.1.2	protein_coding	0	0	0	1	1	0	0	0	0	0	0	0	0	0	0	0	0	0	0	0	0	0	0	0	0	0
CCL4L2	CCL4L2.2	NM_001291471.1.2	protein_coding	0	0	0	1	1	0	0	0	0	0	0	0	0	0	0	0	0	0	0	0	0	0	0	0	0	0
CCL4L2	CCL4L2.2	NM_001291472.1.2	protein_coding	0	0	0	1	1	0	0	0	0	0	0	0	0	0	0	0	0	0	0	0	0	0	0	0	0	0
CCL4L2	CCL4L2.2	NM_001291473.1.2	protein_coding	0	0	0	1	1	0	0	0	0	0	0	0	0	0	0	0	0	0	0	0	0	0	0	0	0	0
CCL4L2	CCL4L2.2	NM_001291474.1.2	protein_coding	0	0	0	1	1	0	0	0	0	0	0	0	0	0	0	0	0	0	0	0	0	0	0	0	0	0
CCL4L2	CCL4L2.2	NM_001291475.1.2	protein_coding	0	0	0	1	1	0	0	0	0	0	0	0	0	0	0	0	0	0	0	0	0	0	0	0	0	0
CCL4L2	CCL4L2.2	NR_111970.1.2		0	0	0	1	0	0	0	0	0	0	0	0	0	1	0	0	0	0	0	0	0	0	0	0	0	0
CCNE2	CCNE2	NM_057749.2	protein_coding	0	0	0	1	0	0	0	0	0	0	0	0	0	1	0	0	0	0	0	0	0	0	0	0	0	0
CCNT1	CCNT1	NM_001240.3	protein_coding	0	1	0	0	0	0	0	0	0	0	0	0	0	1	0	0	0	0	0	1	0	0	0	0	0	0
CCNT1	CCNT1	NM_001277842.1	protein_coding	0	1	0	0	0	0	0	0	0	0	0	0	0	1	0	0	0	0	0	1	0	0	0	0	0	0
CCT2	CCT2	NM_001198842.1	protein_coding	0	0	0	4	0	0	0	0	0	0	0	0	0	4	0	0	0	0	0	0	0	0	0	0	0	0
CCT2	CCT2	NM_006431.2	protein_coding	0	0	0	4	0	0	0	0	0	0	0	0	0	4	0	0	0	0	0	0	0	0	0	0	0	0
CD2AP	CD2AP	NM_012120.2	protein_coding	0	1	0	3	0	0	1	0	0	0	0	0	0	2	0	0	0	0	0	0	0	0	0	0	1	0
CD300C	CD300C	NM_006678.4	protein_coding	0	1	0	2	0	0	1	0	0	0	0	0	0	1	0	0	1	0	0	0	0	0	0	0	0	0
CD300LF	CD300LF	NM_001289082.1	protein_coding	0	1	0	0	0	0	0	0	0	0	0	0	0	0	0	0	0	0	0	0	0	0	0	0	1	0
CD300LF	CD300LF	NM_001289083.1	protein_coding	0	1	0	0	0	0	0	0	0	0	0	0	0	0	0	0	0	0	0	0	0	0	0	0	1	0
CD300LF	CD300LF	NM_001289086.1	protein_coding	0	1	0	0	0	0	0	0	0	0	0	0	0	0	0	0	0	0	0	0	0	0	0	0	1	0
CD300LF	CD300LF	NM_001289087.1	protein_coding	0	1	0	0	0	0	0	0	0	0	0	0	0	0	0	0	0	0	0	0	0	0	0	0	1	0
CD300LF	CD300LF	NR_110298.1		0	0	0	1	0	0	0	0	0	0	0	0	0	0	0	1	0	0	0	0	0	0	0	0	0	0
CD34	CD34	NM_001025109.1	protein_coding	0	0	0	1	0	0	0	0	0	0	0	0	0	1	0	0	0	0	0	0	0	0	0	0	0	0
CD34	CD34	NM_001773.2	protein_coding	0	0	0	1	0	0	0	0	0	0	0	0	0	1	0	0	0	0	0	0	0	0	0	0	0	0
CD38	CD38	NM_001775.3	protein_coding	0	0	0	1	0	0	0	0	0	0	0	0	0	1	0	0	0	0	0	0	0	0	0	0	0	0
CD38	CD38	NR_132660.1		0	0	0	1	0	0	0	0	0	0	0	0	0	1	0	0	0	0	0	0	0	0	0	0	0	0
CD44	CD44	NM_001001390.1	protein_coding	0	0	0	3	0	0	0	0	0	0	0	0	0	3	0	0	0	0	0	0	0	0	0	0	0	0
CD44	CD44	NM_001001391.1	protein_coding	0	0	0	3	0	0	0	0	0	0	0	0	0	3	0	0	0	0	0	0	0	0	0	0	0	0
CD44	CD44	NM_001001392.1	protein_coding	0	0	0	3	0	0	0	0	0	0	0	0	0	3	0	0	0	0	0	0	0	0	0	0	0	0
CD44	CD44	NM_001202555.1	protein_coding	0	0	0	3	0	0	0	0	0	0	0	0	0	3	0	0	0	0	0	0	0	0	0	0	0	0
CD44	CD44	NM_001202556.1	protein_coding	0	0	0	3	0	0	0	0	0	0	0	0	0	3	0	0	0	0	0	0	0	0	0	0	0	0
CD44	CD44	NM_001202557.1	protein_coding	0	0	0	3	0	0	0	0	0	0	0	0	0	3	0	0	0	0	0	0	0	0	0	0	0	0
CD46	CD46	NM_002389.4	protein_coding	0	0	0	2	0	0	0	0	0	0	0	0	0	2	0	0	0	0	0	0	0	0	0	0	0	0
CD46	CD46	NM_153826.3	protein_coding	0	0	0	2	0	0	0	0	0	0	0	0	0	2	0	0	0	0	0	0	0	0	0	0	0	0
CD46	CD46	NM_172350.2	protein_coding	0	0	0	2	0	0	0	0	0	0	0	0	0	2	0	0	0	0	0	0	0	0	0	0	0	0
CD46	CD46	NM_172351.2	protein_coding	0	0	0	2	0	0	0	0	0	0	0	0	0	2	0	0	0	0	0	0	0	0	0	0	0	0
CD46	CD46	NM_172352.2	protein_coding	0	0	0	2	0	0	0	0	0	0	0	0	0	2	0	0	0	0	0	0	0	0	0	0	0	0
CD46	CD46	NM_172353.2	protein_coding	0	0	0	2	0	0	0	0	0	0	0	0	0	2	0	0	0	0	0	0	0	0	0	0	0	0
CD46	CD46	NM_172359.2	protein_coding	0	0	0	2	0	0	0	0	0	0	0	0	0	2	0	0	0	0	0	0	0	0	0	0	0	0
CD46	CD46	NM_172361.2	protein_coding	0	0	0	2	0	0	0	0	0	0	0	0	0	2	0	0	0	0	0	0	0	0	0	0	0	0
CD55	CD55	NM_000574.4	protein_coding	0	0	0	2	0	0	0	0	0	0	0	0	0	2	0	0	0	0	0	0	0	0	0	0	0	0
CD55	CD55	NM_001114752.2	protein_coding	0	0	0	2	0	0	0	0	0	0	0	0	0	2	0	0	0	0	0	0	0	0	0	0	0	0
CD55	CD55	NM_001300902.1	protein_coding	0	0	0	2	0	0	0	0	0	0	0	0	0	2	0	0	0	0	0	0	0	0	0	0	0	0
CD55	CD55	NM_001300903.1	protein_coding	0	0	0	2	0	0	0	0	0	0	0	0	0	2	0	0	0	0	0	0	0	0	0	0	0	0
CD55	CD55	NM_001300904.1	protein_coding	0	0	0	2	0	0	0	0	0	0	0	0	0	2	0	0	0	0	0	0	0	0	0	0	0	0
CD55	CD55	NR_125349.1		0	0	0	2	0	0	0	0	0	0	0	0	0	2	0	0	0	0	0	0	0	0	0	0	0	0
CD68	CD68	NM_001040059.1	protein_coding	0	0	0	1	0	0	0	0	0	0	0	0	0	0	0	0	0	0	0	0	0	0	0	0	0	1
CD68	CD68	NM_001251.2	protein_coding	0	0	0	1	0	0	0	0	0	0	0	0	0	0	0	0	0	0	0	0	0	0	0	0	0	1
CD79B	CD79B	NM_000626.3	protein_coding	0	1	0	1	1	0	0	0	0	0	0	0	0	0	0	0	0	0	0	0	0	0	0	0	1	0
CD79B	CD79B	NM_001039933.2	protein_coding	0	1	0	1	1	0	0	0	0	0	0	0	0	0	0	0	0	0	0	0	0	0	0	0	1	0
CD79B	CD79B	NM_001329050.1	protein_coding	0	0	0	2	1	0	0	0	0	0	0	0	0	1	0	0	0	0	0	0	0	0	0	0	0	0
CD79B	CD79B	NM_021602.3	protein_coding	0	0	0	2	1	0	0	0	0	0	0	0	0	1	0	0	0	0	0	0	0	0	0	0	0	0
CD8A	CD8A	NM_001145873.1	protein_coding	0	0	0	1	0	0	0	0	0	0	0	0	0	1	0	0	0	0	0	0	0	0	0	0	0	0
CD8A	CD8A	NM_001768.6	protein_coding	0	0	0	1	0	0	0	0	0	0	0	0	0	1	0	0	0	0	0	0	0	0	0	0	0	0
CD8A	CD8A	NM_171827.3	protein_coding	0	0	0	1	0	0	0	0	0	0	0	0	0	1	0	0	0	0	0	0	0	0	0	0	0	0
CD8A	CD8A	NR_027353.1		0	0	0	1	0	0	0	0	0	0	0	0	0	1	0	0	0	0	0	0	0	0	0	0	0	0
CD8B	CD8B	NM_001178100.1	protein_coding	0	0	0	1	0	0	0	0	0	0	0	0	0	1	0	0	0	0	0	0	0	0	0	0	0	0
CD8B	CD8B	NM_004931.4	protein_coding	0	0	0	1	0	0	0	0	0	0	0	0	0	1	0	0	0	0	0	0	0	0	0	0	0	0
CD8B	CD8B	NM_172101.3	protein_coding	0	0	0	1	0	0	0	0	0	0	0	0	0	1	0	0	0	0	0	0	0	0	0	0	0	0
CD8B	CD8B	NM_172102.3	protein_coding	0	0	0	1	0	0	0	0	0	0	0	0	0	1	0	0	0	0	0	0	0	0	0	0	0	0
CD8B	CD8B	NM_172213.3	protein_coding	0	0	0	1	0	0	0	0	0	0	0	0	0	1	0	0	0	0	0	0	0	0	0	0	0	0
CDA	CDA	NM_001785.2	protein_coding	0	0	0	1	0	0	0	0	0	0	0	0	0	1	0	0	0	0	0	0	0	0	0	0	0	0
CDC45	CDC45	NM_001178010.2	protein_coding	0	0	0	1	0	0	0	0	0	0	0	0	0	1	0	0	0	0	0	0	0	0	0	0	0	0
CDC45	CDC45	NM_001178011.2	protein_coding	0	0	0	1	0	0	0	0	0	0	0	0	0	1	0	0	0	0	0	0	0	0	0	0	0	0
CDC45	CDC45	NM_003504.4	protein_coding	0	0	0	1	0	0	0	0	0	0	0	0	0	1	0	0	0	0	0	0	0	0	0	0	0	0
CDC5L	CDC5L	NM_001253.3	protein_coding	0	0	0	2	0	0	0	0	0	0	0	0	0	2	0	0	0	0	0	0	0	0	0	0	0	0
CDC73	CDC73	NM_024529.4	protein_coding	0	0	0	1	0	0	0	0	0	0	0	0	0	1	0	0	0	0	0	0	0	0	0	0	0	0
CDCA4	CDCA4	NM_017955.3	protein_coding	0	1	0	0	0	0	0	0	0	0	0	0	0	0	0	0	0	0	0	0	0	0	0	0	1	0
CDCA4	CDCA4	NM_145701.2	protein_coding	0	1	0	0	0	0	0	0	0	0	0	0	0	0	0	0	0	0	0	0	0	0	0	0	1	0
CDH1	CDH1	NM_001317184.1	protein_coding	0	1	0	1	0	0	0	0	0	0	0	0	0	1	0	0	0	0	0	0	0	0	0	0	1	0
CDH1	CDH1	NM_001317185.1	protein_coding	0	1	0	1	0	0	0	0	0	0	0	0	0	1	0	0	0	0	0	0	0	0	0	0	1	0
CDH1	CDH1	NM_001317186.1	protein_coding	0	1	0	1	0	0	0	0	0	0	0	0	0	1	0	0	0	0	0	0	0	0	0	0	1	0
CDH1	CDH1	NM_004360.4	protein_coding	0	1	0	1	0	0	0	0	0	0	0	0	0	1	0	0	0	0	0	0	0	0	0	0	1	0
CDH2	CDH2	NM_001308176.1	protein_coding	0	2	0	2	0	0	0	0	0	0	0	0	0	2	0	0	0	0	0	0	0	0	0	0	2	0
CDH2	CDH2	NM_001792.4	protein_coding	0	2	0	2	0	0	0	0	0	0	0	0	0	2	0	0	0	0	0	0	0	0	0	0	2	0
CDH23	CDH23	NM_001171930.1	protein_coding	0	0	0	2	0	0	0	0	0	0	0	0	0	2	0	0	0	0	0	0	0	0	0	0	0	0
CDH23	CDH23	NM_001171931.1	protein_coding	0	0	0	2	0	0	0	0	0	0	0	0	0	2	0	0	0	0	0	0	0	0	0	0	0	0
CDH23	CDH23	NM_001171932.1	protein_coding	0	0	0	1	1	0	0	0	0	0	0	0	0	0	0	0	0	0	0	0	0	0	0	0	0	0
CDH23	CDH23	NM_001171934.1	protein_coding	0	0	0	1	0	0	0	0	0	0	0	0	0	1	0	0	0	0	0	0	0	0	0	0	0	0
CDH23	CDH23	NM_052836.3	protein_coding	0	0	0	1	0	0	0	0	0	0	0	0	0	1	0	0	0	0	0	0	0	0	0	0	0	0
CDH23	CDH23.2	NM_001171933.1	protein_coding	0	0	0	1	0	0	0	0	0	0	0	0	0	1	0	0	0	0	0	0	0	0	0	0	0	0
CDH23	CDH23.2	NM_001171935.1	protein_coding	0	0	0	1	0	0	0	0	0	0	0	0	0	0	0	0	0	0	0	0	0	0	0	0	0	1
CDH23	CDH23.2	NM_001171936.1	protein_coding	0	0	0	1	0	0	0	0	0	0	0	0	0	0	0	0	0	0	0	0	0	0	0	0	0	1
CDH24	CDH24	NM_022478.3	protein_coding	0	0	0	1	0	0	0	0	0	0	0	1	0	0	0	0	0	0	0	0	0	0	0	0	0	0
CDH24	CDH24	NM_144985.3	protein_coding	0	0	0	1	0	0	0	0	0	0	0	1	0	0	0	0	0	0	0	0	0	0	0	0	0	0
CDH3	CDH3	NM_001317195.1	protein_coding	0	0	0	1	0	0	0	0	0	0	0	0	0	1	0	0	0	0	0	0	0	0	0	0	0	0
CDH3	CDH3	NM_001317196.1	protein_coding	0	0	0	1	0	0	0	0	0	0	0	0	0	1	0	0	0	0	0	0	0	0	0	0	0	0
CDH3	CDH3	NM_001793.5	protein_coding	0	0	0	1	0	0	0	0	0	0	0	0	0	1	0	0	0	0	0	0	0	0	0	0	0	0
CDIP1	CDIP1	NM_001199054.1	protein_coding	0	0	0	1	1	0	0	0	0	0	0	0	0	0	0	0	0	0	0	0	0	0	0	0	0	0
CDIP1	CDIP1	NM_001199055.1	protein_coding	0	0	0	1	1	0	0	0	0	0	0	0	0	0	0	0	0	0	0	0	0	0	0	0	0	0
CDIP1	CDIP1	NM_001199056.1	protein_coding	0	0	0	1	1	0	0	0	0	0	0	0	0	0	0	0	0	0	0	0	0	0	0	0	0	0
CDIP1	CDIP1	NM_013399.2	protein_coding	0	0	0	1	1	0	0	0	0	0	0	0	0	0	0	0	0	0	0	0	0	0	0	0	0	0
CDK11A	CDK11A	NM_001313896.1	protein_coding	0	1	0	1	0	0	0	0	0	0	0	0	0	1	0	0	0	0	0	0	0	0	0	0	1	0
CDK11A	CDK11A	NM_001313982.1	protein_coding	0	1	0	1	0	0	0	0	0	0	0	0	0	1	0	0	0	0	0	0	0	0	0	0	1	0
CDK11A	CDK11A	NM_024011.3	protein_coding	0	1	0	1	0	0	0	0	0	0	0	0	0	1	0	0	0	0	0	0	0	0	0	0	1	0
CDK11A	CDK11A	NM_033529.3	protein_coding	0	1	0	1	0	0	0	0	0	0	0	0	0	1	0	0	0	0	0	0	0	0	0	0	1	0
CDK11A	CDK11A	NR_132739.1		0	0	0	2	0	0	0	0	0	0	0	0	0	1	0	1	0	0	0	0	0	0	0	0	0	0
CDK11A	CDK11A	NR_132740.1		0	0	0	2	0	0	0	0	0	0	0	0	0	1	0	1	0	0	0	0	0	0	0	0	0	0
CDK12	CDK12	NM_015083.2	protein_coding	0	0	0	1	0	0	0	0	0	0	0	0	0	1	0	0	0	0	0	0	0	0	0	0	0	0
CDK12	CDK12	NM_016507.3	protein_coding	0	0	0	1	0	0	0	0	0	0	0	0	0	1	0	0	0	0	0	0	0	0	0	0	0	0
CDK9	CDK9	NM_001261.3	protein_coding	0	0	0	1	0	0	0	0	0	0	0	0	0	1	0	0	0	0	0	0	0	0	0	0	0	0
CDKN1B	CDKN1B	NM_004064.4	protein_coding	0	0	0	2	0	0	1	0	0	0	0	1	0	0	0	0	0	0	0	0	0	0	0	0	0	0
CEBPZOS	CEBPZOS	NR_136316.1		0	0	0	1	0	0	0	0	0	0	0	1	0	0	0	0	0	0	0	0	0	0	0	0	0	0
CELF4	CELF4	NM_001025087.1	protein_coding	0	0	0	2	0	0	0	0	0	0	0	0	0	2	0	0	0	0	0	0	0	0	0	0	0	0
CELF4	CELF4	NM_001025088.1	protein_coding	0	0	0	2	0	0	0	0	0	0	0	0	0	2	0	0	0	0	0	0	0	0	0	0	0	0
CELF4	CELF4	NM_001025089.1	protein_coding	0	0	0	2	0	0	0	0	0	0	0	0	0	2	0	0	0	0	0	0	0	0	0	0	0	0
CELF4	CELF4	NM_020180.3	protein_coding	0	0	0	2	0	0	0	0	0	0	0	0	0	2	0	0	0	0	0	0	0	0	0	0	0	0
CEMIP	CEMIP	NM_001293298.1	protein_coding	0	1	0	2	0	0	0	0	0	0	0	0	0	2	0	0	0	0	0	0	0	0	0	0	1	0
CEMIP	CEMIP	NM_001293304.1	protein_coding	0	1	0	2	0	0	0	0	0	0	0	0	0	2	0	0	0	0	0	0	0	0	0	0	1	0
CEMIP	CEMIP	NM_018689.2	protein_coding	0	1	0	2	0	0	0	0	0	0	0	0	0	2	0	0	0	0	0	0	0	0	0	0	1	0
CENPF	CENPF	NM_016343.3	protein_coding	0	0	0	2	0	0	0	0	0	0	0	0	0	2	0	0	0	0	0	0	0	0	0	0	0	0
CENPT	CENPT	NM_025082.3	protein_coding	0	0	0	1	0	0	0	0	0	0	0	0	0	1	0	0	0	0	0	0	0	0	0	0	0	0
CENPV	CENPV	NM_181716.2	protein_coding	0	0	0	1	0	0	0	0	0	0	0	0	0	1	0	0	0	0	0	0	0	0	0	0	0	0
CEP104	CEP104	NM_014704.3	protein_coding	0	2	0	14	0	0	0	0	0	0	0	0	0	10	0	0	0	0	0	1	0	0	0	0	1	5
CEP290	CEP290	NM_025114.3	protein_coding	0	1	0	7	0	0	0	0	0	0	0	0	0	7	0	0	0	0	0	0	0	0	0	0	1	0
CERS6	CERS6	NM_001256126.1	protein_coding	0	0	0	1	0	0	0	0	0	0	0	0	0	1	0	0	0	0	0	0	0	0	0	0	0	0
CERS6	CERS6	NM_203463.2	protein_coding	0	0	0	1	0	0	0	0	0	0	0	0	0	1	0	0	0	0	0	0	0	0	0	0	0	0
CFAP100	CFAP100	NM_182628.2	protein_coding	0	0	0	2	0	0	0	0	0	0	0	1	0	1	0	0	0	0	0	0	0	0	0	0	0	0
CFAP57	CFAP57	NM_001167965.1	protein_coding	0	0	0	3	0	0	0	0	0	0	0	1	0	2	0	0	0	0	0	0	0	0	0	0	0	0
CFAP57	CFAP57	NM_001195831.2	protein_coding	0	0	0	5	0	0	0	0	0	0	0	0	0	5	0	0	0	0	0	0	0	0	0	0	0	0
CFAP57	CFAP57	NM_152498.3	protein_coding	0	0	0	3	0	0	0	0	0	0	0	1	0	2	0	0	0	0	0	0	0	0	0	0	0	0
CFAP74	CFAP74	NM_001304360.1	protein_coding	0	0	0	5	0	0	0	0	0	0	0	0	0	5	0	0	0	0	0	0	0	0	0	0	0	0
CFB	CFB	NM_001710.5	protein_coding	0	1	0	1	0	0	0	0	0	0	0	1	0	0	0	0	0	0	0	0	0	0	0	0	1	0
CGA	CGA	NM_000735.3	protein_coding	0	0	0	1	0	0	0	0	0	0	0	0	0	1	0	0	0	0	0	0	0	0	0	0	0	0
CGA	CGA	NM_001252383.1	protein_coding	1	0	0	0	0	0	0	0	0	0	0	0	0	1	0	0	0	0	1	0	0	0	0	0	0	0
CGGBP1	CGGBP1	NM_001195308.1	protein_coding	0	0	0	3	0	0	0	0	0	0	0	0	0	2	0	0	0	0	0	0	0	0	0	0	0	1
CHD7	CHD7	NM_001316690.1	protein_coding	0	0	0	7	0	0	0	0	0	0	0	0	0	7	0	0	0	0	0	0	0	0	0	0	0	0
CHD7	CHD7	NM_017780.3	protein_coding	0	0	0	7	0	0	0	0	0	0	0	0	0	7	0	0	0	0	0	0	0	0	0	0	0	0
CHERP	CHERP	NM_006387.5	protein_coding	0	2	0	0	0	0	0	0	0	0	0	0	0	0	0	0	1	0	0	0	0	0	0	0	1	0
CHKB-CPT1B	CHKB-CPT1B	NR_027928.2		0	0	0	1	0	0	0	0	0	0	0	0	0	1	0	0	0	0	0	0	0	0	0	0	0	0
CHL1	CHL1	NM_001253388.1	protein_coding	0	0	0	4	0	0	0	0	0	0	0	0	0	4	0	0	0	0	0	0	0	0	0	0	0	0
CHL1-AS1	CHL1-AS1	NR_110739.1		0	0	0	1	0	0	0	0	0	0	0	1	0	0	0	0	0	0	0	0	0	0	0	0	0	0
CHMP2B	CHMP2B	NM_001244644.1	protein_coding	0	1	0	0	0	0	0	0	0	0	0	0	0	0	0	0	0	0	0	0	0	0	0	0	1	0
CHMP2B	CHMP2B	NM_014043.3	protein_coding	0	1	0	0	0	0	0	0	0	0	0	0	0	0	0	0	0	0	0	0	0	0	0	0	1	0
CHRNA1	CHRNA1	NM_000079.3	protein_coding	0	0	0	4	0	0	0	0	0	0	0	0	0	4	0	0	0	0	0	0	0	0	0	0	0	0
CHRNA1	CHRNA1	NM_001039523.2	protein_coding	0	0	0	4	0	0	0	0	0	0	0	0	0	4	0	0	0	0	0	0	0	0	0	0	0	0
CHRNB1	CHRNB1	NM_000747.2	protein_coding	0	0	0	1	0	0	0	0	0	0	0	0	0	1	0	0	0	0	0	0	0	0	0	0	0	0
CHRND	CHRND	NM_000751.2	protein_coding	0	0	0	2	0	0	0	0	0	0	0	0	0	0	0	0	0	0	0	0	0	0	0	0	0	2
CHRND	CHRND	NM_001256657.1	protein_coding	0	0	0	2	0	0	0	0	0	0	0	0	0	0	0	0	0	0	0	0	0	0	0	0	0	2
CHRND	CHRND	NM_001311195.1	protein_coding	0	0	0	2	0	0	0	0	0	0	0	0	0	0	0	0	0	0	0	0	0	0	0	0	0	2
CHRND	CHRND	NM_001311196.1	protein_coding	0	0	0	2	0	0	0	0	0	0	0	0	0	0	0	0	0	0	0	0	0	0	0	0	0	2
CHRNG	CHRNG	NM_005199.4	protein_coding	0	0	0	2	0	0	0	0	0	0	0	0	0	2	0	0	0	0	0	0	0	0	0	0	0	0
CIB3	CIB3	NM_001300922.1	protein_coding	0	1	0	2	0	0	0	0	0	0	0	0	0	2	0	0	1	0	0	0	0	0	0	0	0	0
CIB3	CIB3	NM_054113.3	protein_coding	0	1	0	2	0	0	0	0	0	0	0	0	0	2	0	0	1	0	0	0	0	0	0	0	0	0
CIDEA	CIDEA	NM_001279.3	protein_coding	0	0	0	2	0	0	0	0	0	0	0	0	0	2	0	0	0	0	0	0	0	0	0	0	0	0
CIDEA	CIDEA	NM_001318383.1	protein_coding	0	0	0	2	0	0	0	0	0	0	0	0	0	2	0	0	0	0	0	0	0	0	0	0	0	0
CIDEA	CIDEA	NR_134607.1		0	0	0	2	0	0	0	0	0	0	0	0	0	2	0	0	0	0	0	0	0	0	0	0	0	0
CIDEB	CIDEB	NM_001318807.1	protein_coding	0	0	0	4	0	0	0	0	0	0	0	4	0	0	0	0	0	0	0	0	0	0	0	0	0	0
CIDEB	CIDEB	NM_014430.2	protein_coding	0	0	0	4	0	0	0	0	0	0	0	4	0	0	0	0	0	0	0	0	0	0	0	0	0	0
CISD3	CISD3	NM_001136498.1	protein_coding	0	0	0	1	0	0	0	0	0	0	0	0	0	1	0	0	0	0	0	0	0	0	0	0	0	0
CIT	CIT	NM_001206999.1	protein_coding	0	1	0	0	0	0	0	0	0	0	0	0	0	0	0	0	0	0	0	0	0	0	0	0	1	0
CIT	CIT	NM_007174.2	protein_coding	0	1	0	0	0	0	0	0	0	0	0	0	0	0	0	0	0	0	0	0	0	0	0	0	1	0
CKS2	CKS2	NM_001827.2	protein_coding	0	0	0	1	0	0	0	0	0	0	0	1	0	0	0	0	0	0	0	0	0	0	0	0	0	0
CLASP2	CLASP2	NM_001207044.1	protein_coding	0	0	0	1	0	0	0	0	0	0	0	0	0	1	0	0	0	0	0	0	0	0	0	0	0	0
CLASP2	CLASP2	NM_015097.2	protein_coding	0	0	0	2	0	0	0	0	0	0	0	0	0	2	0	0	0	0	0	0	0	0	0	0	0	0
CLCN1	CLCN1	NR_046453.1		0	0	0	1	0	0	0	0	0	0	0	0	0	0	0	1	0	0	0	0	0	0	0	0	0	0
CLDN14	CLDN14	NM_001146077.1	protein_coding	0	2	0	0	0	0	0	0	0	0	0	0	0	0	0	0	0	0	0	0	0	0	0	0	2	0
CLDN14	CLDN14	NM_001146078.2	protein_coding	0	2	0	0	0	0	0	0	0	0	0	0	0	0	0	0	0	0	0	0	0	0	0	0	2	0
CLDN14	CLDN14	NM_001146079.1	protein_coding	0	2	0	0	0	0	0	0	0	0	0	0	0	0	0	0	0	0	0	0	0	0	0	0	2	0
CLDN14	CLDN14	NM_012130.3	protein_coding	0	2	0	0	0	0	0	0	0	0	0	0	0	0	0	0	0	0	0	0	0	0	0	0	2	0
CLDN14	CLDN14	NM_144492.2	protein_coding	0	2	0	0	0	0	0	0	0	0	0	0	0	0	0	0	0	0	0	0	0	0	0	0	2	0
CLDN7	CLDN7	NM_001185023.1	protein_coding	0	0	0	1	1	0	0	0	0	0	0	0	0	0	0	0	0	0	0	0	0	0	0	0	0	0
CLDND2	CLDND2	NM_152353.2	protein_coding	0	0	0	1	0	0	0	0	0	0	0	0	0	0	0	0	0	0	0	0	0	0	0	0	0	1
CLEC18C	CLEC18C	NM_173619.3	protein_coding	0	0	0	1	0	0	0	0	0	0	0	0	0	1	0	0	0	0	0	0	0	0	0	0	0	0
CLGN	CLGN	NM_001130675.1	protein_coding	0	0	0	2	0	0	0	0	0	0	0	0	0	2	0	0	0	0	0	0	0	0	0	0	0	0
CLGN	CLGN	NM_004362.2	protein_coding	0	0	0	2	0	0	0	0	0	0	0	0	0	2	0	0	0	0	0	0	0	0	0	0	0	0
CLIC5	CLIC5	NM_001114086.1	protein_coding	0	0	0	1	0	0	0	0	0	0	0	0	0	1	0	0	0	0	0	0	0	0	0	0	0	0
CLIC5	CLIC5	NM_001256023.1	protein_coding	0	0	0	1	0	0	0	0	0	0	0	0	0	1	0	0	0	0	0	0	0	0	0	0	0	0
CLIC5	CLIC5	NM_016929.4	protein_coding	0	0	0	1	0	0	0	0	0	0	0	0	0	1	0	0	0	0	0	0	0	0	0	0	0	0
CLIC6	CLIC6	NM_001317009.1	protein_coding	0	1	0	3	0	0	0	0	0	0	0	0	0	3	0	0	0	0	0	0	0	0	0	0	1	0
CLIC6	CLIC6	NM_053277.2	protein_coding	0	1	0	3	0	0	0	0	0	0	0	0	0	3	0	0	0	0	0	0	0	0	0	0	1	0
CLLU1	CLLU1	NM_001025233.2	protein_coding	0	1	0	0	0	0	0	0	0	0	0	0	0	0	0	0	0	0	0	0	0	0	0	0	1	0
CLLU1	CLLU1	NR_027932.1		0	0	0	1	0	0	0	0	0	0	0	0	0	1	0	0	0	0	0	0	0	0	0	0	0	0
CLLU1	CLLU1	NR_027933.1		0	0	0	1	0	0	0	0	0	0	0	0	0	1	0	0	0	0	0	0	0	0	0	0	0	0
CLLU1OS	CLLU1OS	NM_001025232.1	protein_coding	0	0	0	1	0	0	0	0	0	0	0	0	0	1	0	0	0	0	0	0	0	0	0	0	0	0
CLNK	CLNK	NM_052964.2	protein_coding	0	1	0	1	0	0	0	0	0	0	0	0	0	1	0	0	0	0	0	0	0	0	0	0	1	0
CLOCK	CLOCK	NM_001267843.1	protein_coding	0	1	0	1	0	0	0	0	0	0	0	0	0	1	0	0	0	0	0	0	0	0	0	0	1	0
CLOCK	CLOCK	NM_004898.3	protein_coding	0	1	0	1	0	0	0	0	0	0	0	0	0	1	0	0	0	0	0	0	0	0	0	0	1	0
CLPP	CLPP	NM_006012.2	protein_coding	0	0	0	1	0	0	0	0	0	0	0	0	0	1	0	0	0	0	0	0	0	0	0	0	0	0
CLPS	CLPS	NM_001252597.1	protein_coding	0	0	0	1	0	0	0	0	0	0	0	0	0	0	0	0	0	0	0	0	0	0	0	0	0	1
CLPS	CLPS	NM_001252598.1	protein_coding	0	0	0	1	0	0	0	0	0	0	0	0	0	0	0	0	0	0	0	0	0	0	0	0	0	1
CLPS	CLPS	NM_001832.3	protein_coding	0	0	0	1	0	0	0	0	0	0	0	0	0	0	0	0	0	0	0	0	0	0	0	0	0	1
CLPSL1	CLPSL1	NM_001010886.3	protein_coding	0	1	0	0	0	0	0	0	0	0	0	0	0	0	0	0	0	0	0	0	0	0	0	0	1	0
CLPX	CLPX	NM_006660.4	protein_coding	0	0	0	1	0	0	0	0	0	0	0	0	0	1	0	0	0	0	0	0	0	0	0	0	0	0
CLPX	CLPX	NR_133680.1		0	0	0	1	0	0	0	0	0	0	0	0	0	0	0	1	0	0	0	0	0	0	0	0	0	0
CLSTN1	CLSTN1	NM_001009566.2	protein_coding	0	0	0	1	0	0	0	0	0	0	0	0	0	1	0	0	0	0	0	0	0	0	0	0	0	0
CLSTN1	CLSTN1	NM_001302883.1	protein_coding	0	0	0	1	0	0	0	0	0	0	0	0	0	1	0	0	0	0	0	0	0	0	0	0	0	0
CLSTN1	CLSTN1	NM_014944.4	protein_coding	0	0	0	1	0	0	0	0	0	0	0	0	0	1	0	0	0	0	0	0	0	0	0	0	0	0
CLUL1	CLUL1	NM_001289036.1	protein_coding	0	0	0	5	0	0	0	0	0	0	0	0	0	5	0	0	0	0	0	0	0	0	0	0	0	0
CLUL1	CLUL1	NM_001318522.1	protein_coding	0	0	0	5	0	0	0	0	0	0	0	0	0	5	0	0	0	0	0	0	0	0	0	0	0	0
CLUL1	CLUL1	NM_014410.4	protein_coding	0	0	0	5	0	0	0	0	0	0	0	0	0	5	0	0	0	0	0	0	0	0	0	0	0	0
[truncated: 4,343 more rows]
