# Supplementary material for: Unveiling racial disparities in prostate cancer using an integrative genomic and transcriptomic analysis
Source: Cell Insight. 2025 Feb 17;4(2):100238. doi: 10.1016/j.cellin.2025.100238 (PMC11914995; doi:10.1016/j.cellin.2025.100238)
Supplement: Multimedia component 9 [file mmc9.zip › cellin_100238_mmc9.txt]

#GeneName	FC	Pval
SFTPD	-0.6693932	0.050564
LLPH-AS1	-0.9327932	0.050618
ZIM2	1.0750385	0.050832
ZIM2-AS1	1.0750385	0.050832
ZIM3	1.0750385	0.050832
TICAM1	-0.4232309	0.052176
SLC36A1	-1.0268992	0.053948
KDR	0.6739463	0.054492
ASXL3	1.0114634	0.054824
NCAPG2	0.4071357	0.056188
BCO2	0.9910313	0.057573
OLFM4	-2.3165029	0.058718
ELP4	0.4091389	0.060195
MLK7-AS1	1.9712571	0.060873
ATP9B	1.2682486	0.062441
ATPAF1	1.2682486	0.062441
SPATS1	0.490581	0.062688
DEFB125	-0.9230728	0.063043
ZC3HAV1L	0.576688	0.064629
AMPD1	-1.816429	0.06465
HILS1	0.6813166	0.064806
PREX2	0.9528815	0.066575
TMEM101	1.1620945	0.067138
SLC23A1	-0.8714781	0.06722
TXNRD3NB	0.406134	0.067681
S100P	-1.7609491	0.068285
MIR653	0.5330115	0.06961
SLC34A3	1.3549883	0.071102
ABCC4	-1.1126744	0.071297
ZDHHC14	-0.5423182	0.071298
THNSL2	0.8029566	0.072038
TUBGCP6	0.6159184	0.073433
DLX5	1.2982522	0.074155
SELO	0.7533757	0.075047
KDELC2	0.5873493	0.075804
ANKRD24	-1.4411661	0.076437
C1orf111	0.3853592	0.077372
ZNF343	0.9470881	0.080935
TMEM104	-0.5463034	0.081557
NR1D2	0.5403602	0.083029
RNASEK	0.382279	0.083099
RNASEK-C17orf49	0.382279	0.083099
TBC1D9	0.3435254	0.083224
DSCAM	-1.0919267	0.08324
DSCAS	-1.0919267	0.08324
TEPP	1.02985	0.084135
TERB1	1.02985	0.084135
PDPR	1.4549004	0.085855
C7	0.8644487	0.086284
MIR718	0.6409833	0.087822
MIR7641-2	0.6409833	0.087822
KLRG2	0.6832945	0.088371
ALPL	0.5917198	0.088792
RBM23	0.5182664	0.088978
ELP5	1.3898258	0.093257
CGA	1.2789559	0.09446
MFSD13A	0.6600257	0.09471
CHRND	-0.7902243	0.095065
CEMIP	-0.5721275	0.096849
H6PD	-0.9115374	0.097644
ZP3	-1.1032496	0.099819
TRPM8	-1.0163614	0.100507
APIP	0.3642891	0.101269
KLK3	-0.7407234	0.102291
KLK4	-0.7407234	0.102291
IMPACT	0.3757748	0.102492
RGS22	-0.954369	0.102958
OLFML2B	0.5211703	0.104289
CEP192	0.4606432	0.104837
LAMB3	-0.7340896	0.105741
PLA2G4A	0.5885489	0.107058
ITGA1	0.899909	0.107445
NSUN7	1.132259	0.108227
MYL1	-2.8266138	0.110081
NDOR1	0.8340199	0.110718
MHRT	-0.3868053	0.111727
FCHSD1	0.8246584	0.112784
TTC9B	0.9070335	0.112844
NLRC4	0.3711464	0.113142
SERTAD4	0.5141041	0.113509
SHOX	0.9020366	0.115665
FCGBP	-1.0007727	0.117467
SLC25A31	-1.1933581	0.118634
ZBTB9	-0.7849014	0.120985
FAM227A	1.1933843	0.121054
LOC100131347	-0.7953358	0.12119
MAML3	-1.1745178	0.121974
ZNF671	0.3539662	0.122236
SLC38A6	0.3214743	0.123129
CDH11	0.5036606	0.123443
PEX1	0.3903955	0.123508
TAF2	0.2677967	0.123748
ZNF430	0.3823235	0.123881
ZNF431	0.3823235	0.123881
RAD21	0.5698086	0.124601
CRIP2	1.4038724	0.1254
CRIPAK	1.4038724	0.1254
CA6	0.6844611	0.125636
CYP21A2	-0.7365528	0.126787
NDUFV2	-0.3753748	0.127861
NDUFV2-AS1	-0.3753748	0.127861
TMPRSS12	-1.6366627	0.128154
CCL24	-0.6743922	0.129041
LRRC20	-0.6395578	0.129127
FBXO3	0.3011271	0.129265
SLFN11	0.3882607	0.129308
ENPP2	0.623076	0.130858
NEK5	0.2981407	0.131044
GALNT3	-0.6529955	0.131223
GALNT4	-0.6529955	0.131223
NOP14	-0.4305883	0.131415
EMC2	0.3095211	0.131749
PER3	0.3946714	0.131798
PERM1	0.3946714	0.131798
DVL2	0.3037454	0.132354
C16orf71	-1.0283557	0.132893
TMBIM4	0.3216742	0.133674
ERP27	0.6388329	0.134051
ADGRF5	0.4883797	0.134673
MYOZ3	-0.8996382	0.135092
CALB2	0.4965208	0.13716
ZNF264	0.3226383	0.137215
ETFB	-0.3585848	0.137477
NOX3	-1.1888085	0.137995
ZNF155	0.8535174	0.138438
CTDNEP1	-0.4475684	0.140394
NTRK1	0.9859537	0.14205
SNORD20	-0.3490999	0.142071
CSF3	-1.6214615	0.142336
MED31	0.5559469	0.143564
SYNE2	0.770958	0.144129
ANXA1	-0.4218953	0.144651
LOC257396	-0.4484616	0.144793
DIP2B	0.4084751	0.144829
CFAP57	-1.0872682	0.145254
C1orf100	0.3274614	0.145469
C1orf101	0.3274614	0.145469
ZNF286A	0.974213	0.145481
ATF1	0.3573648	0.145742
TGIF1	-0.4403856	0.145994
ASTN1	1.1361091	0.146101
EPS8	0.4441808	0.146274
TSNAXIP1	0.5024394	0.148792
USP29	0.8267505	0.149203
DUSP12	0.2517758	0.149408
TAS2R16	0.6311846	0.150058
FOLH1	1.2005889	0.150521
VPS36	-0.3004922	0.151
GRHL2	-0.6837338	0.151322
GUCY1A3	-0.5332189	0.152516
HTT	-0.569977	0.153653
IFIT3	0.4772598	0.154355
FKBP5	1.8809742	0.154559
DLAT	0.3606284	0.1549
CDH5	0.3804316	0.155662
FCGR3B	0.5494875	0.156011
EXOC2	-0.2773255	0.157408
LRRC28	0.822999	0.158374
ANXA13	1.0394774	0.158593
ITPKC	-0.7246109	0.15915
HLA-DRB1	0.4988353	0.159254
DCBLD2	1.0046081	0.159621
SLC25A33	0.2925687	0.16031
MIA-RAB4B	0.9108548	0.162435
ZNF83	0.4531825	0.162727
ZNF830	0.4531825	0.162727
LIN7A	0.906163	0.162823
RNF150	0.4701039	0.162944
SPTBN4	-0.7136218	0.162989
MIA	-0.6226197	0.163667
MPP2	0.3914373	0.164733
LOC101927179	-0.486255	0.164796
CSTF3	0.268925	0.164943
RBM47	-0.6423589	0.165918
THTPA	0.3537145	0.166012
SYNE4	-0.5370435	0.166334
SYNGAP1	-0.5370435	0.166334
NOP14-AS1	-0.7444521	0.166664
CYTL1	0.6711442	0.167835
D2HGDH	0.6711442	0.167835
TGS1	0.3585933	0.169485
NUP107	-0.2693617	0.170046
NOC2L	0.2796115	0.170707
SLC25A13	0.3114913	0.170925
RBMS3	0.3490605	0.171157
RBMS3-AS1	0.3490605	0.171157
ENO3	-1.2990373	0.172033
CRIM1	0.9092038	0.173014
SLC9A3R1	0.4436356	0.173122
PABPC1L	-0.2930161	0.173198
CSMD1	0.5113689	0.173651
CSMD3	0.5113689	0.173651
MYOM2	-0.732272	0.173879
AFG3L2	-0.3487028	0.17602
TAS2R41	0.9279078	0.177464
TAS2R42	0.9279078	0.177464
ZNF493	0.525847	0.17769
ZNF497	0.525847	0.17769
ZNF606	0.3978023	0.180645
RFC4	0.256291	0.18111
MAML1	0.2630012	0.18112
ADSS	0.307457	0.181385
KLK10	0.9265859	0.182608
ARHGAP4	-0.5667944	0.184944
ZNF714	1.312757	0.185011
RAPGEF4	0.4024136	0.185047
RAPGEF4-AS1	0.4024136	0.185047
KCNT2	-0.371689	0.186417
TMEM147-AS1	0.4338191	0.186721
KRT23	-0.6889516	0.18742
ZSWIM5	0.4767885	0.187503
PLEKHG7	-0.3814956	0.187757
PLEKHH2	-0.3814956	0.187757
ARSA	0.5225625	0.18838
CLDND2	0.4993352	0.188835
MYOM1	-1.1444083	0.189078
SMCHD1	0.4288178	0.189086
RAB37	0.2300159	0.190034
LINC01565	-0.6068513	0.190097
SGCA	-1.1215237	0.190499
FARP2	0.6772593	0.190721
SNX22	0.3786865	0.191
GPX8	0.3535255	0.191349
HGFAC	-0.5322457	0.191377
SP3	0.2765828	0.19223
NUF2	-0.2500223	0.193184
DDOST	0.5564637	0.194581
IL27	1.0973155	0.194997
KLHL38	-0.5038068	0.195189
METTL4	0.272223	0.195279
ATP6V0A4	-1.1262869	0.195546
CCDC27	0.2843626	0.196962
GDAP1	1.0483606	0.197303
MOCS2	0.3568863	0.197656
SYS1	0.6844437	0.197964
MYLK4	-1.4016891	0.19859
RXFP4	-0.3621174	0.199177
MIR6727	0.3342012	0.199513
SLC2A4	-1.1542554	0.199683
ALDH1A1	0.7090305	0.199792
TRPS1	0.3937826	0.199908
RTBDN	0.3370909	0.200234
CHRNB1	0.7568203	0.200351
FAM19A5	0.832324	0.200407
PSAT1	0.6956789	0.202617
ZNF141	0.4167567	0.204062
IMPA2	-0.3730981	0.204551
TSPAN8	-0.7150519	0.204832
TMEM19	0.6014767	0.205402
TMEM191C	0.6014767	0.205402
ACSBG2	0.7439328	0.206721
BORA	0.5736022	0.207732
BORCS5	0.5736022	0.207732
TMEM94	-0.5547201	0.208736
GPR179	0.8639273	0.209206
TP53	1.124306	0.210677
CD300C	0.4909232	0.21068
CD300LD	0.4909232	0.21068
CD300LF	0.4909232	0.21068
SNRPA	0.6371777	0.211103
POLR2A	-0.3031994	0.212341
GABRR3	0.6454554	0.212347
ZNF236	0.353968	0.212529
MYH6	-1.2248789	0.212987
RNF31	0.461318	0.213768
NPC1	-0.2821314	0.214394
PRKX	0.2757514	0.215247
EXOSC6	0.3219336	0.216099
MIR6831	0.3277657	0.21662
MIR6833	0.3277657	0.21662
CDC73	0.3294269	0.216903
SPOCK2	0.7246069	0.217376
ARL14EPL	-1.2125122	0.217439
CRTAP	0.3227114	0.218149
CDK9	1.1496885	0.218736
RBM26	0.3061812	0.21901
KCNH5	-0.4794709	0.219816
YBX2	0.7285893	0.220078
LIMD2	-0.612848	0.223203
PKD1L3	0.2627622	0.224288
EFHD1	0.6328872	0.224539
RIT1	0.264422	0.225494
POU5F1P4	0.4327783	0.225532
PIGL	0.2339375	0.225757
ARHGDIB	0.3853104	0.226183
TOM1L2	0.9726758	0.22767
PTPRS	0.7814495	0.228753
CCL3	0.8754132	0.230009
CCL3L1	0.8754132	0.230009
TNFSF14	0.5856298	0.230166
LECT1	0.5248546	0.230713
EMC9	-0.3072181	0.230786
KIAA0907	0.2865511	0.231168
LINC01124	0.3321278	0.231306
CASQ2	-0.8595563	0.231743
TNFSF13	0.3251723	0.232109
USP6	0.8293662	0.23211
TMEM30B	-0.4165003	0.233211
MMRN2	0.6185596	0.234003
CHUK	0.2220288	0.23477
ACAP3	0.7146675	0.235706
DHX57	0.3750288	0.236437
MAP3K10	0.457356	0.236889
RHBDL3	-0.9145766	0.237716
SCARF2	0.4343073	0.23857
SCARNA26B	0.4343073	0.23857
SCARNA5	0.4343073	0.23857
SDHAF1	0.2302425	0.240713
UBE3C	0.260718	0.24144
ARHGEF33	0.2380576	0.24172
RP1	0.6386388	0.242211
WRB-SH3BGR	0.2444266	0.242572
SAG	0.6050656	0.242725
ZNF600	-0.479196	0.242854
BEST3	0.4788243	0.244564
MINPP1	0.3744253	0.245266
SLC17A6	-0.9118393	0.245341
PENK	0.8411169	0.24555
LOC102723809	0.4280944	0.247864
LOC102724058	0.4280944	0.247864
MROH2A	-0.2637164	0.248509
MROH2B	-0.2637164	0.248509
DIXDC1	0.4082509	0.248823
DKC1	0.4082509	0.248823
CTDP1	-0.4548278	0.249203
SH3BGR	-0.5324716	0.250033
ROBO1	-0.4063185	0.250173
ROBO2	-0.4063185	0.250173
GUF1	0.3789192	0.250464
RASAL1	0.6985081	0.250767
SLC2A9	0.2924276	0.250854
SYCP1	-1.2081773	0.250926
CDIP1	-0.3307569	0.251063
RIMBP3B	0.6309299	0.252352
RIMBP3C	0.6309299	0.252352
SAMD14	-0.4197409	0.252449
PHTF1	0.2479339	0.253098
ST3GAL3	-0.402174	0.253285
CORO7	-0.6272002	0.253401
CORO7-PAM16	-0.6272002	0.253401
SLFN12L	0.2263419	0.253961
SLFN13	0.2263419	0.253961
SLFN14	0.2263419	0.253961
BCL2L15	-0.6513001	0.254156
VCX	0.2721109	0.254236
RAI1	-0.823277	0.254985
YTHDF3	0.2231247	0.256171
RCOR3	0.3086962	0.256946
C4BPA	0.5574955	0.257379
SIX4	0.6853083	0.257517
KLK5	0.6625158	0.25766
KCNS1	0.5208584	0.258187
DTL	0.4702624	0.258794
ZNF304	0.234798	0.259148
TRAP1	-0.2289638	0.260186
MIR2861	-0.5039308	0.260254
MIR3134	-0.5039308	0.260254
TNN	0.842313	0.260906
SNX24	0.2353931	0.261652
SNX25	0.2353931	0.261652
GRID1	-0.9286065	0.262635
ZNF132	0.4884023	0.264072
PPRC1	-0.4477892	0.264217
TOP2B	0.2222324	0.264322
PEG3	0.8424491	0.265055
PEG3-AS1	0.8424491	0.265055
SGO1	0.3591392	0.265114
SGO1-AS1	0.3591392	0.265114
XPO4	-0.2624166	0.265865
XPO5	-0.2624166	0.265865
MIF4GD	0.3031757	0.266019
C5orf42	0.4782705	0.266056
GGH	0.2970787	0.266625
CENPT	0.3256333	0.266672
PLEKHB1	0.7071719	0.267612
ANXA6	0.4338924	0.267663
DNMT3B	0.2500999	0.268485
HAVCR1	-0.8125874	0.269672
HAVCR2	-0.8125874	0.269672
SLC8A1	0.8261871	0.269786
ATAD3A	0.2037344	0.270327
MIR1236	-0.2294761	0.271037
PRB4	0.5041879	0.271115
HPDL	0.7322483	0.272057
CA7	0.6678606	0.272997
FLCN	0.4487055	0.273113
SMARCE1	0.2103468	0.274304
RFK	0.2733608	0.274699
CAPRIN1	0.2943745	0.274789
ASMT	0.7154627	0.275851
NOXA1	0.7044668	0.275854
CLDN14	-0.6481404	0.275879
VPS41	0.2366737	0.276152
LRRN1	0.5397235	0.276168
AKAIN1	-0.2242707	0.278365
C19orf44	0.2793617	0.278859
C19orf47	0.2793617	0.278859
TTPA	-0.9366687	0.27971
MAP4K3	0.2136914	0.280004
SPRY3	0.3133114	0.280968
RAB4B-EGLN2	0.4183326	0.282202
TP73-AS1	0.3065615	0.282496
CPTP	-0.2116313	0.283026
LONP1	-0.3226259	0.283159
MAGOHB	0.2918844	0.283396
MMEL1	-0.6743036	0.283627
LACTB2	0.2797266	0.283702
LACTB2-AS1	0.2797266	0.283702
LACTBL1	0.2797266	0.283702
RAD51D	0.2682629	0.284378
RAD51L3-RFFL	0.2682629	0.284378
APH1B	0.2802373	0.284563
PI4KAP2	0.4452704	0.284803
KLF5	-0.5143347	0.28492
KLHL17	0.3147895	0.285186
POTEC	0.194766	0.285576
NMU	-1.1026452	0.286343
CNOT6	0.2477582	0.286526
SIRT4	0.4546728	0.287291
EDEM1	0.2076797	0.288416
MYH7	-1.0294787	0.289717
LCN2	-0.7744032	0.289858
CPLX1	0.3418495	0.290264
KSR2	-0.7805884	0.290794
GABRD	-0.3903044	0.292388
IGFBP4	0.4201555	0.292892
C10orf90	0.2511021	0.293343
CORIN	-0.5112906	0.29337
MRPL45	0.4732359	0.294658
APOBR	0.5820799	0.29534
ABCG5	-0.6745193	0.297495
ABCG8	-0.6745193	0.297495
DENND1C	0.3207207	0.298184
RCN1	0.259035	0.298273
ZNF654	0.3400588	0.298345
PTGES2	0.2730949	0.299115
PTGES2-AS1	0.2730949	0.299115
PLEKHN1	0.3617386	0.299348
CPQ	0.3730225	0.299361
CD8A	0.3417998	0.2996
CD8B	0.3417998	0.2996
HACL1	0.5066858	0.300863
LMX1A	0.6670159	0.30138
LOC101927895	-0.3207454	0.301725
LOC101928063	-0.3207454	0.301725
LOC101926913	0.7797101	0.30208
FGFBP1	-0.5859487	0.302911
FGFBP2	-0.5859487	0.302911
HNF4G	-1.1286126	0.303346
KLHDC7A	-0.341941	0.303985
LILRB4	-0.3434554	0.304522
TNIP2	-0.2241109	0.305179
SSUH2	-0.5275257	0.305521
MARK1	0.2073259	0.305808
MPP7	-0.4071863	0.306141
PPM1B	-0.231894	0.306877
SPIN1	0.2720913	0.308742
MTSS1L	-0.5667203	0.30927
LOC375196	-0.7489432	0.312028
PTPN14	0.3529014	0.312753
CUTC	-0.2974506	0.312963
ANKRD37	-1.2871122	0.31303
IL7R	-0.487027	0.313083
FCRLA	0.7532848	0.31315
FCRLB	0.7532848	0.31315
CDH17	0.6676923	0.313418
SPATA3	-0.2814569	0.313743
SPATA3-AS1	-0.2814569	0.313743
SRD5A2	0.4491455	0.313909
RPAP1	0.2261499	0.314322
ABHD17B	0.3815986	0.314857
ABHD17C	0.3815986	0.314857
MRTO4	-0.2477972	0.315829
ABCB11	-0.5599581	0.317064
IL34	0.3651541	0.317277
TUBA1C	-0.2542621	0.317429
AURKAIP1	-0.2412674	0.318069
PSD	0.5330461	0.318396
PSD2	0.5330461	0.318396
LRP6	0.2178801	0.318884
RNF4	-0.2963987	0.318904
SMAGP	-0.2529995	0.319303
NGLY1	-0.1823782	0.319995
ADAMTS14	0.4197408	0.320473
GSX2	-0.3882539	0.322496
TECTA	-0.5208596	0.325882
TMEM125	0.2272884	0.326142
STK39	-0.2645386	0.327574
CDH1	-0.3867225	0.328588
GSG1L	-0.5325283	0.328838
WBSCR17	0.203338	0.329152
PPP1R9A	-0.4222341	0.329589
PSMB11	-0.2727458	0.329648
COQ5	0.2892903	0.331365
SP5	-0.700593	0.333178
DHRS1	0.2999364	0.333313
CELF4	-0.5893562	0.334662
SLC51B	0.4036534	0.33473
KCNH1	-0.6800675	0.335003
ASB8	0.2734118	0.336494
GNAQ	0.509969	0.337597
SLC10A4	0.3946618	0.338304
LCA10	-0.3905283	0.338443
DDR2	0.3952471	0.339488
DAZL	-0.6181754	0.340625
LDB2	0.3601376	0.340834
CAMK1G	0.3956744	0.342827
CHL1	0.3692404	0.343398
CHL1-AS1	0.3692404	0.343398
ACAD9	0.4273058	0.343561
CHRNG	-0.4553993	0.343835
C10orf54	-0.3410091	0.344143
C10orf55	-0.3410091	0.344143
ATP13A1	0.3924488	0.344291
MKX	0.3658016	0.344297
MKX-AS1	0.3658016	0.344297
PCDH17	-0.3767179	0.344351
PCDH20	-0.3767179	0.344351
TMPPE	0.2573787	0.344715
TMPRSS11A	0.2573787	0.344715
TMPRSS11B	0.2573787	0.344715
DNASE1L1	-0.290027	0.344899
B4GALT6	0.3983819	0.34528
PLBD1	-0.278368	0.345902
PLBD1-AS1	-0.278368	0.345902
H2AFY2	0.2258261	0.346106
NAT9	-0.1964015	0.346602
HMCES	0.1700868	0.348242
MFAP2	0.5568822	0.348816
ABLIM2	-0.3908712	0.349048
USP2	0.5994395	0.3494
USP2-AS1	0.5994395	0.3494
DVL1	-0.233192	0.3495
TRNT1	-0.2220551	0.350411
ZNF576	0.2297535	0.351265
ZNF578	0.2297535	0.351265
GAA	0.5254842	0.351565
RHOT1	0.1908121	0.351815
NDUFA5	0.3182689	0.351924
LOC105369532	-0.270911	0.351991
LOC105371328	-0.270911	0.351991
LOC105372068	-0.270911	0.351991
LOC105372483	-0.270911	0.351991
LOC105372493	-0.270911	0.351991
DPY19L4	0.2434866	0.352488
NDUFA2	-0.3373599	0.353574
KLK11	-0.5526336	0.353754
TCP11L1	0.4443946	0.353793
MRPL52	-0.369454	0.35414
SKIV2L	0.2308211	0.354432
NPFFR1	0.4092635	0.354568
CRMP1	0.1843433	0.355549
CEP104	-0.2441998	0.356528
RRNAD1	-0.2165738	0.357057
SMG5	-0.2100122	0.357383
AARS	0.2314044	0.357683
AARS2	0.2314044	0.357683
AASDH	0.2314044	0.357683
BTG4	-0.9063053	0.357876
RAB44	0.3221522	0.357991
RAB4B	0.3221522	0.357991
SECISBP2	0.2079342	0.358327
USP9Y	0.4373211	0.358419
C5orf51	0.2165286	0.358792
C5orf60	0.2165286	0.358792
AVPR2	0.7068214	0.359174
LRP2	0.5293933	0.359858
SRP19	-0.1986078	0.360498
CAMTA2	0.2000381	0.361978
GBF1	0.2966438	0.362308
SFXN3	0.222879	0.362489
SFXN4	0.222879	0.362489
ATRN	0.245435	0.362932
XAF1	0.3569735	0.363649
ZNF708	-0.1736758	0.363692
KCNK15-AS1	0.6120802	0.363991
OSMR	0.4605637	0.364627
KIAA0556	0.3288162	0.3647
C3	0.5000811	0.365043
RGS1	0.4670704	0.365496
UBR4	-0.3490421	0.367193
EVC	0.4695322	0.368224
EVC2	0.4695322	0.368224
ATP4A	0.6313223	0.368482
MIR6777	-0.4111449	0.368524
ZNF256	0.2630899	0.368767
UNC80	0.5014358	0.368963
PHF11	-0.1887932	0.369822
PHF13	-0.1887932	0.369822
PRX	0.4297021	0.370268
KLHL1	-0.3837043	0.370487
PDGFRB	0.3663562	0.371239
SLC22A14	0.2892623	0.371295
SLC22A15	0.2892623	0.371295
TSPY1	0.5915199	0.372058
ESYT2	-0.2513909	0.372162
C6orf222	0.3541374	0.372533
IFT122	0.3424778	0.372713
PSENEN	0.4186225	0.372991
STK25	0.414962	0.37327
CPN1	0.3771479	0.373534
CADPS2	0.1896378	0.374871
CABP1	-0.4630981	0.374917
LMO7	-0.3900509	0.375373
MLN	0.3615052	0.376939
PRKCH	-0.1752061	0.377342
POMGNT1	0.2616929	0.378148
RSBN1	0.1883774	0.378205
CPSF3L	-0.4531325	0.378231
ITPR1	0.3065427	0.378394
TTC33	0.2100111	0.37842
TTC34	0.2100111	0.37842
WIPF1	0.3171222	0.378559
C5orf34	-0.2757867	0.379119
MIR3655	-0.2804376	0.379369
PALD1	0.1852872	0.379483
ACAT1	-0.2195996	0.379556
PEMT	0.2288068	0.38051
CDH2	-0.7796114	0.381242
PLXNA2	-0.2403488	0.381343
LVRN	0.5855269	0.381652
APOLD1	-0.1492198	0.382159
ZNF641	0.637689	0.382217
USH2A	0.7534897	0.382517
DMXL1	-0.3624733	0.382993
MRPS6	-0.2025416	0.383239
DAB2	-0.5588235	0.383448
LAMA1	0.4268041	0.383834
ADGRF2	0.5953089	0.385036
ADGRF4	0.5953089	0.385036
UCHL3	-0.1697686	0.385926
DNAH2	-0.5776439	0.385964
TADA2A	0.5106155	0.38598
TADA2B	0.5106155	0.38598
P3H1	0.1483353	0.386158
CDC20B	0.3740043	0.386556
ZBTB48	0.5697333	0.386603
ZBTB49	0.5697333	0.386603
ASB15	0.2135386	0.386732
ASB16	0.2135386	0.386732
ASB16-AS1	0.2135386	0.386732
CCDC40	0.3692197	0.388797
SHMT1	-0.5976641	0.389558
USP39	-0.3215303	0.390093
CIB3	-0.2274389	0.390127
DNAJC13	0.1711314	0.390543
FBXW8	-0.2108402	0.390802
TCOF1	-0.2692022	0.391522
SCEL	-0.9847505	0.393212
SCEL-AS1	-0.9847505	0.393212
GGA3	0.4490836	0.394397
TPRG1	0.3682189	0.394452
TPRG1L	0.3682189	0.394452
RNF103	-0.1714384	0.394528
GBE1	-0.20875	0.395477
TRANK1	0.3597783	0.397077
ATP10D	0.2150556	0.399548
MRPS33	-0.2211224	0.399728
PLAU	-0.2384229	0.400475
GNB1L	0.173969	0.400853
MYO15A	0.2714511	0.401913
MOB3C	0.3770871	0.403136
SLC14A1	0.5252563	0.403382
SLC14A2	0.5252563	0.403382
FAT4	0.3143777	0.403594
ZBP1	-0.5557158	0.403848
INPP5D	0.2155467	0.404352
ACIN1	0.4429784	0.404395
COG2	0.1434381	0.405176
TTF2	0.1956603	0.405655
RABEP1	0.4024174	0.406155
NCF1	0.3308261	0.406582
DYNLT1	-0.2425182	0.406874
EML4	0.3818094	0.407016
MRPL24	0.1562446	0.408151
ITPA	0.2009728	0.409105
TTC16	0.1875587	0.409178
DUS2	0.1776987	0.409832
GRXCR1	-0.2291742	0.409945
NSL1	0.5183922	0.411056
TBC1D31	0.2082284	0.411521
TBC1D3B	0.2082284	0.411521
TBC1D3G	0.2082284	0.411521
TBC1D3H	0.2082284	0.411521
BOD1L1	0.1602433	0.411623
DFFB	0.3950176	0.411868
DTYMK	-0.2040695	0.411946
LZTR1	0.163282	0.412077
PCDHB14	-0.3521918	0.412276
PCDHB16	-0.3521918	0.412276
SLAIN2	0.3349812	0.412679
ETF1	-0.1571428	0.413109
IFIT1	0.373093	0.413112
MGST2	-0.1997879	0.413167
CPM	-0.5046448	0.413678
CELA3B	-0.3644422	0.414074
HLA-DRA	0.5700975	0.414453
PSMF1	0.3404	0.414764
SHBG	-0.2265516	0.41537
HRG	-0.4442353	0.416046
SLC6A15	-0.6359385	0.416282
DGKD	-0.266908	0.41644
PIEZO2	0.3092699	0.417107
OSTN	0.1710765	0.417869
OSTN-AS1	0.1710765	0.417869
CD34	0.204889	0.418008
MGAT4C	-0.5644461	0.418501
ARL9	-0.149763	0.41924
SNPH	0.3167321	0.41931
TMEM233	0.1886021	0.420325
TMEM239	0.1886021	0.420325
TMEM240	0.1886021	0.420325
TMEM241	0.1886021	0.420325
DHX8	0.4314433	0.420379
FEZ2	-0.1985767	0.420673
FEZF1	-0.1985767	0.420673
FEZF1-AS1	-0.1985767	0.420673
BAK1	0.3402065	0.421744
ATL2	0.1609396	0.421783
MXRA8	0.2849957	0.423083
CYB5B	0.1523381	0.424144
TFG	0.1695774	0.424217
TATDN3	0.1765829	0.424263
LZTS3	-0.2426739	0.425041
FUT5	-0.4282668	0.425188
ATP2A1	-0.640226	0.426231
LAMA3	-0.2122041	0.426452
SMURF2	-0.1758342	0.426465
SMYD1	-0.1758342	0.426465
MIEF2	-0.143533	0.426662
DYNC2LI1	0.1571226	0.42691
C4A	-0.4547525	0.428181
C4B	-0.4547525	0.428181
EPB41L3	0.2487603	0.428285
GOLM1	-0.4262305	0.429274
MOCOS	0.2467455	0.429485
WAC	0.3888583	0.43113
LIPG	0.4219588	0.433569
LIPJ	0.4219588	0.433569
LIPK	0.4219588	0.433569
LIPM	0.4219588	0.433569
ARTN	0.4013513	0.433601
CYBRD1	0.3064749	0.434361
C1orf61	0.2003779	0.43462
PRSS1	-0.361417	0.435067
FRMD3	-0.3524604	0.435788
MCM2	0.1958009	0.437121
IRF6	-0.2936438	0.438697
MAPK13	0.1987238	0.438878
ATP6V0D2	0.4063319	0.438939
ANO3	-0.634601	0.439005
ANO5	-0.634601	0.439005
MIR497	0.5399245	0.439637
MIR497HG	0.5399245	0.439637
ALKBH6	0.1520062	0.440126
ALKBH8	0.1520062	0.440126
EXO1	0.4935321	0.440212
PCDHGB5	0.299892	0.440258
CPS1	0.3197998	0.440529
AKR7A2	0.1730225	0.440535
ISG15	0.2870732	0.440854
COL6A5	0.3386899	0.441712
COL6A6	0.3386899	0.441712
RGS9	-0.3502875	0.442945
TUBB4B	-0.1853962	0.443865
TMEM43	0.2765719	0.444027
TYMSOS	-0.2045724	0.444092
CLASP2	0.1268973	0.444701
ICAM2	0.259275	0.444927
ZFHX4	0.2859442	0.444938
NOS1AP	-0.3927169	0.445302
CCL1	-0.2829872	0.445485
CCDC73	-0.3185111	0.445532
NMUR2	-0.3961432	0.445888
ZNF8	0.1834862	0.446245
PPA1	-0.1775743	0.447533
MIR6084	0.3564541	0.44759
SPATA31D1	-0.5963538	0.448478
SPATA45	-0.5963538	0.448478
SATB1	-0.3025123	0.448584
NELFB	0.2299129	0.450133
LOC101929586	0.5500415	0.450404
PROB1	0.6123895	0.450543
ZNF45	0.3839912	0.452609
SIGLEC5	0.3657366	0.452874
GPX3	0.5926938	0.453827
ESR2	-0.6316094	0.45449
COL2A1	0.4200372	0.454511
ZNF582	-0.3201918	0.454997
ZNF582-AS1	-0.3201918	0.454997
TNFSF12	0.4206712	0.456508
TMEM173	0.157607	0.456552
TMEM175	0.157607	0.456552
PLIN3	-0.1427933	0.456908
PLIN4	-0.1427933	0.456908
PLIN5	-0.1427933	0.456908
RPL30	-0.3101351	0.457066
COLCA1	-0.5227673	0.458523
COLCA2	-0.5227673	0.458523
GAS2	0.2362999	0.45863
C1QB	0.293967	0.461694
MIR195	0.2919627	0.462531
MIR208A	0.2919627	0.462531
MIR208B	0.2919627	0.462531
ADCYAP1	0.5150181	0.462609
APBA1	0.3235967	0.463809
PSAP	0.457607	0.464987
PSAPL1	0.457607	0.464987
PDCL2	0.1953293	0.465521
CHRNA1	0.5513254	0.465979
SPATA31C1	-0.3408743	0.466563
IL19	0.4152294	0.468262
VAMP3	-0.1459547	0.468529
ARHGEF2	-0.1784936	0.468818
EFL1	-0.1562472	0.46952
C17orf75	0.1842986	0.471363
C17orf77	0.1842986	0.471363
CRYL1	0.1716363	0.471642
AUTS2	-0.2286236	0.473142
FGFRL1	-0.2424757	0.473391
SLC26A8	-0.492624	0.473528
MED1	-0.1728444	0.473547
NSMAF	0.1443948	0.473786
UTP14C	-0.1958404	0.475143
HMGN1	-0.1296019	0.475328
ATM	0.1522672	0.475869
C1orf226	0.1784116	0.476144
IQGAP3	-0.2762472	0.476426
TESK2	-0.2558498	0.476441
TMEM55A	0.1731082	0.476715
RNF139	-0.1877291	0.478006
MIR33B	-0.2442042	0.478064
COLEC10	0.5176587	0.478345
PTPRO	0.3012173	0.478358
AGER	-0.3049095	0.47836
CLPX	0.1663981	0.479051
BTNL2	-0.3342321	0.479721
FPGS	0.2336518	0.480072
CD68	-0.1870924	0.480683
PFKFB2	0.1962241	0.481405
ZNF207	-0.1475788	0.483749
NEK3	0.169406	0.483795
CDH23	0.3629478	0.484168
CDH24	0.3629478	0.484168
IL21	-0.4854611	0.485522
IL21-AS1	-0.4854611	0.485522
MANSC1	0.2730159	0.486084
MGAT1	0.1584447	0.486358
GNPDA2	-0.1500383	0.486987
TECRL	0.3807481	0.487398
SEMA4D	0.1831597	0.487684
NOM1	0.2289588	0.488176
STRADA	0.2058035	0.48854
PIM3	0.2477741	0.489254
GATSL2	0.2623843	0.490141
EVPLL	0.5185632	0.490235
PFKM	-0.215619	0.490239
ZNF587	-0.1927519	0.491146
LINC01587	-0.5531946	0.491503
PTGFRN	-0.6390692	0.491805
RAB3IP	0.2817634	0.491882
CDC45	0.4036886	0.49218
RTP1	-0.162203	0.492886
RTP2	-0.162203	0.492886
SDF4	0.4158123	0.4931
SNAP91	-0.2878737	0.493336
STK4	0.4050542	0.493369
TRHDE	0.3804327	0.493737
TRHDE-AS1	0.3804327	0.493737
SPATA24	0.3345845	0.493765
RUSC1	0.1608427	0.493986
RUSC1-AS1	0.1608427	0.493986
PRDX3	-0.1456703	0.494227
CPNE3	-0.2279862	0.49455
CPNE4	-0.2279862	0.49455
CPNE5	-0.2279862	0.49455
CSDE1	-0.1216794	0.494644
SH2B1	0.2849403	0.494926
DCAF17	0.1727631	0.494977
SAMD11	0.1709464	0.495657
DAPK2	0.2994831	0.495824
ANGPT1	0.3262433	0.496348
SNORD56	-0.2759092	0.496502
SNORD57	-0.2759092	0.496502
HDAC5	-0.1458843	0.496601
RUNX1	-0.3440611	0.496899
ATPAF2	-0.2699537	0.497656
CEBPZ	-0.1822912	0.497847
CEBPZOS	-0.1822912	0.497847
PDGFRA	-0.4287072	0.497893
PMF1-BGLAP	0.1548963	0.49813
VPS13C	0.3527455	0.498207
EHD3	0.1777793	0.49829
SLC4A11	-0.5257424	0.500336
CAB39L	0.3477728	0.500658
TRPV6	-0.3314604	0.500763
ERG	0.2542612	0.501586
FBXO25	-0.4355581	0.501769
DYNC1I1	0.2125578	0.502698
BTNL9	-0.3986102	0.502728
DXO	0.2007278	0.503086
HSPA1A	-0.1312766	0.503315
COL13A1	0.2322631	0.50346
KBTBD13	-0.3832987	0.5037
SLC37A3	-0.5550059	0.504423
C11orf1	-0.2579852	0.504545
ENOSF1	-0.2655341	0.50455
IRGQ	0.2355068	0.504586
SRPK3	-0.2008725	0.504713
DCDC1	0.6667016	0.505556
DCDC5	0.6667016	0.505556
LNPK	0.2187074	0.505837
LNX1	0.2187074	0.505837
RPS17	-0.2728461	0.506324
NIT2	-0.1367003	0.506984
GDA	0.126687	0.507057
SNORD86	-0.1729208	0.507256
SNORD94	-0.1729208	0.507256
PLA2G2D	-0.2990509	0.508175
XPC	0.138122	0.508515
CSRNP3	-0.2774247	0.509328
MLH1	0.1176363	0.509396
ASH1L	0.2510186	0.509438
PCDH9	0.214437	0.510924
SPARC	0.280722	0.511801
POP5	0.1337691	0.512072
OPN4	0.1565541	0.514949
LOC101929626	0.4229495	0.515321
LOC101929657	0.4229495	0.515321
LOC101929680	0.4229495	0.515321
CRCP	-0.2108281	0.516303
ADCY4	0.2897061	0.516484
PRUNE2	-0.2141619	0.516576
VASH2	0.3634381	0.51806
VASN	0.3634381	0.51806
STRAP	0.1106299	0.518481
MTHFD1	0.1363183	0.518687
BST1	0.4384415	0.51917
PBX2	-0.1057709	0.519328
CIT	0.1655848	0.521665
NKG7	0.5161496	0.521818
MYO9B	0.2413054	0.522273
GLB1	0.115455	0.522495
HSPB3	-0.8168723	0.523755
GRAMD1B	0.1691424	0.524098
FBXL5	0.1700639	0.524583
ARSD	0.3923387	0.524847
PIGG	0.1702771	0.525954
SENP1	0.6946482	0.52704
SIRPG	0.5470727	0.527483
SIRPG-AS1	0.5470727	0.527483
ABCC2	-0.3619637	0.527584
HCG23	0.1355897	0.527907
UVSSA	0.1184268	0.528448
FDXACB1	0.2938407	0.529581
CLDN7	0.3790749	0.530095
TAS2R9	-0.4700851	0.531309
PI3	0.4041748	0.531953
LOC100294362	0.3392558	0.53209
SENP3	0.2627859	0.532128
KIF27	0.2660696	0.532858
COLEC12	0.3666707	0.533896
RPSAP9	-0.2570627	0.534107
FRG2C	-0.1642936	0.534376
KIAA0196	0.1166641	0.534695
MIR4695	0.4165767	0.534894
ERBB4	0.3308006	0.53512
GLUD1	-0.1610223	0.535281
CENPV	-0.1633743	0.536492
CCDC60	0.2224291	0.536774
CCDC65	0.2224291	0.536774
RGL3	0.232817	0.536981
RECQL5	0.3524505	0.537667
MIR6808	-0.14629	0.537998
MIR6821	-0.14629	0.537998
WRNIP1	0.3717597	0.538373
EXOC3L1	-0.1887369	0.538442
ARSI	0.379388	0.538445
FIP1L1	-0.1026492	0.538612
HIC2	0.2750846	0.538794
HID1	0.2750846	0.538794
TPH2	0.2502965	0.539381
SAP30BP	0.1224469	0.539446
ZBTB25	-0.1186618	0.539673
ZNF609	-0.1485587	0.539762
ZNF610	-0.1485587	0.539762
FBXL8	-0.3510244	0.540292
LLGL2	-0.170745	0.541403
CD2AP	0.1545889	0.541625
CUBN	0.215411	0.541787
TMEM120A	0.1657501	0.541945
C9orf170	-0.322579	0.541947
G0S2	-0.3527737	0.542867
ZNF701	0.1926145	0.543139
CABYR	0.1883193	0.543174
NT5E	0.1796573	0.543196
APOBEC3B	0.2016688	0.543424
BDNF	-0.3223308	0.544172
BDNF-AS	-0.3223308	0.544172
IGLON5	-0.2887799	0.545082
MINA	-0.1288282	0.54515
C1orf50	-0.12989	0.545465
CLGN	0.3602361	0.54633
TRAF5	0.2523396	0.548071
CFH	-0.3188152	0.548623
PPP2R3B	-0.4390529	0.548638
SLC13A1	0.447042	0.548762
PYY	-0.4041384	0.549352
CTB-113P19.1	0.1209152	0.551181
PSKH2	-0.2877901	0.551331
MIR3940	-0.1715984	0.551978
MIR3960	-0.1715984	0.551978
MIR3972	-0.1715984	0.551978
MIR4260	-0.1715984	0.551978
CASP2	0.2868275	0.552076
MTCH1	-0.0952427	0.552578
C4orf47	-0.1832982	0.552898
CDK12	0.1911283	0.553514
HJURP	-0.3802759	0.555057
ASL	-0.132319	0.555258
SOS1	0.1838645	0.555595
ANKRD36	0.2026414	0.556528
DIAPH3	0.5856741	0.556571
THAP3	0.248406	0.557045
ALPP	-0.1979336	0.557071
SLC52A1	0.3846985	0.557615
DNAJB6	-0.182232	0.558734
RPL7	-0.2026962	0.559815
TAT	-0.5135883	0.560983
TAT-AS1	-0.5135883	0.560983
TATDN1	-0.5135883	0.560983
TCAF2	0.2122249	0.561185
SERPINB6	-0.1066675	0.562732
ATP8A1	-0.3428034	0.562866
TRIB3	-0.1876996	0.56338
PTPRM	0.18109	0.563497
TRPA1	0.322544	0.563887
UFSP2	0.1253779	0.564536
SNORA21	-0.2398964	0.564739
IRAK1	-0.136921	0.565065
CLPS	0.4113196	0.565313
CLPSL1	0.4113196	0.565313
HSPG2	0.3881158	0.56551
ZBTB1	0.1121369	0.565617
PCBD1	0.1670442	0.565938
MIR6864	0.3813512	0.566608
MIR6865	0.3813512	0.566608
OR2Y1	-0.4013725	0.567654
THSD1	0.2117571	0.568925
DDX28	0.4137655	0.569814
BTRC	-0.1284038	0.570199
WDR62	0.3501665	0.570247
ZNF587B	0.1632823	0.570363
GRIN2C	-0.2752691	0.570735
SEMA4A	-0.3435352	0.570821
ZBTB4	0.1184482	0.570937
CLEC18A	0.280374	0.571041
CLEC18C	0.280374	0.571041
RNF103-CHMP3	0.0960329	0.571308
LOC101929163	-0.4728544	0.57188
NOP56	-0.1071648	0.571972
NOP9	-0.1071648	0.571972
RPS5	-0.1784258	0.572142
ZBTB12	0.1074058	0.572147
UCP1	-0.3181719	0.572584
CPXM1	0.2019741	0.572927
CPZ	0.2019741	0.572927
MTA1	0.2571825	0.573327
SLC15A5	0.2812969	0.573405
AGT	-0.2329534	0.573869
VCX2	0.2579194	0.574127
DSCR3	0.323947	0.574403
COX7A1	-0.3922609	0.574819
GPR78	0.3185205	0.575013
BRPF3	0.213566	0.575983
MZB1	0.3252069	0.576417
RDH10	-0.2578905	0.576784
ADK	-0.1330418	0.577308
METTL25	-0.1169318	0.577438
LOC100996583	-0.3206743	0.577748
MAPK14	0.2028895	0.578171
ACD	0.1178601	0.579214
C3orf20	0.2111732	0.579269
C3orf22	0.2111732	0.579269
C3orf35	0.2111732	0.579269
ENTPD2	-0.2681167	0.579592
GNLY	0.3433671	0.580144
KIAA1109	0.2420977	0.580427
KIAA1147	0.2420977	0.580427
KIAA1211	0.2420977	0.580427
CCT2	-0.1249836	0.580742
EDNRB	0.2426584	0.58148
EDNRB-AS1	0.2426584	0.58148
TMEM213	0.1622562	0.581606
P3H2	0.2595284	0.581671
MIR6791	-0.1554663	0.582106
HSP90B2P	0.1935477	0.582228
PRMT5	0.3966182	0.582323
PRMT5-AS1	0.3966182	0.582323
LYZL1	-0.3553428	0.582329
YBX3	-0.2590632	0.582538
LRRC69	0.1688983	0.582568
PINLYP	0.1886816	0.582816
HAS1	-0.2761097	0.582942
APOBEC3A_B	-0.366708	0.582989
RAB21	-0.0901846	0.583476
ELMO3	-0.1897133	0.583688
CCDC151	-0.2780709	0.583925
CCDC152	-0.2780709	0.583925
WIF1	0.2479894	0.584073
KCNJ4	0.3888785	0.584975
HLCS	0.1598299	0.585088
ZFHX3	0.3745419	0.58517
KIAA0753	0.1599475	0.585249
KIAA0895L	0.1344763	0.586234
CCDC110	0.3492189	0.586851
CCDC112	0.3492189	0.586851
CCDC116	0.3492189	0.586851
PBX1	0.1212393	0.586898
PPP2R5A	-0.2741881	0.587116
PEX2	0.1581061	0.587242
DSC1	0.4395963	0.587343
GRIP1	-0.2850331	0.587556
GPR108	-0.2014012	0.587911
IL3RA	-0.2287751	0.588273
DEF6	0.2399009	0.588471
ARMC9	0.1391776	0.588856
METTL5	-0.1423197	0.589027
LETM1	0.2131673	0.589228
SLC30A6	0.5373075	0.589742
ZNF202	0.2031277	0.590666
ALG1L2	0.1538899	0.591569
PLK4	0.4690132	0.59158
CRTAM	-0.3390705	0.592171
LSM2	0.144442	0.592751
SH3GL1	-0.2219588	0.592875
GNG11	0.2117544	0.592885
MYCBP2	-0.1570214	0.593261
GRIK4	0.3560548	0.593444
L1CAM	-0.1823018	0.593918
MAST2	-0.1833416	0.59427
NOSTRIN	-0.2140358	0.595433
RNF19A	0.1489511	0.595484
AP1G1	0.1554253	0.59819
SNORD10	0.1491002	0.598335
SNORD110	0.1491002	0.598335
SNORD124	0.1491002	0.598335
SNORD14C	0.1491002	0.598335
NEK10	-0.1450068	0.598851
RPL36	-0.240629	0.598877
PSMD3	0.2525884	0.598902
PLXDC1	0.1816015	0.598994
ANKS1A	0.2249276	0.599633
PSMD11	-0.1450928	0.599653
CA13	-0.2389196	0.599929
CARMIL2	-0.1179533	0.600205
CARMIL3	-0.1179533	0.600205
MEP1A	0.3945674	0.60063
ZNF100	0.1891204	0.601236
GUCY2C	-0.426767	0.60204
MIR6738	0.2376506	0.603018
SCN3B	0.1835695	0.603284
LOC100129931	-0.0997434	0.603318
STT3B	0.1348877	0.604008
PTPN22	0.2293048	0.604333
TINF2	-0.1235616	0.60535
PPIB	0.1551042	0.60624
RBCK1	0.1667853	0.606486
PTPRB	-0.1600795	0.606762
NOTCH4	0.1282418	0.606909
AGPAT1	0.1524108	0.60717
TNFSF9	0.1985958	0.60754
TIMD4	-0.1902225	0.607876
EIF3E	-0.1677912	0.609533
DYNC1LI2	-0.1119692	0.60954
IL16	0.2839986	0.609787
POU2F3	0.4313378	0.610057
CBFB	-0.0894046	0.610498
TGM6	-0.2861763	0.610824
NRAS	0.1612524	0.611206
SLC25A52	-0.1010426	0.611491
LOC400927-CSNK1E	-0.1328823	0.61173
FUT3	0.3887962	0.611819
TP73	0.3378433	0.611993
LY96	0.2401731	0.61212
TOR3A	-0.0962649	0.612459
FAAH	-0.2119346	0.612492
NOL9	-0.1211662	0.614079
TRMT5	0.1024977	0.614145
MPND	0.2890457	0.614967
GRB7	-0.3190778	0.61502
KLK13	0.261004	0.616264
CLLU1	0.1105524	0.617572
CLLU1OS	0.1105524	0.617572
SNORA67	0.3178681	0.617609
IPO13	-0.1185563	0.617736
CDCA4	0.0947747	0.617829
GDI1	-0.1886037	0.618005
RDX	-0.1052127	0.618382
SYT14	0.2395534	0.619018
SYT16	0.2395534	0.619018
SCLT1	-0.1766265	0.619924
IGF1R	-0.2069531	0.620238
RAB6A	0.1488999	0.62104
C14orf79	0.2394862	0.621077
C14orf80	0.2394862	0.621077
PIAS2	-0.1307238	0.621159
OXSM	-0.1365164	0.621316
MMP14	0.2373509	0.621939
LIPA	-0.1089951	0.622081
SETBP1	0.2193028	0.622296
FUK	-0.1306098	0.622335
CNGB3	0.2623868	0.622974
MFSD10	-0.1985456	0.623127
GP1BA	0.1745377	0.623528
SLC44A4	0.3829889	0.623641
SLC45A1	0.3829889	0.623641
FAM131B	-0.2882124	0.623663
GPATCH4	0.1658116	0.623723
SEH1L	0.0829468	0.623805
CCDC178	0.3318871	0.623899
CD79B	0.1604435	0.624803
LAYN	0.1452076	0.626212
NLE1	-0.1174886	0.627458
ZNF292	-0.1419774	0.627595
ASNS	0.0821164	0.62801
SLC26A1	-0.1921483	0.628426
PPP1R12A	0.1333741	0.628505
VPS13A	0.1054879	0.62874
MIR489	0.2766917	0.629043
TUBA3FP	0.1000119	0.631243
C6	0.2027733	0.631565
C6orf1	0.2027733	0.631565
NUP155	-0.1289026	0.631944
ABTB1	-0.1886014	0.632143
PAM16	-0.1665804	0.633832
OR2A14	-0.3117164	0.633847
SLC25A11	0.2251716	0.634305
GMIP	0.1037298	0.634529
SPG21	-0.0827764	0.634843
PLXNA3	0.2812099	0.635455
TMEM108	-0.1635902	0.635841
KDELR3	-0.1657963	0.635882
LOC101928371	0.1730784	0.635976
LOC101928403	0.1730784	0.635976
FAIM2	0.1952502	0.636954
DSG2	-0.2855432	0.636991
DSG2-AS1	-0.2855432	0.636991
NOA1	0.1276068	0.637002
OTOGL	-0.2691035	0.637045
OTOP1	-0.2691035	0.637045
OTOP2	-0.2691035	0.637045
OTOP3	-0.2691035	0.637045
THAP7	-0.1175538	0.637169
CLSTN1	0.2155526	0.637228
RIPK3	-0.0911171	0.637386
FKBP6	0.2839663	0.638756
TNFRSF9	0.2033665	0.638814
RELL2	-0.1425092	0.639849
PRSS54	-0.1422295	0.640188
PRSS56	-0.1422295	0.640188
PRSS58	-0.1422295	0.640188
DPYS	-0.2618213	0.640365
C6orf10	0.3317689	0.640456
C19orf54	0.1295206	0.640636
E2F4	0.152996	0.641146
ABTB2	0.1483238	0.641526
HHAT	0.1025411	0.641987
DRG2	-0.1930363	0.64243
RIMS2	0.128759	0.642509
GABARAP	-0.10577	0.643428
TTC21B	0.0783848	0.643592
TTC21B-AS1	0.0783848	0.643592
HDAC3	-0.0711275	0.643917
GFPT2	0.1695202	0.644131
SUMF1	0.2611673	0.644347
SCUBE3	0.1458418	0.6459
VSIG10	-0.2696368	0.64599
VSIG10L	-0.2696368	0.64599
TERF1	0.0896061	0.646262
MIR6884	0.1877468	0.64662
NBPF3	0.1765319	0.646884
ECEL1	0.1807276	0.647015
RAD18	0.1151523	0.647077
SRFBP1	-0.2702445	0.647315
SETD7	0.1258281	0.647817
FAM166A	0.3654215	0.647825
AKR7A3	0.1358605	0.648
RTP4	0.1494922	0.648248
PDZD7	0.1864876	0.648861
HEATR5B	-0.0984963	0.649121
FAM189A1	0.225842	0.649327
VAV1	0.1501749	0.650075
GRM6	-0.187305	0.650497
GRM7	-0.187305	0.650497
HOMER2	-0.3137554	0.650844
AURKC	0.1728144	0.650862
LRRCC1	-0.1781732	0.650902
HDHD2	0.0957431	0.651009
LGR5	0.3445303	0.651655
TRIP4	0.0779679	0.652309
TMEM147	0.0947896	0.652452
SLC38A11	-0.1367135	0.652986
PCDHGA8	0.2395973	0.653195
NPDC1	-0.2096703	0.653244
ATF6	-0.1047691	0.653442
ANKDD1A	-0.1917549	0.654059
ALDH4A1	-0.4082826	0.654099
NASP	0.1299945	0.654282
CPT1B	-0.1380785	0.654448
ZNF425	0.1988008	0.655098
MYO3B	-0.2925617	0.655127
SLITRK6	0.3745788	0.655524
EIF4G3	0.0860068	0.655788
SDCBP2	-0.0757106	0.65591
SDCBP2-AS1	-0.0757106	0.65591
GMPR2	0.1113996	0.656426
C1orf74	0.3222179	0.656547
SETD4	0.1116084	0.656839
AP3S1	0.1091608	0.65691
AP4B1-AS1	0.1091608	0.65691
EPDR1	-0.1834147	0.657209
EPG5	-0.1834147	0.657209
KNCN	0.0864734	0.658093
ZCWPW2	0.1954479	0.658343
SGF29	-0.0920932	0.659138
ERICH1	0.3136492	0.659174
ERICH2	0.3136492	0.659174
EIF2B3	-0.088206	0.65973
TNFRSF14	-0.0875814	0.66036
ZNF417	0.1092967	0.660682
UBR5	0.0742606	0.66079
STARD5	-0.1211762	0.66096
GLRX2	-0.1773179	0.661079
CKS2	0.1809116	0.661352
TBX1	0.3338716	0.661837
ITGA2	-0.1192191	0.662027
LOC101927248	-0.2899264	0.662381
DONSON	0.1531338	0.662622
CSNK1G1	0.3213895	0.662645
ZSCAN22	0.2331213	0.662735
SORCS2	0.2315262	0.663226
BPNT1	-0.4174142	0.663527
UNC5B	0.2505207	0.663759
YPEL1	0.114735	0.664909
GCDH	-0.0871095	0.664961
NAXE	0.1149917	0.664986
CYB5R4	0.1203134	0.665415
TRIM45	-0.1178019	0.665481
KCNN4	-0.1578496	0.665681
ZNF518B	0.2698763	0.666082
ZNF519	0.2698763	0.666082
RPAIN	-0.2562927	0.666501
ARHGEF12	0.09016	0.666772
NMRAL1	-0.3157559	0.666823
QSER1	-0.2182471	0.666874
CASKIN2	0.2925096	0.667248
ARHGEF10	-0.1094562	0.667479
TAS2R7	-0.3644722	0.667853
GRM4	0.2447265	0.667982
DSG3	0.2464974	0.66807
DSG4	0.2464974	0.66807
CAMK2A	0.3519068	0.669568
GPR15	0.3483402	0.669617
ZMIZ1	0.131911	0.669654
CLPP	-0.0904521	0.669743
RNF208	-0.1887951	0.669896
RNF212	-0.1887951	0.669896
RNF212B	-0.1887951	0.669896
RNF213	-0.1887951	0.669896
NECTIN1	0.3210719	0.670947
GPR19	-0.3094306	0.670964
NANOS1	0.196648	0.671453
ZC3H12C	-0.271807	0.671566
MED13L	-0.1389273	0.672083
ATF7IP	0.1089187	0.672292
SPACA3	-0.30827	0.672327
FLT4	0.1752569	0.672339
FLVCR1	0.1752569	0.672339
UGT2A3	-0.4856948	0.672773
UGT2B10	-0.4856948	0.672773
CDA	-0.2188602	0.672821
HAT1	-0.0895031	0.673064
STYXL1	0.0944401	0.674158
AP2B1	0.0871971	0.674174
KRT20	0.3128293	0.674954
KRT222	0.3128293	0.674954
EIF3A	-0.0878207	0.675556
PAPSS2	0.2146183	0.675673
ADAMTS2	0.1794266	0.676196
CLNK	0.2063042	0.676222
SIGLEC1	-0.139724	0.676415
SIGLEC10	-0.139724	0.676415
SIGLEC12	-0.139724	0.676415
PARP12	-0.1192779	0.676418
SPDYE5	-0.1214011	0.676481
C16orf96	0.1383537	0.676548
C17orf102	0.1383537	0.676548
C17orf49	0.1383537	0.676548
ECD	0.0686223	0.676671
APCDD1	0.182101	0.676897
APCDD1L	0.182101	0.676897
DCP2	0.075628	0.677236
SNORA16B	0.1466717	0.677371
SNORA19	0.1466717	0.677371
MAN1B1	0.0849282	0.677825
MAN1B1-AS1	0.0849282	0.677825
SLC35B2	0.09029	0.677956
MIR4273	-0.075754	0.678483
TOMM70	-0.1079802	0.678963
PHLDB3	0.1720838	0.67908
SNX16	0.1082977	0.679232
CRBN	-0.1152973	0.679671
FGFR3	0.2832406	0.679907
ABI3BP	-0.2836505	0.680287
CLUL1	-0.2272417	0.680506
CLVS1	-0.2272417	0.680506
IGDCC3	-0.0859384	0.680556
B4GALT2	0.1018211	0.68095
PPT2	-0.0789664	0.680995
PCDHGA1	0.162337	0.681431
MCC	0.1257487	0.681676
TFB1M	0.1068753	0.681719
ATP5I	-0.18576	0.68181
BFSP2	0.3564586	0.681815
C6orf89	0.090727	0.682489
TNFRSF13B	-0.1458594	0.683225
TAZ	0.1007192	0.683323
TBATA	0.1007192	0.683323
TRMT12	0.098331	0.683356
TOP3A	0.0875625	0.683566
C8orf37	0.1272065	0.684567
TOP2A	0.1720667	0.684692
LMF2	0.391533	0.684898
AFAP1	-0.2110447	0.684922
RNFT2	-0.1752433	0.685075
PLA2G4B	0.2005852	0.685377
CPEB1	-0.2350186	0.685487
CPEB2	-0.2350186	0.685487
CPEB2-AS1	-0.2350186	0.685487
IDUA	0.2171124	0.685573
ALDH1L1	-0.1419604	0.685645
PRDM16	0.298316	0.685824
TMEM2	0.2602673	0.686173
TMEM201	0.2602673	0.686173
CTIF	-0.22829	0.686258
COX15	0.0712881	0.686577
IST1	0.0966504	0.68669
ISY1	0.0966504	0.68669
ISY1-RAB43	0.0966504	0.68669
FAM50A	-0.082459	0.687219
MIR555	0.2552627	0.687377
MIR556	0.2552627	0.687377
PMFBP1	0.2051315	0.687722
SLC35E2B	0.1818885	0.688117
FASTKD1	-0.1060139	0.688651
GSDMB	0.2828134	0.688883
C1orf27	0.0886089	0.68894
JMJD7	-0.202571	0.6894
JMJD7-PLA2G4B	-0.202571	0.6894
ADGRG7	-0.1551156	0.68973
ZNF324	-0.2855497	0.689876
SPP2	0.280118	0.690895
ARHGEF10L	-0.1376374	0.691086
MORN1	-0.1857582	0.691966
POLR2B	-0.0683102	0.692164
GLI3	-0.0998049	0.692878
OSBPL1A	0.0725223	0.694407
FAM91A1	-0.1803541	0.695337
FAM96A	-0.1803541	0.695337
PADI3	0.2643592	0.695367
RNF125	0.1981012	0.695582
SP100	-0.2789256	0.695595
CNTN3	0.2212194	0.695953
CNTN4	0.2212194	0.695953
CNTN4-AS1	0.2212194	0.695953
PAWR	0.3082072	0.695989
ZNF544	-0.0790531	0.696663
ZNF547	-0.0790531	0.696663
ZNF548	-0.0790531	0.696663
WDR60	-0.1456304	0.696989
IFT88	0.0768615	0.697225
TMCO4	0.3191603	0.697817
CFAP100	-0.1953904	0.697834
CFAP157	-0.1953904	0.697834
CISD3	-0.1152178	0.697856
RAB8B	0.0823618	0.697913
EIF3M	0.1095627	0.698546
EIF4A1	0.1095627	0.698546
TMCO6	0.2617611	0.699139
CCT6B	-0.0942549	0.69949
KDM1A	-0.1076484	0.699739
HERC1	0.1181363	0.700629
CCDC59	-0.118559	0.700771
KPNA3	-0.0882231	0.701671
ZNF135	0.1850216	0.702018
SERAC1	-0.1718228	0.702448
EIF2AK2	0.1596358	0.702584
MESDC2	-0.2238581	0.703385
REEP5	-0.096368	0.703565
CIDEB	-0.2336086	0.703854
C11orf53	0.1079863	0.704533
IL22	0.1858364	0.705218
AKAP5	0.3399307	0.705271
ACADVL	-0.1315773	0.705927
TCTE1	0.1005182	0.706294
GOLIM4	-0.1638294	0.706555
POR	0.216555	0.707261
FYB	0.2098281	0.707355
GADL1	-0.1100432	0.707484
STAU2	0.0916882	0.707716
GOT2	-0.1035278	0.707769
PRKCSH	0.3502077	0.707974
TMEM151B	-0.1619452	0.708046
MEF2D	0.1493852	0.709691
CCNT1	0.1089085	0.709731
LRIT1	-0.2143919	0.710213
ATG16L1	-0.1224141	0.710563
EPHA3	0.3261696	0.710938
GART	0.0992773	0.711464
KLF2	-0.1490885	0.711544
TSPAN1	-0.2857546	0.712143
ZSWIM8	0.1715049	0.713106
NBN	-0.0720292	0.714957
IGSF21	0.1630102	0.71506
SAPCD2	0.058857	0.715096
DLG5	0.1351503	0.715681
GSDMA	-0.2482288	0.715812
RGS12	-0.1344656	0.716085
PSMC5	0.0695665	0.716165
CA2	-0.3006119	0.716456
PRKCZ	-0.1962293	0.716489
SUFU	0.0805246	0.716659
SMARCD2	0.0794484	0.71673
ADCY9	-0.1610789	0.716889
MEX3B	0.0693512	0.716984
STK38	0.1797948	0.717057
ZFC3H1	0.0696529	0.717225
TEX2	-0.0793088	0.71895
MED15	-0.1923233	0.719213
LOC101929095	-0.1148327	0.7193
LOC101929099	-0.1148327	0.7193
LOC101929106	-0.1148327	0.7193
SEMA6A	-0.1431668	0.719776
ALOX12	-0.2767546	0.720708
ALOX12-AS1	-0.2767546	0.720708
MIR4672	0.0980746	0.721249
MIR4678	0.0980746	0.721249
PPARD	-0.1913788	0.721271
ALK	0.1477466	0.72131
MLLT6	0.0662759	0.721397
XYLB	-0.2340846	0.721404
IDH3B	-0.0680393	0.721527
MYL12B	-0.0820909	0.72162
PPT2-EGFL8	-0.110671	0.721775
CCL3L3	-0.1748756	0.722038
STX1A	-0.1447059	0.722173
IGSF3	0.1288366	0.72345
IGSF5	0.1288366	0.72345
EHMT2	0.3349792	0.724133
ARMC4	0.2271169	0.724601
HIP1	0.2455449	0.724652
EPHB6	0.141493	0.724843
ANKS3	-0.2426047	0.724899
DOCK1	0.1223774	0.725139
SETDB2	0.0922127	0.726558
SETDB2-PHF11	0.0922127	0.726558
SBSPON	0.1771619	0.726752
ZNF24	-0.0700914	0.727831
PLXNB2	-0.186925	0.728203
WEE2	0.1761889	0.728484
WEE2-AS1	0.1761889	0.728484
SKIV2L2	-0.0614873	0.729165
IL5RA	-0.2617451	0.729242
LRPAP1	-0.0930282	0.729773
LYZL6	0.1562768	0.730058
P2RY8	0.2023268	0.730798
CD46	-0.0911831	0.731283
MIR6788	0.0967366	0.732129
ATP7B	0.1062077	0.732226
DHX38	0.1576364	0.732618
TGM3	-0.2141892	0.733386
SIRPB1	0.2751301	0.733621
SIRPB2	0.2751301	0.733621
SIRPD	0.2751301	0.733621
MINOS1-NBL1	-0.0810036	0.733732
MGP	-0.1231331	0.73379
ACACA	-0.1096944	0.733909
KDM4A	-0.0810361	0.735698
ZNF283	0.1616955	0.735764
ZNF284	0.1616955	0.735764
C2	-0.115243	0.736338
C20orf141	-0.115243	0.736338
C20orf194	-0.115243	0.736338
G6PC3	0.0755063	0.737363
TNR	-0.1627727	0.737531
PRPF40B	-0.0810345	0.738169
C9orf85	0.0641575	0.738607
FAM20B	-0.0935818	0.738649
FAM213B	-0.0935818	0.738649
ARHGEF5	0.1418443	0.738856
TLE4	0.1152246	0.739065
THOC1	-0.0795121	0.739239
EEA1	0.1305533	0.739291
C2orf82	-0.1575332	0.739731
VPS13B	0.0993408	0.739891
NDUFS4	-0.1015529	0.740161
SOX21	0.1719736	0.740314
SOX21-AS1	0.1719736	0.740314
ESRP1	0.1980611	0.740344
PHLDA1	0.1610674	0.740416
ZNF221	0.1904365	0.740471
CPAMD8	0.2004124	0.740762
CTAGE1	0.1596145	0.741553
CSPP1	-0.0835355	0.741945
FAM149B1	-0.249898	0.742029
FAM150A	-0.249898	0.742029
MEGF6	0.192835	0.742441
ZNF500	0.188777	0.742503
ZMAT2	-0.2244528	0.742606
MAEA	0.0948827	0.743328
FKBP11	-0.1356552	0.743334
PDZRN3	-0.0795893	0.744114
MYRFL	0.1449662	0.744472
NAV3	0.2156914	0.744577
CD38	0.1884666	0.744588
HNRNPH1	0.1732555	0.74461
TNIP1	0.0960132	0.745165
FAM71A	0.0972447	0.745223
PCGF3	0.0634003	0.745424
PKHD1L1	-0.1624369	0.745546
NAE1	0.0617782	0.745622
CNBP	0.0817997	0.745766
CYP2A7	-0.1810223	0.746196
GLIPR1	0.1127626	0.746219
GLIS2	0.1127626	0.746219
SF3B3	-0.0676409	0.746317
THADA	0.0756262	0.746441
TRIM24	-0.0918799	0.746451
EIF2AK3	0.0852909	0.746766
ALPPL2	0.1557247	0.747123
KLF9	0.1097816	0.747364
HLA-DRB5	-0.3091494	0.747686
ZNF552	-0.152639	0.747913
PCDHA5	-0.2460028	0.748417
PCDHA6	-0.2460028	0.748417
PCDHA7	-0.2460028	0.748417
PCDHA8	-0.2460028	0.748417
RABEP2	0.1307952	0.748455
SIGLEC15	-0.0970775	0.748657
PODXL2	0.1825648	0.748775
GPBP1L1	-0.0621575	0.748819
MIB1	-0.1058162	0.748835
MIB2	-0.1058162	0.748835
COL1A2	0.1450764	0.748992
CNGB1	-0.1822708	0.74948
MSC-AS1	-0.1869683	0.74991
TBC1D14	-0.0875628	0.750117
DDRGK1	0.072919	0.750561
RHBG	-0.1809215	0.750604
BCL2L2	0.093051	0.750609
DECR1	-0.0658931	0.751201
COG4	0.0855297	0.751241
SPIRE1	-0.1925663	0.752008
PRB1	0.1248528	0.752022
DSC2	-0.1738705	0.752165
CAND1	0.0497715	0.752825
LMO2	0.0965417	0.753237
PITPNM3	0.1013701	0.753964
YTHDC1	0.0527532	0.755191
MCIDAS	-0.2076708	0.755308
TTLL5	0.2076473	0.75539
LUZP2	0.2505562	0.755882
SLC30A9	0.0511454	0.756348
RALBP1	0.1036654	0.756475
LOC101928844	0.0698729	0.756922
LOC101928891	0.0698729	0.756922
NDST2	0.0759335	0.75706
MIR4419A	0.2087005	0.757329
MIR4470	0.2087005	0.757329
MIR4498	0.2087005	0.757329
MIR4499	0.2087005	0.757329
MIR449A	0.2087005	0.757329
MIR449B	0.2087005	0.757329
MIR449C	0.2087005	0.757329
GRPEL1	0.0602224	0.757487
TAS2R8	0.3010693	0.758287
LOC107985033	0.0771177	0.758322
LOC115110	0.0771177	0.758322
LPAR2	0.1939639	0.758739
RPL22	-0.0452449	0.758749
RPL23	-0.0452449	0.758749
IMMT	-0.0792502	0.758755
SPC25	0.2100024	0.758829
AIFM2	-0.0928486	0.758846
AIFM3	-0.0928486	0.758846
KRT10	0.0939474	0.759018
KIF17	-0.1769492	0.759703
PCMTD1	0.0735875	0.760114
ADCK2	0.0543698	0.760127
KAT2B	0.0516979	0.76014
SLC4A7	0.2429963	0.760585
LACTB	-0.2058542	0.760732
HECTD3	0.260458	0.760902
THAP2	-0.0687851	0.761074
TMIGD2	0.0916478	0.762052
CFAP74	0.1348694	0.762216
CFAP99	0.1348694	0.762216
ATP2B1	0.0733254	0.762617
MIR7703	-0.0698694	0.762827
SULF1	0.1245675	0.763282
CRISPLD1	0.348945	0.763686
PPP6R2	0.058291	0.763731
FAT2	-0.1801962	0.764105
TMEM132E	-0.0999011	0.76411
HDGF	0.0718618	0.76442
HDGFRP2	0.0718618	0.76442
PROM1	-0.1824456	0.764546
B3GNTL1	-0.169667	0.764869
N4BP2	-0.0536626	0.764982
LIMCH1	-0.1065394	0.766095
ZNF543	0.2670257	0.76726
ARVCF	-0.1297916	0.767311
ZFAND5	0.1190285	0.767512
LOC729159	0.1706688	0.768059
PCDHB3	0.1745039	0.768315
SLC35G4	0.0845991	0.768506
SLC35G6	0.0845991	0.768506
FST	-0.1286267	0.76851
MXRA5	-0.1214218	0.771035
DCUN1D4	0.0773574	0.771399
NT5C	-0.1553596	0.77163
TGFB2	0.1146445	0.771717
PCDHGB1	-0.1281802	0.772063
PCDHGB2	-0.1281802	0.772063
PCDHGB3	-0.1281802	0.772063
PCDHGB4	-0.1281802	0.772063
LOC650293	-0.100132	0.774466
KCNJ6	0.1664134	0.774766
PCK1	0.2567335	0.774981
DEFB127	-0.1828937	0.775401
DEFB131	-0.1828937	0.775401
LOC101060389	0.1343641	0.775448
APBA2	0.2620143	0.775653
SYT1	-0.0995485	0.775913
GJB7	-0.1681912	0.776038
MEF2A	-0.0769501	0.777118
FAM102A	-0.0939945	0.777951
STPG3	0.1973216	0.777996
STPG3-AS1	0.1973216	0.777996
C14orf39	-0.0883774	0.778497
DLEC1	-0.1153263	0.778841
ZAR1	0.18327	0.779019
ARL13B	0.0733256	0.779455
IK	0.0730069	0.779748
RBSN	0.1412932	0.780158
SNCG	-0.2056473	0.780387
EPRS	0.1148531	0.780686
SNX18	0.2142228	0.780698
PMF1	0.050787	0.780795
ATP6V1H	-0.0588508	0.780925
VAC14	-0.1862122	0.781247
VAC14-AS1	-0.1862122	0.781247
CADM4	0.1270196	0.782557
TLN2	0.1417626	0.782605
CERS6	-0.0609764	0.783157
ARMC7	-0.137695	0.784057
NEURL4	-0.1078375	0.785185
C12orf50	-0.0798352	0.785461
C12orf54	-0.0798352	0.785461
SFTPA2	-0.2325923	0.785821
LARP4	0.0944749	0.785868
SH3TC1	0.2093592	0.785929
CCDC174	0.1452594	0.786606
TBC1D3I	0.1200058	0.786634
TBC1D3L	0.1200058	0.786634
KCTD1	0.2068443	0.786926
CACNB3	-0.1133562	0.787807
CALCR	-0.2875501	0.788082
ZNF837	-0.2146574	0.788565
SBF1	-0.0998184	0.788604
RPN1	0.0620845	0.789827
ESCO1	0.1401872	0.789878
CR1	-0.126904	0.79018
NUDT13	-0.0803109	0.790531
NUDT14	-0.0803109	0.790531
GPATCH11	-0.0614081	0.791186
HSPA12B	-0.1427787	0.791494
PSME2	-0.0504958	0.791801
KDM4B	-0.1107882	0.792255
DYNC1LI1	0.0655279	0.792408
ADA	0.1199712	0.792764
ADAD1	0.1199712	0.792764
SPAG7	-0.047362	0.793308
P2RX6	-0.0992999	0.793559
PMEPA1	-0.1453007	0.793897
UGT1A4	-0.0972817	0.794714
UGT1A5	-0.0972817	0.794714
UGT1A6	-0.0972817	0.794714
UGT1A7	-0.0972817	0.794714
UGT1A8	-0.0972817	0.794714
UGT1A9	-0.0972817	0.794714
LIN37	-0.0606106	0.795473
OR8D4	0.0936697	0.796076
OR8S1	0.0936697	0.796076
DHRS12	-0.1894685	0.796079
NGDN	-0.0438765	0.796332
NGEF	-0.0438765	0.796332
LOC100129083	0.177557	0.797469
ZXDC	0.1334337	0.798068
FPR1	0.2605073	0.798442
FAS	-0.070664	0.798558
MIR6501	-0.0649701	0.798911
MIR6505	-0.0649701	0.798911
MIR6508	-0.0649701	0.798911
SLC5A12	0.2253953	0.799538
AMPH	0.0831897	0.79966
FNDC8	-0.151844	0.800559
FHOD3	0.1720749	0.800998
SLC25A19	-0.0524924	0.801165
KMT2D	0.0868753	0.8012
RHBDD2	0.1049277	0.801523
RBM19	-0.0606604	0.801931
LIG3	0.0847284	0.802402
SLC39A6	0.1265819	0.8025
FZD6	0.0598623	0.802648
MIR548F3	-0.0814572	0.802714
DYNC1I2	0.0407173	0.802887
UHRF1	0.1648083	0.803019
CCDC47	0.0516201	0.803935
CCDC50	0.0516201	0.803935
MAN2B2	-0.0555809	0.80446
NADK	0.077023	0.804825
NADK2	0.077023	0.804825
TULP1	-0.1547407	0.805162
ZNF230	0.0917298	0.805371
HIF1A	-0.064489	0.805523
HIF1A-AS2	-0.064489	0.805523
MZT1	0.0891936	0.805848
UBALD1	-0.058358	0.805875
TMCC1	0.0581124	0.806263
LOC101929415	0.0571478	0.806359
PELO	0.0604093	0.806535
GCN1	0.0733995	0.806561
FAM197Y2P	0.0925122	0.806696
FAM197Y5P	0.0925122	0.806696
SYT6	0.088324	0.806848
ERN1	0.0709015	0.80694
CSRP2	0.0727833	0.807283
IDH3G	0.0742203	0.807357
HIPK1	0.1529615	0.807461
DHRSX	0.0775773	0.807844
NUMBL	-0.1026096	0.808496
PPIC	-0.0488931	0.80851
ALG11	-0.0514175	0.8086
PPP2R1B	0.0706422	0.809063
SYNM	-0.0824268	0.809273
ZDHHC17	0.1149677	0.809743
TPM1	-0.0586593	0.809918
FMNL3	0.1458151	0.810131
CTSL	0.05382	0.810662
SCN4A	0.154701	0.811573
MAPK11	0.1037495	0.812166
CRIP1	-0.12887	0.81237
MIR4765	0.0608403	0.812404
MIR4779	0.0608403	0.812404
MIR4780	0.0608403	0.812404
RTF1	0.0389226	0.812475
PTDSS1	-0.0481611	0.812999
POC1B-GALNT4	0.1969197	0.813765
ACADL	-0.0951753	0.813828
ATXN7L3	-0.0810462	0.813848
MASP1	-0.1641758	0.814175
SNORA70D	0.0841974	0.814642
SNORA72	0.0841974	0.814642
SNORA75	0.0841974	0.814642
ARL5C	-0.0668969	0.814687
HTRA3	0.0506114	0.815035
TMEM63B	0.1178451	0.815127
TMEM67	0.1178451	0.815127
TMEM68	0.1178451	0.815127
TAS1R1	-0.0461305	0.815145
TAS1R3	-0.0461305	0.815145
EXD3	-0.0950856	0.815299
EZH2	0.049701	0.8153
CR2	0.1833821	0.815303
ZNF274	0.0540105	0.815765
CASD1	0.0501747	0.815845
AKT2	0.122991	0.816019
RAB31	0.0798596	0.817079
PHF23	-0.0734038	0.818058
CCDC94	0.1176483	0.818211
CCDC96	0.1176483	0.818211
RNF130	0.064868	0.818295
PXN	-0.0673747	0.81833
DSG1	-0.1262633	0.818613
DSG1-AS1	-0.1262633	0.818613
PDHX	-0.0440917	0.818639
WDR55	-0.0416586	0.818734
ZBED4	0.1096377	0.818785
ACTR1A	0.070062	0.819459
ITGA3	-0.1050343	0.819543
KLRC1	0.1095503	0.819773
HIPK3	0.1461369	0.820302
HIPK4	0.1461369	0.820302
MYO15B	0.1072289	0.821577
SYS1-DBNDD2	-0.0772665	0.821657
TBCD	-0.1412691	0.821736
SULT1A1	-0.0685532	0.821921
KDM3A	-0.0462445	0.822092
SVIL	0.1139563	0.822273
SVOPL	0.1139563	0.822273
TESC	-0.0641566	0.822493
DMKN	0.0953882	0.822663
C4B_2	0.1728433	0.822698
MRPL3	-0.0354445	0.822707
MRPL32	-0.0354445	0.822707
TDO2	0.1933545	0.822817
FGD5	0.0988421	0.823488
MIR3913-1	0.0638825	0.824876
MIR3913-2	0.0638825	0.824876
LANCL1	0.0384681	0.824998
LANCL1-AS1	0.0384681	0.824998
TOX	-0.1031989	0.825632
SH2D3C	0.1957486	0.826317
LOC390877	0.1434775	0.826486
ALPI	0.0689822	0.826943
C2orf57	-0.1033218	0.827698
SNORD82	0.0979852	0.827841
SLC2A7	0.1248683	0.827985
NWD1	-0.039077	0.829646
ZNHIT3	-0.0548077	0.830636
TRPV5	0.1370733	0.830954
PLXND1	0.1325737	0.830975
SGPL1	-0.1217926	0.831264
HMGCS1	0.109367	0.831649
ZNF626	0.0437634	0.831714
ZNF385D	0.0834417	0.832046
ZNF385D-AS1	0.0834417	0.832046
HARS2	0.0435352	0.832059
ARF3	0.099422	0.83239
FBXL20	0.0535552	0.832528
GEMIN5	0.0656945	0.832545
KLF1	-0.0887804	0.832945
RANBP3L	0.0745709	0.83332
AP3M1	-0.0720768	0.833375
DAZAP2	-0.0571263	0.833668
ING5	0.0929888	0.834012
WAPL	-0.1561494	0.834805
SRSF3	-0.0375846	0.835214
CLOCK	0.0439326	0.835323
SLC5A3	-0.1105054	0.835372
WDR70	-0.0374941	0.835793
GPR153	-0.0809064	0.836274
GPR155	-0.0809064	0.836274
HSPA4L	0.0644723	0.836874
MTCL1	0.0775807	0.83695
CALR3	-0.0338668	0.837372
NUP88	-0.0438942	0.837635
PDE6B	0.0936492	0.838192
PCDHB8	0.1293738	0.838665
PCDHB9	0.1293738	0.838665
STARD3NL	0.0872626	0.838747
SGCD	0.092501	0.838906
MIR1268B	-0.043887	0.839001
YES1	-0.0473019	0.839128
ST3GAL6	-0.1584261	0.83944
MLC1	0.2370159	0.839471
GRIN2B	0.0941632	0.839667
C1orf116	-0.211278	0.840642
WWP2	0.0583546	0.840969
GAPDHS	0.1168478	0.841956
UFD1L	-0.0413139	0.842413
RAD54L	0.1083475	0.842425
KIAA1549	-0.0691301	0.842533
NCL	0.0477618	0.843368
MKNK1-AS1	0.0479346	0.843554
NFXL1	0.0750968	0.843795
TTC3	0.089517	0.843848
TTC3-AS1	0.089517	0.843848
REEP1	-0.069397	0.84433
PANK1	-0.0675115	0.844356
SMG9	-0.0984644	0.84472
ZNF397	-0.0505386	0.845917
ZNF404	-0.0505386	0.845917
WRAP73	0.0348128	0.846924
TRIP10	-0.0716623	0.847025
MYO19	-0.0479965	0.847492
CLIP2	-0.1394188	0.847519
ZFYVE28	0.0492008	0.848022
ADRA2C	0.0704426	0.848082
COMT	0.0497201	0.849211
SRP72	-0.0472567	0.849768
POLR1A	0.0663144	0.849806
DYRK1A	-0.1574907	0.851022
RNF138P1	-0.034593	0.851357
ZNF880	-0.1067675	0.851447
GRB2	-0.0553933	0.851753
MLLT1	0.118417	0.851786
[truncated: 623 more rows]
