# Supplementary material for: Unveiling racial disparities in prostate cancer using an integrative genomic and transcriptomic analysis
Source: Cell Insight. 2025 Feb 17;4(2):100238. doi: 10.1016/j.cellin.2025.100238 (PMC11914995; doi:10.1016/j.cellin.2025.100238)
Supplement: Multimedia component 10 [file mmc10.zip › cellin_100238_mmc10.txt]

# The following table is formatted as tab separated values.
#GeneName	GeneId	TranscriptId	BioType	variants_impact_HIGH	variants_impact_LOW	variants_impact_MODERATE	variants_impact_MODIFIER	variants_effect_3_prime_UTR_variant	variants_effect_5_prime_UTR_premature_start_codon_gain_variant	variants_effect_5_prime_UTR_variant	variants_effect_conservative_inframe_insertion	variants_effect_disruptive_inframe_insertion	variants_effect_downstream_gene_variant	variants_effect_frameshift_variant	variants_effect_intron_variant	variants_effect_missense_variant	variants_effect_non_coding_transcript_exon_variant	variants_effect_sequence_feature	variants_effect_splice_acceptor_variant	variants_effect_splice_region_variant	variants_effect_start_lost	variants_effect_structural_interaction_variant	variants_effect_synonymous_variant	variants_effect_upstream_gene_variant
AARSD1	ENSG00000266967	ENST00000416949	processed_transcript	0	0	0	7	0	0	0	0	0	1	0	2	0	1	0	0	0	0	0	0	3
AARSD1	ENSG00000266967	ENST00000427569	protein_coding	0	1	0	6	0	0	0	0	0	0	0	3	0	0	0	0	0	0	0	1	3
AARSD1	ENSG00000266967	ENST00000430739	protein_coding	0	1	0	7	0	1	1	0	0	1	0	2	0	0	0	0	0	0	0	0	3
AARSD1	ENSG00000266967	ENST00000436545	nonsense_mediated_decay	0	1	0	6	0	0	0	0	0	1	0	2	0	0	0	0	0	0	0	1	3
AARSD1	ENSG00000266967	ENST00000441280	retained_intron	0	0	0	7	0	0	0	0	0	1	0	2	0	1	0	0	0	0	0	0	3
AARSD1	ENSG00000266967	ENST00000450475	nonsense_mediated_decay	0	1	0	7	0	1	1	0	0	1	0	2	0	0	0	0	0	0	0	0	3
AARSD1	ENSG00000266967	ENST00000474578	retained_intron	0	0	0	1	0	0	0	0	0	0	0	1	0	0	0	0	0	0	0	0	0
AARSD1	ENSG00000266967	ENST00000478040	retained_intron	0	0	0	2	0	0	0	0	0	1	0	0	0	0	0	0	0	0	0	0	1
AARSD1	ENSG00000266967	ENST00000483535	retained_intron	0	0	0	1	0	0	0	0	0	1	0	0	0	0	0	0	0	0	0	0	0
AARSD1	ENSG00000266967	ENST00000483774	retained_intron	0	0	0	2	0	0	0	0	0	1	0	0	0	0	0	0	0	0	0	0	1
AARSD1	ENSG00000266967	ENST00000486493	retained_intron	0	0	0	1	0	0	0	0	0	0	0	1	0	0	0	0	0	0	0	0	0
AARSD1	ENSG00000266967	ENST00000486664	retained_intron	0	0	0	2	0	0	0	0	0	1	0	0	0	0	0	0	0	0	0	0	1
AARSD1	ENSG00000266967	ENST00000491665	retained_intron	0	0	0	2	0	0	0	0	0	1	0	0	0	0	0	0	0	0	0	0	1
AARSD1	ENSG00000266967	ENST00000492036	retained_intron	0	0	0	6	0	0	0	0	0	0	0	1	0	2	0	0	0	0	0	0	3
AARSD1	ENSG00000266967	ENST00000587023	retained_intron	0	0	0	1	0	0	0	0	0	0	0	0	0	1	0	0	0	0	0	0	0
AARSD1	ENSG00000266967	ENST00000591096	nonsense_mediated_decay	0	0	0	1	0	0	0	0	0	0	0	1	0	0	0	0	0	0	0	0	0
AARSD1	ENSG00000266967	ENST00000591910	nonsense_mediated_decay	0	1	0	6	0	0	0	0	0	1	0	2	0	0	0	0	0	0	0	1	3
AARSD1	ENSG00000266967	ENST00000592136	retained_intron	0	0	0	1	0	0	0	0	0	0	0	1	0	0	0	0	0	0	0	0	0
AARSD1	ENSG00000266967	ENST00000593123	retained_intron	0	0	0	1	0	0	0	0	0	0	0	1	0	0	0	0	0	0	0	0	0
ABCA12	ENSG00000144452	ENST00000272895	protein_coding	0	0	1	8	0	0	0	0	0	0	0	8	1	0	0	0	0	0	0	0	0
ABCA12	ENSG00000144452	ENST00000389661	protein_coding	0	0	1	8	0	0	0	0	0	0	0	8	1	0	0	0	0	0	0	0	0
ABCB5	ENSG00000004846	ENST00000258738	protein_coding	0	0	1	2	0	0	0	0	0	0	0	2	1	0	0	0	0	0	0	0	0
ABCB5	ENSG00000004846	ENST00000404938	protein_coding	0	0	1	2	0	0	0	0	0	0	0	2	1	0	0	0	0	0	0	0	0
ABCB5	ENSG00000004846	ENST00000441315	nonsense_mediated_decay	0	0	1	2	0	0	0	0	0	0	0	1	1	0	0	0	0	0	0	0	1
ABL2	ENSG00000143322	ENST00000344730	protein_coding	0	0	0	3	0	0	0	0	0	0	0	3	0	0	0	0	0	0	0	0	0
ABL2	ENSG00000143322	ENST00000367623	protein_coding	0	0	0	3	0	0	0	0	0	0	0	3	0	0	0	0	0	0	0	0	0
ABL2	ENSG00000143322	ENST00000392043	protein_coding	0	0	0	3	0	0	0	0	0	0	0	3	0	0	0	0	0	0	0	0	0
ABL2	ENSG00000143322	ENST00000502732	protein_coding	0	0	0	3	0	0	0	0	0	0	0	3	0	0	0	0	0	0	0	0	0
ABL2	ENSG00000143322	ENST00000504324	retained_intron	0	0	0	3	0	0	0	0	0	0	0	3	0	0	0	0	0	0	0	0	0
ABL2	ENSG00000143322	ENST00000504405	protein_coding	0	0	0	3	0	0	0	0	0	0	0	3	0	0	0	0	0	0	0	0	0
ABL2	ENSG00000143322	ENST00000507173	protein_coding	0	0	0	3	0	0	0	0	0	0	0	3	0	0	0	0	0	0	0	0	0
ABL2	ENSG00000143322	ENST00000509520	retained_intron	0	0	0	3	0	0	0	0	0	0	0	3	0	0	0	0	0	0	0	0	0
ABL2	ENSG00000143322	ENST00000511413	protein_coding	0	0	0	3	0	0	0	0	0	0	0	3	0	0	0	0	0	0	0	0	0
ABL2	ENSG00000143322	ENST00000512653	protein_coding	0	0	0	3	0	0	0	0	0	0	0	3	0	0	0	0	0	0	0	0	0
AC004381.6	ENSG00000005189	ENST00000261377	protein_coding	0	1	0	0	0	0	0	0	0	0	0	0	0	0	0	0	0	0	0	1	0
AC004381.6	ENSG00000005189	ENST00000348433	protein_coding	0	0	0	1	0	0	0	0	0	0	0	1	0	0	0	0	0	0	0	0	0
AC004381.6	ENSG00000005189	ENST00000561474	protein_coding	0	0	0	1	0	0	0	0	0	0	0	1	0	0	0	0	0	0	0	0	0
AC004381.6	ENSG00000005189	ENST00000564274	protein_coding	0	1	0	0	0	0	0	0	0	0	0	0	0	0	0	0	0	0	0	1	0
AC004381.6	ENSG00000005189	ENST00000566993	nonsense_mediated_decay	0	0	0	1	1	0	0	0	0	0	0	0	0	0	0	0	0	0	0	0	0
AC004381.6	ENSG00000005189	ENST00000568334	retained_intron	0	0	0	1	0	0	0	0	0	0	0	0	0	1	0	0	0	0	0	0	0
AC004381.7	ENSG00000260510	ENST00000565498	antisense	0	0	0	1	0	0	0	0	0	1	0	0	0	0	0	0	0	0	0	0	0
AC005740.5	ENSG00000254099	ENST00000520882	antisense	0	0	0	3	0	0	0	0	0	0	0	0	0	0	0	0	0	0	0	0	3
AC010761.13	ENSG00000265205	ENST00000578819	antisense	0	0	0	3	0	0	0	0	0	0	0	0	0	0	0	0	0	0	0	0	3
AC072062.3	ENSG00000227769	ENST00000419251	antisense	0	0	0	5	0	0	0	0	0	0	0	4	0	0	0	0	0	0	0	0	1
AC072062.3	ENSG00000227769	ENST00000437897	antisense	0	0	0	5	0	0	0	0	0	0	0	4	0	0	0	0	0	0	0	0	1
AC072062.3	ENSG00000227769	ENST00000595058	antisense	0	0	0	5	0	0	0	0	0	4	0	0	0	0	0	0	0	0	0	0	1
AC072062.3	ENSG00000227769	ENST00000602182	antisense	0	0	0	5	0	0	0	0	0	4	0	0	0	0	0	0	0	0	0	0	1
AC072062.3	ENSG00000227769	ENST00000611187	antisense	0	0	0	3	0	0	0	0	0	0	0	0	0	0	0	0	0	0	0	0	3
AC072062.3	ENSG00000227769	ENST00000615813	antisense	0	0	0	5	0	0	0	0	0	0	0	4	0	0	0	0	0	0	0	0	1
AC072062.3	ENSG00000227769	ENST00000617699	antisense	0	0	0	8	0	0	0	0	0	4	0	4	0	0	0	0	0	0	0	0	0
AC072062.3	ENSG00000227769	ENST00000627336	antisense	0	0	0	5	0	0	0	0	0	0	0	4	0	0	0	0	0	0	0	0	1
AC072062.3	ENSG00000227769	ENST00000627811	antisense	0	0	0	8	0	0	0	0	0	4	0	1	0	0	0	0	0	0	0	0	3
AC072062.3	ENSG00000227769	ENST00000628464	antisense	0	0	0	4	0	0	0	0	0	0	0	0	0	0	0	0	0	0	0	0	4
AC073333.8	ENSG00000235837	ENST00000418907	antisense	0	0	0	2	0	0	0	0	0	0	0	2	0	0	0	0	0	0	0	0	0
AC073610.5	ENSG00000255863	ENST00000537495	protein_coding	0	0	0	2	0	0	0	0	0	0	0	1	0	0	0	0	0	0	0	0	1
AC079630.4	ENSG00000225342	ENST00000412812	antisense	0	0	0	3	0	0	0	0	0	0	0	0	0	0	0	0	0	0	0	0	3
AC079630.4	ENSG00000225342	ENST00000618127	antisense	0	0	0	3	0	0	0	0	0	0	0	0	0	0	0	0	0	0	0	0	3
AC084290.2	ENSG00000229899	ENST00000434995	processed_pseudogene	0	0	0	1	0	0	0	0	0	1	0	0	0	0	0	0	0	0	0	0	0
AC090094.1	ENSG00000283485	ENST00000541428	protein_coding	0	2	0	2	0	0	0	0	0	0	0	4	0	0	0	0	2	0	0	0	0
ACAP3	ENSG00000131584	ENST00000354700	protein_coding	0	0	0	2	0	0	0	0	0	0	0	0	0	0	0	0	0	0	0	0	2
ACAP3	ENSG00000131584	ENST00000354980	nonsense_mediated_decay	0	0	0	2	0	0	0	0	0	0	0	0	0	0	0	0	0	0	0	0	2
ACAP3	ENSG00000131584	ENST00000438966	processed_transcript	0	0	0	2	0	0	0	0	0	0	0	0	0	0	0	0	0	0	0	0	2
ACAP3	ENSG00000131584	ENST00000472541	retained_intron	0	0	0	2	0	0	0	0	0	0	0	0	0	0	0	0	0	0	0	0	2
ACAP3	ENSG00000131584	ENST00000479108	retained_intron	0	0	0	2	0	0	0	0	0	0	0	0	0	0	0	0	0	0	0	0	2
ACAP3	ENSG00000131584	ENST00000492936	retained_intron	0	0	0	1	0	0	0	0	0	0	0	0	0	0	0	0	0	0	0	0	1
ACOT11	ENSG00000162390	ENST00000343744	protein_coding	0	0	0	3	0	0	0	0	0	3	0	0	0	0	0	0	0	0	0	0	0
ACOT11	ENSG00000162390	ENST00000371316	protein_coding	0	0	0	3	0	0	0	0	0	0	0	3	0	0	0	0	0	0	0	0	0
ACOT11	ENSG00000162390	ENST00000481208	processed_transcript	0	0	0	3	0	0	0	0	0	3	0	0	0	0	0	0	0	0	0	0	0
ACSM1	ENSG00000166743	ENST00000307493	protein_coding	0	0	0	2	0	0	0	0	0	0	0	2	0	0	0	0	0	0	0	0	0
ACSM1	ENSG00000166743	ENST00000519031	retained_intron	0	0	0	2	0	0	0	0	0	0	0	2	0	0	0	0	0	0	0	0	0
ACSM1	ENSG00000166743	ENST00000519745	nonsense_mediated_decay	0	0	0	2	0	0	0	0	0	0	0	2	0	0	0	0	0	0	0	0	0
ACSM1	ENSG00000166743	ENST00000520010	protein_coding	0	0	0	2	0	0	0	0	0	0	0	2	0	0	0	0	0	0	0	0	0
ACSM1	ENSG00000166743	ENST00000524149	protein_coding	0	0	0	2	0	0	0	0	0	0	0	0	0	0	0	0	0	0	0	0	2
ACSM2B	ENSG00000066813	ENST00000329697	protein_coding	0	1	1	0	0	0	0	0	0	0	0	0	1	0	0	0	0	0	0	1	0
ACSM2B	ENSG00000066813	ENST00000414188	protein_coding	0	1	1	0	0	0	0	0	0	0	0	0	1	0	0	0	0	0	0	1	0
ACSM2B	ENSG00000066813	ENST00000563943	retained_intron	0	0	0	2	0	0	0	0	0	1	0	0	0	1	0	0	0	0	0	0	0
ACSM2B	ENSG00000066813	ENST00000564849	retained_intron	0	0	0	1	0	0	0	0	0	0	0	0	0	1	0	0	0	0	0	0	0
ACSM2B	ENSG00000066813	ENST00000565232	protein_coding	0	1	1	0	0	0	0	0	0	0	0	0	1	0	0	0	0	0	0	1	0
ACSM2B	ENSG00000066813	ENST00000565322	protein_coding	0	1	1	0	0	0	0	0	0	0	0	0	1	0	0	0	0	0	0	1	0
ACSM2B	ENSG00000066813	ENST00000566384	protein_coding	0	0	1	0	0	0	0	0	0	0	0	0	1	0	0	0	0	0	0	0	0
ACSM2B	ENSG00000066813	ENST00000566998	retained_intron	0	0	0	1	0	0	0	0	0	0	0	0	0	1	0	0	0	0	0	0	0
ACSM2B	ENSG00000066813	ENST00000567001	protein_coding	0	1	1	0	0	0	0	0	0	0	0	0	1	0	0	0	0	0	0	1	0
ACSM2B	ENSG00000066813	ENST00000567288	protein_coding	0	0	0	1	0	0	0	0	0	1	0	0	0	0	0	0	0	0	0	0	0
ACSM2B	ENSG00000066813	ENST00000568098	protein_coding	0	1	0	0	0	0	0	0	0	0	0	0	0	0	0	0	0	0	0	1	0
ACSM2B	ENSG00000066813	ENST00000568882	protein_coding	0	0	1	0	0	0	0	0	0	0	0	0	1	0	0	0	0	0	0	0	0
ACSM2B	ENSG00000066813	ENST00000569131	retained_intron	0	0	0	1	0	0	0	0	0	1	0	0	0	0	0	0	0	0	0	0	0
ACSM2B	ENSG00000066813	ENST00000569163	protein_coding	0	0	0	1	0	0	0	0	0	0	0	0	0	0	0	0	0	0	0	0	1
ACSM2B	ENSG00000066813	ENST00000569327	nonsense_mediated_decay	0	0	1	0	0	0	0	0	0	0	0	0	1	0	0	0	0	0	0	0	0
ACSM2B	ENSG00000066813	ENST00000569344	protein_coding	0	0	1	0	0	0	0	0	0	0	0	0	1	0	0	0	0	0	0	0	0
ACSM2B	ENSG00000066813	ENST00000569364	retained_intron	0	0	0	2	0	0	0	0	0	1	0	0	0	1	0	0	0	0	0	0	0
ACSM3	ENSG00000005187	ENST00000501740	processed_transcript	0	0	0	3	0	0	0	0	0	0	0	1	0	0	0	0	0	0	0	0	2
ACSM3	ENSG00000005187	ENST00000561584	protein_coding	0	0	0	3	0	0	0	0	0	0	0	1	0	0	0	0	0	0	0	0	2
ACSM3	ENSG00000005187	ENST00000568235	protein_coding	0	0	0	3	0	0	0	0	0	0	0	3	0	0	0	0	0	0	0	0	0
ACSM3	ENSG00000005187	ENST00000614721	processed_transcript	0	0	0	2	0	0	0	0	0	0	0	0	0	0	0	0	0	0	0	0	2
ADAMTS17	ENSG00000140470	ENST00000268070	protein_coding	0	1	0	1	0	0	0	0	0	0	0	1	0	0	0	0	0	0	0	1	0
ADAMTS17	ENSG00000140470	ENST00000378898	retained_intron	0	0	0	2	0	0	0	0	0	0	0	1	0	1	0	0	0	0	0	0	0
ADAMTS20	ENSG00000173157	ENST00000389420	protein_coding	0	0	0	1	0	0	0	0	0	0	0	1	0	0	0	0	0	0	0	0	0
ADAMTS20	ENSG00000173157	ENST00000395541	protein_coding	0	0	0	1	0	0	0	0	0	0	0	1	0	0	0	0	0	0	0	0	0
ADAMTS20	ENSG00000173157	ENST00000553158	protein_coding	0	0	0	1	0	0	0	0	0	0	0	1	0	0	0	0	0	0	0	0	0
ADCK5	ENSG00000173137	ENST00000308860	protein_coding	0	0	0	1	0	0	0	0	0	0	0	1	0	0	0	0	0	0	0	0	0
ADCK5	ENSG00000173137	ENST00000526231	processed_transcript	0	0	0	1	0	0	0	0	0	1	0	0	0	0	0	0	0	0	0	0	0
ADCK5	ENSG00000173137	ENST00000526833	nonsense_mediated_decay	0	0	0	1	0	0	0	0	0	1	0	0	0	0	0	0	0	0	0	0	0
ADCK5	ENSG00000173137	ENST00000529654	nonsense_mediated_decay	0	0	0	1	0	0	0	0	0	0	0	1	0	0	0	0	0	0	0	0	0
ADCK5	ENSG00000173137	ENST00000532190	retained_intron	0	0	0	1	0	0	0	0	0	1	0	0	0	0	0	0	0	0	0	0	0
ADCK5	ENSG00000173137	ENST00000533715	nonsense_mediated_decay	0	0	0	1	0	0	0	0	0	1	0	0	0	0	0	0	0	0	0	0	0
ADCK5	ENSG00000173137	ENST00000534714	processed_transcript	0	0	0	1	0	0	0	0	0	1	0	0	0	0	0	0	0	0	0	0	0
ADCY9	ENSG00000162104	ENST00000294016	protein_coding	0	2	0	3	0	0	0	0	0	0	0	3	0	0	0	0	0	0	0	2	0
ADCY9	ENSG00000162104	ENST00000571467	nonsense_mediated_decay	0	0	0	4	0	0	0	0	0	0	0	3	0	0	0	0	0	0	0	0	1
ADCY9	ENSG00000162104	ENST00000571889	processed_transcript	0	0	0	3	0	0	0	0	0	0	0	3	0	0	0	0	0	0	0	0	0
ADCY9	ENSG00000162104	ENST00000572288	protein_coding	0	0	0	4	0	0	0	0	0	2	0	1	0	0	0	0	0	0	0	0	1
ADCY9	ENSG00000162104	ENST00000574721	retained_intron	0	0	0	1	0	0	0	0	0	0	0	0	0	0	0	0	0	0	0	0	1
ADCY9	ENSG00000162104	ENST00000575550	processed_transcript	0	0	0	3	0	0	0	0	0	0	0	3	0	0	0	0	0	0	0	0	0
ADCY9	ENSG00000162104	ENST00000576936	protein_coding	0	0	0	4	0	0	0	0	0	0	0	1	0	0	0	0	0	0	0	0	3
AGR2	ENSG00000106541	ENST00000401412	protein_coding	0	0	1	0	0	0	0	0	0	0	0	0	1	0	0	0	0	0	0	0	0
AGR2	ENSG00000106541	ENST00000412973	protein_coding	0	0	0	1	0	0	0	0	0	1	0	0	0	0	0	0	0	0	0	0	0
AGR2	ENSG00000106541	ENST00000419304	protein_coding	0	0	0	1	0	0	0	0	0	0	0	1	0	0	0	0	0	0	0	0	0
AGR2	ENSG00000106541	ENST00000450569	protein_coding	0	0	1	0	0	0	0	0	0	0	0	0	1	0	0	0	0	0	0	0	0
AGR2	ENSG00000106541	ENST00000489523	retained_intron	0	0	0	1	0	0	0	0	0	1	0	0	0	0	0	0	0	0	0	0	0
AGR3	ENSG00000173467	ENST00000310398	protein_coding	0	0	0	2	0	0	0	0	0	0	0	2	0	0	0	0	0	0	0	0	0
AGR3	ENSG00000173467	ENST00000402239	protein_coding	0	0	0	2	0	0	0	0	0	0	0	2	0	0	0	0	0	0	0	0	0
AGR3	ENSG00000173467	ENST00000414935	protein_coding	0	0	0	2	0	0	0	0	0	0	0	2	0	0	0	0	0	0	0	0	0
AGR3	ENSG00000173467	ENST00000486448	retained_intron	0	0	0	2	0	0	0	0	0	0	0	1	0	1	0	0	0	0	0	0	0
AGRN	ENSG00000188157	ENST00000379370	protein_coding	0	6	0	6	0	0	0	0	0	0	0	8	0	0	2	0	2	0	0	2	0
AGRN	ENSG00000188157	ENST00000419249	protein_coding	0	1	0	6	0	0	0	0	0	0	0	3	0	0	0	0	1	0	0	0	4
AGRN	ENSG00000188157	ENST00000461111	retained_intron	0	0	0	5	0	0	0	0	0	0	0	0	0	1	0	0	0	0	0	0	4
AGRN	ENSG00000188157	ENST00000466223	retained_intron	0	0	0	7	0	0	0	0	0	2	0	1	0	1	0	0	0	0	0	0	3
AGRN	ENSG00000188157	ENST00000469403	retained_intron	0	0	0	4	0	0	0	0	0	4	0	0	0	0	0	0	0	0	0	0	0
AGRN	ENSG00000188157	ENST00000477585	processed_transcript	0	0	0	4	0	0	0	0	0	4	0	0	0	0	0	0	0	0	0	0	0
AGRN	ENSG00000188157	ENST00000478677	retained_intron	0	0	0	7	0	0	0	0	0	2	0	0	0	2	0	0	0	0	0	0	3
AGRN	ENSG00000188157	ENST00000479707	retained_intron	0	0	0	8	0	0	0	0	0	4	0	1	0	0	0	0	0	0	0	0	3
AGRN	ENSG00000188157	ENST00000492947	retained_intron	0	0	0	8	0	0	0	0	0	3	0	0	0	0	0	0	0	0	0	0	5
AGRN	ENSG00000188157	ENST00000620552	protein_coding	0	4	0	6	0	0	0	0	0	0	0	8	0	0	0	0	2	0	0	2	0
AHRR	ENSG00000063438	ENST00000316418	protein_coding	0	0	0	1	1	0	0	0	0	0	0	0	0	0	0	0	0	0	0	0	0
AHRR	ENSG00000063438	ENST00000505113	protein_coding	0	0	0	1	0	0	0	0	0	1	0	0	0	0	0	0	0	0	0	0	0
AHRR	ENSG00000063438	ENST00000506456	protein_coding	0	0	0	1	1	0	0	0	0	0	0	0	0	0	0	0	0	0	0	0	0
AHRR	ENSG00000063438	ENST00000507048	retained_intron	0	0	0	1	0	0	0	0	0	0	0	0	0	1	0	0	0	0	0	0	0
AHRR	ENSG00000063438	ENST00000511487	protein_coding	0	0	0	1	0	0	0	0	0	1	0	0	0	0	0	0	0	0	0	0	0
AHRR	ENSG00000063438	ENST00000512529	protein_coding	0	0	0	1	1	0	0	0	0	0	0	0	0	0	0	0	0	0	0	0	0
AKR1D1	ENSG00000122787	ENST00000242375	protein_coding	0	0	0	7	2	0	0	0	0	0	0	5	0	0	0	0	0	0	0	0	0
AKR1D1	ENSG00000122787	ENST00000411726	protein_coding	0	0	0	7	2	0	0	0	0	0	0	5	0	0	0	0	0	0	0	0	0
AKR1D1	ENSG00000122787	ENST00000432161	protein_coding	0	0	0	7	2	0	0	0	0	0	0	5	0	0	0	0	0	0	0	0	0
AKR1D1	ENSG00000122787	ENST00000438242	protein_coding	0	0	0	4	0	0	0	0	0	0	0	4	0	0	0	0	0	0	0	0	0
AKR1D1	ENSG00000122787	ENST00000468877	processed_transcript	0	0	0	7	0	0	0	0	0	0	0	5	0	2	0	0	0	0	0	0	0
AKR1D1	ENSG00000122787	ENST00000470851	retained_intron	0	0	0	4	0	0	0	0	0	0	0	2	0	0	0	0	0	0	0	0	2
AL356053.1	ENSG00000150076	ENST00000302316	protein_coding	0	1	3	3	0	0	0	0	0	0	0	3	3	0	0	0	1	0	0	1	0
AL356053.1	ENSG00000150076	ENST00000375025	protein_coding	0	1	3	3	0	0	0	0	0	0	0	3	3	0	0	0	1	0	0	1	0
AL356053.1	ENSG00000150076	ENST00000375028	protein_coding	0	1	3	3	0	0	0	0	0	0	0	3	3	0	0	0	1	0	0	1	0
AL513122.1	ENSG00000283299	ENST00000449733	protein_coding	0	0	0	3	0	0	0	0	0	0	0	3	0	0	0	0	0	0	0	0	0
AL513122.2	ENSG00000283430	ENST00000373808	protein_coding	0	0	0	3	0	0	0	0	0	0	0	3	0	0	0	0	0	0	0	0	0
ALDH1L1	ENSG00000144908	ENST00000273450	protein_coding	0	1	0	3	0	0	0	0	0	0	0	4	0	0	0	0	1	0	0	0	0
ALDH1L1	ENSG00000144908	ENST00000393431	protein_coding	0	0	0	4	0	0	0	0	0	0	0	4	0	0	0	0	0	0	0	0	0
ALDH1L1	ENSG00000144908	ENST00000393434	protein_coding	0	1	0	3	0	0	0	0	0	0	0	4	0	0	0	0	1	0	0	0	0
ALDH1L1	ENSG00000144908	ENST00000452905	protein_coding	0	1	0	3	0	0	0	0	0	0	0	4	0	0	0	0	1	0	0	0	0
ALDH1L1	ENSG00000144908	ENST00000455064	protein_coding	0	0	0	4	0	0	0	0	0	0	0	4	0	0	0	0	0	0	0	0	0
ALDH1L1	ENSG00000144908	ENST00000472186	protein_coding	0	1	0	3	0	0	0	0	0	0	0	4	0	0	0	0	1	0	0	0	0
ALDH1L1	ENSG00000144908	ENST00000473607	nonsense_mediated_decay	0	0	0	4	0	0	0	0	0	4	0	0	0	0	0	0	0	0	0	0	0
ALDH1L1	ENSG00000144908	ENST00000476245	retained_intron	0	1	0	3	0	0	0	0	0	0	0	3	0	1	0	0	1	0	0	0	0
ALG10B	ENSG00000175548	ENST00000308742	protein_coding	0	0	1	0	0	0	0	0	0	0	0	0	1	0	0	0	0	0	0	0	0
ALG10B	ENSG00000175548	ENST00000548240	nonsense_mediated_decay	0	0	1	0	0	0	0	0	0	0	0	0	1	0	0	0	0	0	0	0	0
ALG10B	ENSG00000175548	ENST00000551464	protein_coding	0	0	1	0	0	0	0	0	0	0	0	0	1	0	0	0	0	0	0	0	0
ALG10B	ENSG00000175548	ENST00000553138	retained_intron	0	0	0	1	0	0	0	0	0	0	0	0	0	1	0	0	0	0	0	0	0
ALG1L	ENSG00000189366	ENST00000340333	protein_coding	0	0	0	2	0	0	0	0	0	0	0	2	0	0	0	0	0	0	0	0	0
ALG1L	ENSG00000189366	ENST00000611639	protein_coding	0	0	1	1	0	0	0	0	0	0	0	1	1	0	0	0	0	0	0	0	0
AMER3	ENSG00000178171	ENST00000321420	protein_coding	0	0	1	0	0	0	0	0	0	0	0	0	1	0	0	0	0	0	0	0	0
AMER3	ENSG00000178171	ENST00000423981	protein_coding	0	0	1	0	0	0	0	0	0	0	0	0	1	0	0	0	0	0	0	0	0
AMER3	ENSG00000178171	ENST00000431758	protein_coding	0	0	0	1	0	0	0	0	0	1	0	0	0	0	0	0	0	0	0	0	0
AMER3	ENSG00000178171	ENST00000458606	protein_coding	0	0	0	1	0	0	0	0	0	1	0	0	0	0	0	0	0	0	0	0	0
ANAPC4	ENSG00000053900	ENST00000315368	protein_coding	0	1	0	2	0	0	0	0	0	0	0	2	0	0	0	0	0	0	0	1	0
ANAPC4	ENSG00000053900	ENST00000503805	retained_intron	0	0	0	1	0	0	0	0	0	0	0	1	0	0	0	0	0	0	0	0	0
ANAPC4	ENSG00000053900	ENST00000504256	retained_intron	0	0	0	3	0	0	0	0	0	0	0	0	0	2	0	0	0	0	0	0	1
ANAPC4	ENSG00000053900	ENST00000505842	retained_intron	0	0	0	3	0	0	0	0	0	2	0	1	0	0	0	0	0	0	0	0	0
ANAPC4	ENSG00000053900	ENST00000506973	retained_intron	0	0	0	2	0	0	0	0	0	0	0	0	0	2	0	0	0	0	0	0	0
ANAPC4	ENSG00000053900	ENST00000510092	protein_coding	0	1	0	2	0	0	0	0	0	0	0	2	0	0	0	0	0	0	0	1	0
ANAPC4	ENSG00000053900	ENST00000515848	retained_intron	0	0	0	2	0	0	0	0	0	0	0	1	0	1	0	0	0	0	0	0	0
ANGEL1	ENSG00000013523	ENST00000251089	protein_coding	0	0	0	1	0	0	0	0	0	0	0	1	0	0	0	0	0	0	0	0	0
ANGEL1	ENSG00000013523	ENST00000554941	processed_transcript	0	0	0	1	0	0	0	0	0	0	0	0	0	0	0	0	0	0	0	0	1
ANGEL1	ENSG00000013523	ENST00000556298	protein_coding	0	0	0	1	0	0	0	0	0	0	0	1	0	0	0	0	0	0	0	0	0
ANGEL1	ENSG00000013523	ENST00000557497	processed_transcript	0	0	0	1	0	0	0	0	0	0	0	1	0	0	0	0	0	0	0	0	0
ANKMY2	ENSG00000106524	ENST00000306999	protein_coding	0	1	0	1	0	0	0	0	0	0	0	2	0	0	0	0	1	0	0	0	0
ANKMY2	ENSG00000106524	ENST00000421746	processed_transcript	0	1	0	0	0	0	0	0	0	0	0	1	0	0	0	0	1	0	0	0	0
ANKMY2	ENSG00000106524	ENST00000447802	nonsense_mediated_decay	0	1	0	1	0	0	0	0	0	0	0	2	0	0	0	0	1	0	0	0	0
ANKMY2	ENSG00000106524	ENST00000453623	nonsense_mediated_decay	0	1	0	0	0	0	0	0	0	0	0	1	0	0	0	0	1	0	0	0	0
ANKMY2	ENSG00000106524	ENST00000628652	protein_coding	0	1	0	1	0	0	0	0	0	0	0	2	0	0	0	0	1	0	0	0	0
ANKRD18B	ENSG00000230453	ENST00000290943	protein_coding	0	0	1	2	0	0	0	0	0	0	0	2	1	0	0	0	0	0	0	0	0
ANKRD18B	ENSG00000230453	ENST00000357927	protein_coding	0	0	0	1	0	0	0	0	0	0	0	1	0	0	0	0	0	0	0	0	0
ANKRD18B	ENSG00000230453	ENST00000426460	processed_transcript	0	0	0	1	0	0	0	0	0	1	0	0	0	0	0	0	0	0	0	0	0
ANKRD18B	ENSG00000230453	ENST00000465094	protein_coding	0	0	0	1	0	0	0	0	0	1	0	0	0	0	0	0	0	0	0	0	0
ANKRD18B	ENSG00000230453	ENST00000496561	retained_intron	0	0	0	2	0	0	0	0	0	0	0	0	0	0	0	0	0	0	0	0	2
ANKRD28	ENSG00000206560	ENST00000399451	protein_coding	0	0	0	1	0	0	0	0	0	0	0	1	0	0	0	0	0	0	0	0	0
ANKRD28	ENSG00000206560	ENST00000412318	nonsense_mediated_decay	0	0	0	1	0	0	0	0	0	0	0	1	0	0	0	0	0	0	0	0	0
ANKRD28	ENSG00000206560	ENST00000451422	nonsense_mediated_decay	0	0	0	1	0	0	0	0	0	0	0	1	0	0	0	0	0	0	0	0	0
ANKRD28	ENSG00000206560	ENST00000462657	retained_intron	0	0	0	1	0	0	0	0	0	0	0	1	0	0	0	0	0	0	0	0	0
ANKRD28	ENSG00000206560	ENST00000497037	processed_transcript	0	0	0	1	0	0	0	0	0	0	0	1	0	0	0	0	0	0	0	0	0
ANKRD28	ENSG00000206560	ENST00000498524	retained_intron	0	0	0	1	0	0	0	0	0	0	0	1	0	0	0	0	0	0	0	0	0
ANKRD28	ENSG00000206560	ENST00000624145	protein_coding	0	0	0	1	0	0	0	0	0	0	0	1	0	0	0	0	0	0	0	0	0
ANKRD30A	ENSG00000148513	ENST00000361713	protein_coding	0	1	0	0	0	0	0	0	0	0	0	0	0	0	0	0	0	0	0	1	0
ANKRD30A	ENSG00000148513	ENST00000374660	protein_coding	0	1	0	0	0	0	0	0	0	0	0	0	0	0	0	0	0	0	0	1	0
ANKRD30A	ENSG00000148513	ENST00000475522	processed_transcript	0	0	0	1	0	0	0	0	0	0	0	0	0	1	0	0	0	0	0	0	0
ANKRD30A	ENSG00000148513	ENST00000602533	protein_coding	0	1	0	0	0	0	0	0	0	0	0	0	0	0	0	0	0	0	0	1	0
ANKRD30A	ENSG00000148513	ENST00000611781	protein_coding	0	1	0	0	0	0	0	0	0	0	0	0	0	0	0	0	0	0	0	1	0
ANKRD36	ENSG00000135976	ENST00000420699	protein_coding	0	3	4	11	0	0	0	0	0	0	0	13	4	0	0	0	3	0	0	1	0
ANKRD36	ENSG00000135976	ENST00000421946	retained_intron	0	0	0	2	0	0	0	0	0	0	0	0	0	0	0	0	0	0	0	0	2
ANKRD36	ENSG00000135976	ENST00000461153	protein_coding	0	3	4	11	0	0	0	0	0	0	0	13	4	0	0	0	3	0	0	1	0
ANKRD36	ENSG00000135976	ENST00000620383	protein_coding	0	2	1	14	2	0	0	0	0	0	0	13	1	0	0	0	2	0	0	0	0
ANKRD6	ENSG00000135299	ENST00000339746	protein_coding	0	1	0	0	0	0	0	0	0	0	0	0	0	0	0	0	0	0	0	1	0
ANKRD6	ENSG00000135299	ENST00000369408	protein_coding	0	1	0	0	0	0	0	0	0	0	0	0	0	0	0	0	0	0	0	1	0
ANKRD6	ENSG00000135299	ENST00000415924	retained_intron	0	0	0	1	0	0	0	0	0	0	0	0	0	1	0	0	0	0	0	0	0
ANKRD6	ENSG00000135299	ENST00000447838	protein_coding	0	1	0	0	0	0	0	0	0	0	0	0	0	0	0	0	0	0	0	1	0
ANKRD6	ENSG00000135299	ENST00000479572	retained_intron	0	0	0	1	0	0	0	0	0	0	0	0	0	1	0	0	0	0	0	0	0
ANKRD6	ENSG00000135299	ENST00000483473	processed_transcript	0	0	0	1	0	0	0	0	0	0	0	0	0	0	0	0	0	0	0	0	1
ANKRD6	ENSG00000135299	ENST00000492158	protein_coding	0	0	0	1	0	0	0	0	0	0	0	0	0	0	0	0	0	0	0	0	1
ANKRD6	ENSG00000135299	ENST00000518150	protein_coding	0	1	0	0	0	0	0	0	0	0	0	0	0	0	0	0	0	0	0	1	0
ANKRD6	ENSG00000135299	ENST00000518253	retained_intron	0	0	0	1	0	0	0	0	0	0	0	0	0	1	0	0	0	0	0	0	0
ANKRD6	ENSG00000135299	ENST00000520793	protein_coding	0	1	0	0	0	0	0	0	0	0	0	0	0	0	0	0	0	0	0	1	0
ANKRD6	ENSG00000135299	ENST00000520839	retained_intron	0	0	0	1	0	0	0	0	0	1	0	0	0	0	0	0	0	0	0	0	0
ANKRD6	ENSG00000135299	ENST00000521004	protein_coding	0	0	0	1	0	0	0	0	0	0	0	0	0	0	0	0	0	0	0	0	1
ANKRD6	ENSG00000135299	ENST00000521240	retained_intron	0	0	0	1	0	0	0	0	0	0	0	0	0	0	0	0	0	0	0	0	1
ANKRD6	ENSG00000135299	ENST00000522441	protein_coding	0	1	0	0	0	0	0	0	0	0	0	0	0	0	0	0	0	0	0	1	0
ANKRD6	ENSG00000135299	ENST00000524056	nonsense_mediated_decay	0	0	0	1	0	0	0	0	0	1	0	0	0	0	0	0	0	0	0	0	0
ANO6	ENSG00000177119	ENST00000320560	protein_coding	0	0	0	2	0	0	0	0	0	0	0	2	0	0	0	0	0	0	0	0	0
ANO6	ENSG00000177119	ENST00000423947	protein_coding	0	0	0	2	0	0	0	0	0	0	0	2	0	0	0	0	0	0	0	0	0
ANO6	ENSG00000177119	ENST00000425752	protein_coding	0	0	0	2	0	0	0	0	0	0	0	2	0	0	0	0	0	0	0	0	0
ANO6	ENSG00000177119	ENST00000426898	processed_transcript	0	0	0	2	0	0	0	0	0	0	0	2	0	0	0	0	0	0	0	0	0
ANO6	ENSG00000177119	ENST00000441606	protein_coding	0	0	0	1	0	0	0	0	0	0	0	1	0	0	0	0	0	0	0	0	0
ANO6	ENSG00000177119	ENST00000550630	nonsense_mediated_decay	0	0	0	2	0	0	0	0	0	0	0	2	0	0	0	0	0	0	0	0	0
AQP2	ENSG00000167580	ENST00000199280	protein_coding	4	1	0	2	0	0	0	0	0	1	0	1	0	0	0	0	0	0	4	1	0
AQP2	ENSG00000167580	ENST00000550862	protein_coding	0	1	0	1	0	0	0	0	0	1	0	0	0	0	0	0	0	0	0	1	0
AQP2	ENSG00000167580	ENST00000551526	nonsense_mediated_decay	0	1	0	2	0	0	0	0	0	1	0	1	0	0	0	0	0	0	0	1	0
AQP3	ENSG00000165272	ENST00000297991	protein_coding	0	1	0	0	0	0	0	0	0	0	0	0	0	0	0	0	0	0	0	1	0
AQP3	ENSG00000165272	ENST00000463983	processed_transcript	0	0	0	1	0	0	0	0	0	0	0	0	0	1	0	0	0	0	0	0	0
AQP3	ENSG00000165272	ENST00000473153	processed_transcript	0	0	0	1	0	0	0	0	0	0	0	0	0	1	0	0	0	0	0	0	0
AQP3	ENSG00000165272	ENST00000493581	processed_transcript	0	0	0	1	0	0	0	0	0	0	0	0	0	1	0	0	0	0	0	0	0
AQP3	ENSG00000165272	ENST00000494313	processed_transcript	0	0	0	1	0	0	0	0	0	0	0	0	0	0	0	0	0	0	0	0	1
AQP5	ENSG00000161798	ENST00000293599	protein_coding	0	0	0	1	0	0	0	0	0	0	0	1	0	0	0	0	0	0	0	0	0
AQP5	ENSG00000161798	ENST00000553132	retained_intron	0	0	0	1	0	0	0	0	0	0	0	0	0	0	0	0	0	0	0	0	1
AQP6	ENSG00000086159	ENST00000315520	protein_coding	0	0	0	1	0	0	0	0	0	0	0	1	0	0	0	0	0	0	0	0	0
AQP6	ENSG00000086159	ENST00000489786	retained_intron	0	0	0	2	0	0	0	0	0	0	0	0	0	1	0	0	0	0	0	0	1
AQP6	ENSG00000086159	ENST00000551733	protein_coding	0	0	0	2	0	0	0	0	0	0	0	1	0	0	0	0	0	0	0	0	1
AQP6	ENSG00000086159	ENST00000615425	protein_coding	0	0	0	1	0	0	0	0	0	0	0	1	0	0	0	0	0	0	0	0	0
AQP6	ENSG00000086159	ENST00000618286	protein_coding	0	0	0	1	0	0	0	0	0	1	0	0	0	0	0	0	0	0	0	0	0
ARF3	ENSG00000134287	ENST00000256682	protein_coding	0	1	0	0	0	0	0	0	0	0	0	0	0	0	0	0	0	0	0	1	0
ARF3	ENSG00000134287	ENST00000447318	protein_coding	0	1	0	0	0	0	0	0	0	0	0	0	0	0	0	0	0	0	0	1	0
ARF3	ENSG00000134287	ENST00000472621	processed_transcript	0	0	0	1	0	0	0	0	0	1	0	0	0	0	0	0	0	0	0	0	0
ARF3	ENSG00000134287	ENST00000485410	processed_transcript	0	0	0	1	0	0	0	0	0	0	0	1	0	0	0	0	0	0	0	0	0
ARF3	ENSG00000134287	ENST00000539611	protein_coding	0	1	0	0	0	0	0	0	0	0	0	0	0	0	0	0	0	0	0	1	0
ARF3	ENSG00000134287	ENST00000541236	protein_coding	0	1	0	0	0	0	0	0	0	0	0	0	0	0	0	0	0	0	0	1	0
ARF3	ENSG00000134287	ENST00000541959	protein_coding	0	1	0	0	0	0	0	0	0	0	0	0	0	0	0	0	0	0	0	1	0
ARF3	ENSG00000134287	ENST00000541967	processed_transcript	0	0	0	1	0	0	0	0	0	1	0	0	0	0	0	0	0	0	0	0	0
ARF3	ENSG00000134287	ENST00000545855	protein_coding	0	1	0	0	0	0	0	0	0	0	0	0	0	0	0	0	0	0	0	1	0
ARHGAP26	ENSG00000145819	ENST00000274498	protein_coding	0	2	0	0	0	0	0	0	0	0	0	0	0	0	0	0	1	0	0	2	0
ARHGAP26	ENSG00000145819	ENST00000378004	protein_coding	0	2	0	0	0	0	0	0	0	0	0	0	0	0	0	0	1	0	0	2	0
ARHGAP26	ENSG00000145819	ENST00000418236	protein_coding	0	1	0	0	0	0	0	0	0	0	0	0	0	0	0	0	1	0	0	1	0
ARHGAP26	ENSG00000145819	ENST00000419676	nonsense_mediated_decay	0	1	0	1	1	0	0	0	0	0	0	0	0	0	0	0	1	0	0	0	0
ARHGAP26	ENSG00000145819	ENST00000421521	protein_coding	0	1	0	0	0	0	0	0	0	0	0	0	0	0	0	0	1	0	0	1	0
ARHGAP26	ENSG00000145819	ENST00000425417	protein_coding	0	1	0	0	0	0	0	0	0	0	0	0	0	0	0	0	1	0	0	1	0
ARHGAP26	ENSG00000145819	ENST00000443674	protein_coding	0	2	0	0	0	0	0	0	0	0	0	0	0	0	0	0	1	0	0	2	0
ARHGAP26	ENSG00000145819	ENST00000451259	protein_coding	0	0	0	1	0	0	0	0	0	1	0	0	0	0	0	0	0	0	0	0	0
ARHGAP26	ENSG00000145819	ENST00000469131	retained_intron	0	0	0	1	0	0	0	0	0	0	0	0	0	1	0	0	0	0	0	0	0
ARHGAP26	ENSG00000145819	ENST00000469396	processed_transcript	0	0	0	1	0	0	0	0	0	0	0	0	0	1	0	0	0	0	0	0	0
ARHGAP26	ENSG00000145819	ENST00000470032	processed_transcript	0	0	0	1	0	0	0	0	0	1	0	0	0	0	0	0	0	0	0	0	0
ARHGAP26	ENSG00000145819	ENST00000486650	processed_transcript	0	1	0	0	0	0	0	0	0	0	0	0	0	1	0	0	1	0	0	0	0
ARHGEF16	ENSG00000130762	ENST00000378371	protein_coding	0	2	1	5	0	0	2	0	0	0	0	3	1	0	0	0	0	0	0	2	0
ARHGEF16	ENSG00000130762	ENST00000378373	protein_coding	0	2	1	5	0	0	1	0	0	0	0	4	1	0	0	0	0	0	0	2	0
ARHGEF16	ENSG00000130762	ENST00000378378	protein_coding	0	3	1	4	0	0	0	0	0	0	0	4	1	0	0	0	0	0	0	3	0
ARHGEF16	ENSG00000130762	ENST00000418137	protein_coding	0	0	1	7	0	0	0	0	0	5	0	0	1	0	0	0	0	0	0	0	2
ARHGEF16	ENSG00000130762	ENST00000445297	protein_coding	0	0	1	6	0	0	0	0	0	4	0	0	1	0	0	0	0	0	0	0	2
ARHGEF16	ENSG00000130762	ENST00000464620	retained_intron	0	0	0	8	0	0	0	0	0	5	0	0	0	1	0	0	0	0	0	0	2
ARHGEF16	ENSG00000130762	ENST00000485984	retained_intron	0	0	0	6	0	0	0	0	0	0	0	1	0	5	0	0	0	0	0	0	0
ARHGEF28	ENSG00000214944	ENST00000296794	protein_coding	0	0	2	2	0	0	0	0	0	0	0	2	2	0	0	0	0	0	0	0	0
ARHGEF28	ENSG00000214944	ENST00000426542	protein_coding	0	0	2	2	0	0	0	0	0	0	0	2	2	0	0	0	0	0	0	0	0
ARHGEF28	ENSG00000214944	ENST00000437974	protein_coding	0	0	2	2	0	0	0	0	0	0	0	2	2	0	0	0	0	0	0	0	0
ARHGEF28	ENSG00000214944	ENST00000513042	protein_coding	0	0	2	2	0	0	0	0	0	0	0	2	2	0	0	0	0	0	0	0	0
ARHGEF28	ENSG00000214944	ENST00000545377	protein_coding	0	0	2	2	0	0	0	0	0	0	0	2	2	0	0	0	0	0	0	0	0
ARHGEF4	ENSG00000136002	ENST00000326016	protein_coding	0	0	0	6	0	0	1	0	0	0	0	1	0	0	0	0	0	0	0	0	4
ARHGEF4	ENSG00000136002	ENST00000355771	protein_coding	0	0	0	1	0	0	0	0	0	0	0	0	0	0	0	0	0	0	0	0	1
ARHGEF4	ENSG00000136002	ENST00000392953	protein_coding	0	0	0	6	0	0	0	0	0	0	0	1	0	0	0	0	0	0	0	0	5
ARHGEF4	ENSG00000136002	ENST00000409303	protein_coding	0	0	0	1	0	0	0	0	0	0	0	1	0	0	0	0	0	0	0	0	0
ARHGEF4	ENSG00000136002	ENST00000409359	protein_coding	0	4	1	1	0	0	0	0	0	0	0	1	1	0	0	0	0	0	0	4	0
ARHGEF4	ENSG00000136002	ENST00000428230	protein_coding	0	0	0	6	0	0	1	0	0	0	0	1	0	0	0	0	0	0	0	0	4
ARHGEF4	ENSG00000136002	ENST00000438985	protein_coding	0	0	0	6	0	0	0	0	0	0	0	1	0	0	0	0	0	0	0	0	5
ARHGEF4	ENSG00000136002	ENST00000525839	protein_coding	0	0	0	6	0	0	0	0	0	0	0	1	0	0	0	0	0	0	0	0	5
ARHGEF4	ENSG00000136002	ENST00000526381	retained_intron	0	0	0	5	0	0	0	0	0	0	0	0	0	5	0	0	0	0	0	0	0
ARHGEF4	ENSG00000136002	ENST00000611048	protein_coding	0	0	0	6	0	0	1	0	0	0	0	1	0	0	0	0	0	0	0	0	4
ARHGEF4	ENSG00000136002	ENST00000636987	nonsense_mediated_decay	0	1	0	5	0	0	0	0	0	0	0	1	0	0	0	0	0	0	0	1	4
ARL14EP	ENSG00000152219	ENST00000282032	protein_coding	0	0	0	1	0	0	1	0	0	0	0	0	0	0	0	0	0	0	0	0	0
ARL14EP	ENSG00000152219	ENST00000530909	protein_coding	0	0	0	1	0	0	1	0	0	0	0	0	0	0	0	0	0	0	0	0	0
ARL14EP	ENSG00000152219	ENST00000532047	retained_intron	0	0	0	1	0	0	0	0	0	0	0	0	0	1	0	0	0	0	0	0	0
ARL14EP	ENSG00000152219	ENST00000533457	processed_transcript	0	0	0	1	0	0	0	0	0	0	0	0	0	0	0	0	0	0	0	0	1
ARMC7	ENSG00000125449	ENST00000245543	protein_coding	0	0	0	2	0	0	0	0	0	2	0	0	0	0	0	0	0	0	0	0	0
ARMC7	ENSG00000125449	ENST00000579096	processed_transcript	0	0	0	2	0	0	0	0	0	2	0	0	0	0	0	0	0	0	0	0	0
ARMC7	ENSG00000125449	ENST00000581078	protein_coding	0	0	0	2	0	0	0	0	0	2	0	0	0	0	0	0	0	0	0	0	0
ARRDC4	ENSG00000140450	ENST00000268042	protein_coding	0	1	0	1	0	0	0	0	0	0	0	1	0	0	0	0	0	0	0	1	0
ASB8	ENSG00000177981	ENST00000317697	protein_coding	0	0	0	1	0	0	0	0	0	1	0	0	0	0	0	0	0	0	0	0	0
ASB8	ENSG00000177981	ENST00000536549	protein_coding	0	0	0	1	0	0	0	0	0	1	0	0	0	0	0	0	0	0	0	0	0
ASB8	ENSG00000177981	ENST00000539503	protein_coding	0	0	0	1	0	0	0	0	0	0	0	0	0	0	0	0	0	0	0	0	1
ASIC1	ENSG00000110881	ENST00000228468	protein_coding	0	1	0	1	0	0	0	0	0	0	0	1	0	0	0	0	0	0	0	1	0
ASIC1	ENSG00000110881	ENST00000447966	protein_coding	0	1	0	1	0	0	0	0	0	0	0	1	0	0	0	0	0	0	0	1	0
ASIC1	ENSG00000110881	ENST00000453327	protein_coding	0	0	0	2	0	0	0	0	0	0	0	1	0	0	0	0	0	0	0	0	1
ASIC1	ENSG00000110881	ENST00000548350	retained_intron	0	0	0	1	0	0	0	0	0	0	0	1	0	0	0	0	0	0	0	0	0
ASIC1	ENSG00000110881	ENST00000549792	retained_intron	0	0	0	1	0	0	0	0	0	1	0	0	0	0	0	0	0	0	0	0	0
ASIC1	ENSG00000110881	ENST00000550558	nonsense_mediated_decay	0	1	0	1	0	0	0	0	0	0	0	1	0	0	0	0	0	0	0	1	0
ASIC1	ENSG00000110881	ENST00000551199	retained_intron	0	0	0	1	0	0	0	0	0	0	0	1	0	0	0	0	0	0	0	0	0
ASIC1	ENSG00000110881	ENST00000552438	protein_coding	0	0	0	1	0	0	0	0	0	0	0	1	0	0	0	0	0	0	0	0	0
ASIC1	ENSG00000110881	ENST00000552633	protein_coding	0	0	0	1	0	0	0	0	0	0	0	0	0	0	0	0	0	0	0	0	1
ASPH	ENSG00000198363	ENST00000356457	protein_coding	0	0	0	4	0	0	2	0	0	0	0	2	0	0	0	0	0	0	0	0	0
ASPH	ENSG00000198363	ENST00000379449	protein_coding	0	0	0	3	0	0	2	0	0	0	0	1	0	0	0	0	0	0	0	0	0
ASPH	ENSG00000198363	ENST00000379454	protein_coding	0	2	0	4	0	0	2	0	0	0	0	4	0	0	0	0	2	0	0	0	0
ASPH	ENSG00000198363	ENST00000389204	protein_coding	0	0	0	1	0	0	0	0	0	0	0	1	0	0	0	0	0	0	0	0	0
ASPH	ENSG00000198363	ENST00000445642	protein_coding	0	0	0	4	0	0	2	0	0	0	0	2	0	0	0	0	0	0	0	0	0
ASPH	ENSG00000198363	ENST00000517661	protein_coding	0	0	0	1	0	0	0	0	0	0	0	1	0	0	0	0	0	0	0	0	0
ASPH	ENSG00000198363	ENST00000517847	protein_coding	0	0	0	2	0	0	0	0	0	0	0	2	0	0	0	0	0	0	0	0	0
ASPH	ENSG00000198363	ENST00000517856	protein_coding	0	0	0	4	0	0	2	0	0	1	0	1	0	0	0	0	0	0	0	0	0
ASPH	ENSG00000198363	ENST00000517903	protein_coding	0	0	0	2	0	0	0	0	0	0	0	2	0	0	0	0	0	0	0	0	0
ASPH	ENSG00000198363	ENST00000517928	processed_transcript	0	0	0	1	0	0	0	0	0	0	0	1	0	0	0	0	0	0	0	0	0
ASPH	ENSG00000198363	ENST00000518068	protein_coding	0	0	0	4	0	0	2	0	0	0	0	2	0	0	0	0	0	0	0	0	0
ASPH	ENSG00000198363	ENST00000518306	protein_coding	0	0	0	2	0	0	0	0	0	0	0	2	0	0	0	0	0	0	0	0	0
ASPH	ENSG00000198363	ENST00000519234	protein_coding	0	0	0	4	0	0	2	0	0	0	0	2	0	0	0	0	0	0	0	0	0
ASPH	ENSG00000198363	ENST00000519678	protein_coding	0	0	0	1	0	0	0	0	0	0	0	0	0	0	0	0	0	0	0	0	1
ASPH	ENSG00000198363	ENST00000520198	retained_intron	0	0	0	1	0	0	0	0	0	0	0	0	0	1	0	0	0	0	0	0	0
ASPH	ENSG00000198363	ENST00000521909	retained_intron	0	1	0	0	0	0	0	0	0	0	0	1	0	0	0	0	1	0	0	0	0
ASPH	ENSG00000198363	ENST00000522036	retained_intron	0	0	0	1	0	0	0	0	0	1	0	0	0	0	0	0	0	0	0	0	0
ASPH	ENSG00000198363	ENST00000522325	retained_intron	0	0	0	1	0	0	0	0	0	0	0	1	0	0	0	0	0	0	0	0	0
ASPH	ENSG00000198363	ENST00000522343	processed_transcript	0	0	0	1	0	0	0	0	0	1	0	0	0	0	0	0	0	0	0	0	0
ASPH	ENSG00000198363	ENST00000522349	protein_coding	0	0	0	2	0	0	0	0	0	0	0	2	0	0	0	0	0	0	0	0	0
ASPH	ENSG00000198363	ENST00000522603	protein_coding	0	0	0	1	0	0	0	0	0	0	0	1	0	0	0	0	0	0	0	0	0
ASPH	ENSG00000198363	ENST00000522835	protein_coding	0	0	0	2	0	0	0	0	0	0	0	2	0	0	0	0	0	0	0	0	0
ASPH	ENSG00000198363	ENST00000522919	protein_coding	0	0	0	1	0	0	0	0	0	0	0	0	0	0	0	0	0	0	0	0	1
ASPH	ENSG00000198363	ENST00000523927	protein_coding	0	0	0	2	0	0	0	0	0	0	0	1	0	0	0	0	0	0	0	0	1
ASPH	ENSG00000198363	ENST00000524173	protein_coding	0	0	0	1	0	0	0	0	0	0	0	0	0	0	0	0	0	0	0	0	1
ASTN1	ENSG00000152092	ENST00000361833	protein_coding	0	1	2	1	1	0	0	0	0	0	0	1	2	0	0	0	1	0	0	0	0
ASTN1	ENSG00000152092	ENST00000367657	protein_coding	0	1	2	1	0	0	0	0	0	0	0	2	2	0	0	0	1	0	0	0	0
ASTN1	ENSG00000152092	ENST00000424564	protein_coding	0	1	2	0	0	0	0	0	0	0	0	1	2	0	0	0	1	0	0	0	0
ATP11C	ENSG00000101974	ENST00000327569	protein_coding	0	0	0	1	0	0	0	0	0	0	0	1	0	0	0	0	0	0	0	0	0
ATP11C	ENSG00000101974	ENST00000361648	protein_coding	0	0	0	1	0	0	0	0	0	0	0	1	0	0	0	0	0	0	0	0	0
ATP11C	ENSG00000101974	ENST00000370557	protein_coding	0	0	0	1	0	0	0	0	0	0	0	1	0	0	0	0	0	0	0	0	0
ATP11C	ENSG00000101974	ENST00000433868	protein_coding	0	0	0	1	0	0	0	0	0	0	0	1	0	0	0	0	0	0	0	0	0
ATP11C	ENSG00000101974	ENST00000450801	protein_coding	0	0	0	1	0	0	0	0	0	0	0	1	0	0	0	0	0	0	0	0	0
ATP11C	ENSG00000101974	ENST00000460773	processed_transcript	0	0	0	1	0	0	0	0	0	0	0	1	0	0	0	0	0	0	0	0	0
ATP6V1D	ENSG00000100554	ENST00000216442	protein_coding	0	0	0	1	0	0	0	0	0	0	0	1	0	0	0	0	0	0	0	0	0
ATP6V1D	ENSG00000100554	ENST00000553408	protein_coding	0	0	0	1	0	0	0	0	0	0	0	0	0	0	0	0	0	0	0	0	1
ATP6V1D	ENSG00000100554	ENST00000553687	protein_coding	0	0	0	1	0	0	0	0	0	0	0	1	0	0	0	0	0	0	0	0	0
ATP6V1D	ENSG00000100554	ENST00000554087	nonsense_mediated_decay	0	0	0	1	0	0	0	0	0	0	0	1	0	0	0	0	0	0	0	0	0
ATP6V1D	ENSG00000100554	ENST00000554236	protein_coding	0	0	0	1	0	0	0	0	0	0	0	1	0	0	0	0	0	0	0	0	0
ATP6V1D	ENSG00000100554	ENST00000555012	protein_coding	0	0	0	1	0	0	0	0	0	0	0	1	0	0	0	0	0	0	0	0	0
ATP6V1D	ENSG00000100554	ENST00000555335	retained_intron	0	0	0	1	0	0	0	0	0	0	0	1	0	0	0	0	0	0	0	0	0
ATP6V1D	ENSG00000100554	ENST00000555431	protein_coding	0	0	0	1	0	0	0	0	0	0	0	1	0	0	0	0	0	0	0	0	0
ATP6V1D	ENSG00000100554	ENST00000555474	protein_coding	0	0	0	1	0	0	0	0	0	0	0	1	0	0	0	0	0	0	0	0	0
ATP6V1D	ENSG00000100554	ENST00000555625	nonsense_mediated_decay	0	0	0	1	0	0	0	0	0	0	0	0	0	0	0	0	0	0	0	0	1
ATP6V1D	ENSG00000100554	ENST00000555723	protein_coding	0	0	0	1	0	0	0	0	0	0	0	1	0	0	0	0	0	0	0	0	0
ATP6V1D	ENSG00000100554	ENST00000556058	nonsense_mediated_decay	0	0	0	1	0	0	0	0	0	0	0	1	0	0	0	0	0	0	0	0	0
ATP6V1D	ENSG00000100554	ENST00000557244	retained_intron	0	0	0	1	0	0	0	0	0	0	0	0	0	1	0	0	0	0	0	0	0
ATP6V1H	ENSG00000047249	ENST00000355221	protein_coding	0	1	0	0	0	0	0	0	0	0	0	1	0	0	0	0	1	0	0	0	0
ATP6V1H	ENSG00000047249	ENST00000359530	protein_coding	0	1	0	0	0	0	0	0	0	0	0	1	0	0	0	0	1	0	0	0	0
ATP6V1H	ENSG00000047249	ENST00000396774	protein_coding	0	1	0	0	0	0	0	0	0	0	0	1	0	0	0	0	1	0	0	0	0
ATP6V1H	ENSG00000047249	ENST00000519588	nonsense_mediated_decay	0	1	0	0	0	0	0	0	0	0	0	1	0	0	0	0	1	0	0	0	0
ATP6V1H	ENSG00000047249	ENST00000519922	retained_intron	0	0	0	1	0	0	0	0	0	0	0	0	0	1	0	0	0	0	0	0	0
ATP6V1H	ENSG00000047249	ENST00000520188	protein_coding	0	1	0	0	0	0	0	0	0	0	0	1	0	0	0	0	1	0	0	0	0
ATP6V1H	ENSG00000047249	ENST00000521275	protein_coding	0	1	0	0	0	0	0	0	0	0	0	1	0	0	0	0	1	0	0	0	0
ATP6V1H	ENSG00000047249	ENST00000521335	retained_intron	0	0	0	1	0	0	0	0	0	0	0	0	0	1	0	0	0	0	0	0	0
ATP6V1H	ENSG00000047249	ENST00000521377	retained_intron	0	1	0	0	0	0	0	0	0	0	0	1	0	0	0	0	1	0	0	0	0
ATP6V1H	ENSG00000047249	ENST00000524164	nonsense_mediated_decay	0	0	0	1	0	0	0	0	0	0	0	1	0	0	0	0	0	0	0	0	0
ATP6V1H	ENSG00000047249	ENST00000524234	protein_coding	0	1	0	0	0	0	0	0	0	0	0	1	0	0	0	0	1	0	0	0	0
ATP6V1H	ENSG00000047249	ENST00000630578	protein_coding	0	0	0	1	0	0	0	0	0	0	0	1	0	0	0	0	0	0	0	0	0
ATP9B	ENSG00000166377	ENST00000307671	protein_coding	0	0	0	2	0	0	0	0	0	0	0	2	0	0	0	0	0	0	0	0	0
ATP9B	ENSG00000166377	ENST00000426216	protein_coding	0	0	0	2	0	0	0	0	0	0	0	2	0	0	0	0	0	0	0	0	0
ATP9B	ENSG00000166377	ENST00000458297	protein_coding	0	0	0	2	0	0	0	0	0	0	0	2	0	0	0	0	0	0	0	0	0
ATP9B	ENSG00000166377	ENST00000490210	retained_intron	0	0	0	1	0	0	0	0	0	0	0	1	0	0	0	0	0	0	0	0	0
ATP9B	ENSG00000166377	ENST00000586774	retained_intron	0	0	0	1	0	0	0	0	0	1	0	0	0	0	0	0	0	0	0	0	0
ATP9B	ENSG00000166377	ENST00000587410	retained_intron	0	0	0	1	0	0	0	0	0	1	0	0	0	0	0	0	0	0	0	0	0
ATP9B	ENSG00000166377	ENST00000587919	nonsense_mediated_decay	0	0	0	1	0	0	0	0	0	1	0	0	0	0	0	0	0	0	0	0	0
ATP9B	ENSG00000166377	ENST00000588895	nonsense_mediated_decay	0	0	0	1	0	0	0	0	0	1	0	0	0	0	0	0	0	0	0	0	0
ATP9B	ENSG00000166377	ENST00000588921	nonsense_mediated_decay	0	0	0	2	0	0	0	0	0	0	0	2	0	0	0	0	0	0	0	0	0
ATP9B	ENSG00000166377	ENST00000589951	retained_intron	0	0	0	2	0	0	0	0	0	1	0	1	0	0	0	0	0	0	0	0	0
ATP9B	ENSG00000166377	ENST00000590477	nonsense_mediated_decay	0	0	0	2	0	0	0	0	0	0	0	2	0	0	0	0	0	0	0	0	0
ATR	ENSG00000175054	ENST00000350721	protein_coding	0	2	1	2	0	0	0	0	0	0	0	2	1	0	0	0	0	0	0	2	0
ATR	ENSG00000175054	ENST00000504521	nonsense_mediated_decay	0	0	0	1	1	0	0	0	0	0	0	0	0	0	0	0	0	0	0	0	0
ATR	ENSG00000175054	ENST00000507148	nonsense_mediated_decay	0	0	0	2	0	0	0	0	0	1	0	1	0	0	0	0	0	0	0	0	0
ATR	ENSG00000175054	ENST00000511016	retained_intron	0	0	0	1	0	0	0	0	0	1	0	0	0	0	0	0	0	0	0	0	0
ATR	ENSG00000175054	ENST00000513291	protein_coding	0	0	0	1	1	0	0	0	0	0	0	0	0	0	0	0	0	0	0	0	0
ATR	ENSG00000175054	ENST00000515149	protein_coding	0	1	0	3	0	0	0	0	0	2	0	0	0	0	0	0	0	0	0	1	1
ATR	ENSG00000175054	ENST00000515810	nonsense_mediated_decay	0	0	0	1	1	0	0	0	0	0	0	0	0	0	0	0	0	0	0	0	0
ATR	ENSG00000175054	ENST00000515863	retained_intron	0	0	0	4	0	0	0	0	0	2	0	0	0	1	0	0	0	0	0	0	1
AURKAIP1	ENSG00000175756	ENST00000321751	protein_coding	0	0	0	1	0	0	0	0	0	0	0	1	0	0	0	0	0	0	0	0	0
AURKAIP1	ENSG00000175756	ENST00000338338	protein_coding	0	0	0	1	0	0	0	0	0	0	0	1	0	0	0	0	0	0	0	0	0
AURKAIP1	ENSG00000175756	ENST00000338370	protein_coding	0	0	0	1	0	0	0	0	0	0	0	1	0	0	0	0	0	0	0	0	0
AURKAIP1	ENSG00000175756	ENST00000378853	protein_coding	0	0	0	1	0	0	0	0	0	0	0	1	0	0	0	0	0	0	0	0	0
AURKAIP1	ENSG00000175756	ENST00000489799	processed_transcript	0	0	0	1	0	0	0	0	0	0	0	0	0	1	0	0	0	0	0	0	0
AURKAIP1	ENSG00000175756	ENST00000496905	processed_transcript	0	0	0	1	0	0	0	0	0	0	0	1	0	0	0	0	0	0	0	0	0
BICDL2	ENSG00000162069	ENST00000389347	protein_coding	0	0	0	3	0	0	0	0	0	3	0	0	0	0	0	0	0	0	0	0	0
BICDL2	ENSG00000162069	ENST00000572240	retained_intron	0	0	0	3	0	0	0	0	0	1	0	0	0	2	0	0	0	0	0	0	0
BICDL2	ENSG00000162069	ENST00000572449	protein_coding	0	0	0	3	0	0	0	0	0	3	0	0	0	0	0	0	0	0	0	0	0
BICDL2	ENSG00000162069	ENST00000573514	protein_coding	0	0	0	3	2	0	0	0	0	1	0	0	0	0	0	0	0	0	0	0	0
BICDL2	ENSG00000162069	ENST00000576826	retained_intron	0	0	0	3	0	0	0	0	0	3	0	0	0	0	0	0	0	0	0	0	0
BOP1	ENSG00000261236	ENST00000569403	protein_coding	0	0	0	2	0	0	0	0	0	0	0	2	0	0	0	0	0	0	0	0	0
BOP1	ENSG00000261236	ENST00000569669	protein_coding	0	1	0	1	0	0	0	0	0	0	0	1	0	0	0	0	0	0	0	1	0
BOP1	ENSG00000261236	ENST00000569712	processed_transcript	0	0	0	1	0	0	0	0	0	0	0	0	0	1	0	0	0	0	0	0	0
BRD9P2	ENSG00000249908	ENST00000506203	unprocessed_pseudogene	0	0	0	2	0	0	0	0	0	2	0	0	0	0	0	0	0	0	0	0	0
BRSK2	ENSG00000174672	ENST00000308219	protein_coding	0	0	0	2	0	0	0	0	0	0	0	2	0	0	0	0	0	0	0	0	0
BRSK2	ENSG00000174672	ENST00000382179	protein_coding	0	0	1	1	0	0	0	0	0	0	0	1	1	0	0	0	0	0	0	0	0
BRSK2	ENSG00000174672	ENST00000526678	protein_coding	0	0	0	2	0	0	0	0	0	1	0	1	0	0	0	0	0	0	0	0	0
BRSK2	ENSG00000174672	ENST00000526768	retained_intron	0	0	0	2	0	0	0	0	0	0	0	1	0	0	0	0	0	0	0	0	1
BRSK2	ENSG00000174672	ENST00000528710	protein_coding	0	0	0	2	0	0	0	0	0	0	0	2	0	0	0	0	0	0	0	0	0
BRSK2	ENSG00000174672	ENST00000528841	protein_coding	0	0	1	1	0	0	0	0	0	0	0	1	1	0	0	0	0	0	0	0	0
BRSK2	ENSG00000174672	ENST00000529433	nonsense_mediated_decay	0	0	0	2	0	0	0	0	0	0	0	2	0	0	0	0	0	0	0	0	0
BRSK2	ENSG00000174672	ENST00000529951	nonsense_mediated_decay	0	0	0	2	0	0	0	0	0	0	0	2	0	0	0	0	0	0	0	0	0
BRSK2	ENSG00000174672	ENST00000531078	retained_intron	0	0	0	1	0	0	0	0	0	1	0	0	0	0	0	0	0	0	0	0	0
BRSK2	ENSG00000174672	ENST00000531197	protein_coding	0	0	0	2	0	0	0	0	0	0	0	2	0	0	0	0	0	0	0	0	0
BRSK2	ENSG00000174672	ENST00000531932	retained_intron	0	0	0	2	0	0	0	0	0	1	0	0	0	0	0	0	0	0	0	0	1
BRSK2	ENSG00000174672	ENST00000533606	protein_coding	0	0	0	2	0	0	0	0	0	0	0	1	0	0	0	0	0	0	0	0	1
BRSK2	ENSG00000174672	ENST00000544817	protein_coding	0	0	0	2	0	0	0	0	0	0	0	1	0	0	0	0	0	0	0	0	1
BSG	ENSG00000172270	ENST00000333511	protein_coding	0	0	0	1	0	0	0	0	0	0	0	1	0	0	0	0	0	0	0	0	0
BSG	ENSG00000172270	ENST00000346916	protein_coding	0	0	0	1	0	0	0	0	0	0	0	1	0	0	0	0	0	0	0	0	0
BSG	ENSG00000172270	ENST00000353555	protein_coding	0	0	0	1	0	0	0	0	0	0	0	1	0	0	0	0	0	0	0	0	0
BSG	ENSG00000172270	ENST00000545507	protein_coding	0	0	0	1	0	0	0	0	0	0	0	1	0	0	0	0	0	0	0	0	0
BSG	ENSG00000172270	ENST00000571735	retained_intron	0	0	0	1	0	0	0	0	0	0	0	1	0	0	0	0	0	0	0	0	0
BSG	ENSG00000172270	ENST00000572899	retained_intron	0	0	0	1	0	0	0	0	0	1	0	0	0	0	0	0	0	0	0	0	0
BSG	ENSG00000172270	ENST00000573216	protein_coding	0	0	0	1	0	0	0	0	0	1	0	0	0	0	0	0	0	0	0	0	0
BSG	ENSG00000172270	ENST00000573784	protein_coding	0	0	0	1	0	0	0	0	0	1	0	0	0	0	0	0	0	0	0	0	0
BSG	ENSG00000172270	ENST00000574970	processed_transcript	0	0	0	1	0	0	0	0	0	1	0	0	0	0	0	0	0	0	0	0	0
BSG	ENSG00000172270	ENST00000576925	retained_intron	0	0	0	1	0	0	0	0	0	1	0	0	0	0	0	0	0	0	0	0	0
BSG	ENSG00000172270	ENST00000576984	protein_coding	0	0	0	1	0	0	0	0	0	1	0	0	0	0	0	0	0	0	0	0	0
BSG	ENSG00000172270	ENST00000590218	retained_intron	0	0	0	1	0	0	0	0	0	1	0	0	0	0	0	0	0	0	0	0	0
BSG	ENSG00000172270	ENST00000613627	protein_coding	0	0	0	1	0	0	0	0	0	1	0	0	0	0	0	0	0	0	0	0	0
BSG	ENSG00000172270	ENST00000614867	protein_coding	0	0	0	1	0	0	0	0	0	0	0	1	0	0	0	0	0	0	0	0	0
BSG	ENSG00000172270	ENST00000618006	protein_coding	0	0	0	1	0	0	0	0	0	0	0	1	0	0	0	0	0	0	0	0	0
BSG	ENSG00000172270	ENST00000618112	retained_intron	0	0	0	1	0	0	0	0	0	0	0	0	0	0	0	0	0	0	0	0	1
BST1	ENSG00000109743	ENST00000514445	protein_coding	0	0	0	1	1	0	0	0	0	0	0	0	0	0	0	0	0	0	0	0	0
BST1	ENSG00000109743	ENST00000514989	protein_coding	0	0	0	1	1	0	0	0	0	0	0	0	0	0	0	0	0	0	0	0	0
BTD	ENSG00000169814	ENST00000303498	protein_coding	0	0	0	1	0	0	0	0	0	0	0	0	0	0	0	0	0	0	0	0	1
BTD	ENSG00000169814	ENST00000383778	protein_coding	0	0	0	1	0	0	0	0	0	0	0	0	0	0	0	0	0	0	0	0	1
BTD	ENSG00000169814	ENST00000417015	nonsense_mediated_decay	0	1	0	0	0	0	0	0	0	0	0	0	0	0	0	0	0	0	0	1	0
BTD	ENSG00000169814	ENST00000427382	protein_coding	0	0	0	1	0	0	1	0	0	0	0	0	0	0	0	0	0	0	0	0	0
BTD	ENSG00000169814	ENST00000436193	protein_coding	0	0	0	1	0	0	0	0	0	0	0	0	0	0	0	0	0	0	0	0	1
BTD	ENSG00000169814	ENST00000437172	protein_coding	0	0	0	1	0	0	0	0	0	0	0	0	0	0	0	0	0	0	0	0	1
BTD	ENSG00000169814	ENST00000449107	protein_coding	0	0	0	1	0	0	0	0	0	0	0	0	0	0	0	0	0	0	0	0	1
BTD	ENSG00000169814	ENST00000467027	processed_transcript	0	0	0	1	0	0	0	0	0	0	0	0	0	0	0	0	0	0	0	0	1
BTD	ENSG00000169814	ENST00000471964	processed_transcript	0	0	0	1	0	0	0	0	0	0	0	0	0	0	0	0	0	0	0	0	1
BTD	ENSG00000169814	ENST00000480711	processed_transcript	0	0	0	1	0	0	0	0	0	0	0	0	0	0	0	0	0	0	0	0	1
BTD	ENSG00000169814	ENST00000494021	processed_transcript	0	0	0	1	0	0	0	0	0	0	0	0	0	1	0	0	0	0	0	0	0
BTF3	ENSG00000145741	ENST00000335895	protein_coding	0	0	0	2	0	0	0	0	0	0	0	2	0	0	0	0	0	0	0	0	0
BTF3	ENSG00000145741	ENST00000380591	protein_coding	0	0	0	2	0	0	0	0	0	0	0	2	0	0	0	0	0	0	0	0	0
BTF3	ENSG00000145741	ENST00000507081	protein_coding	0	0	0	2	0	0	0	0	0	0	0	2	0	0	0	0	0	0	0	0	0
BTF3	ENSG00000145741	ENST00000508901	retained_intron	0	0	0	2	0	0	0	0	0	0	0	2	0	0	0	0	0	0	0	0	0
BTF3	ENSG00000145741	ENST00000509708	protein_coding	0	0	0	2	0	0	0	0	0	0	0	2	0	0	0	0	0	0	0	0	0
BTF3	ENSG00000145741	ENST00000510787	retained_intron	0	0	0	2	0	0	0	0	0	0	0	0	0	2	0	0	0	0	0	0	0
BTF3	ENSG00000145741	ENST00000512257	retained_intron	0	0	0	2	0	0	0	0	0	2	0	0	0	0	0	0	0	0	0	0	0
BTF3	ENSG00000145741	ENST00000514360	retained_intron	0	0	0	2	0	0	0	0	0	0	0	0	0	2	0	0	0	0	0	0	0
BTF3	ENSG00000145741	ENST00000514505	processed_transcript	0	0	0	2	0	0	0	0	0	0	0	2	0	0	0	0	0	0	0	0	0
BZW2	ENSG00000136261	ENST00000258761	protein_coding	0	0	0	2	0	0	0	0	0	0	0	2	0	0	0	0	0	0	0	0	0
BZW2	ENSG00000136261	ENST00000405202	protein_coding	0	0	0	2	0	0	0	0	0	0	0	2	0	0	0	0	0	0	0	0	0
BZW2	ENSG00000136261	ENST00000407633	protein_coding	0	0	0	2	0	0	0	0	0	0	0	2	0	0	0	0	0	0	0	0	0
BZW2	ENSG00000136261	ENST00000415365	protein_coding	0	0	0	2	0	0	0	0	0	1	0	1	0	0	0	0	0	0	0	0	0
BZW2	ENSG00000136261	ENST00000432311	processed_transcript	0	0	0	1	0	0	0	0	0	0	0	1	0	0	0	0	0	0	0	0	0
BZW2	ENSG00000136261	ENST00000433922	protein_coding	0	0	0	2	0	0	0	0	0	0	0	2	0	0	0	0	0	0	0	0	0
BZW2	ENSG00000136261	ENST00000436868	nonsense_mediated_decay	0	0	0	2	0	0	0	0	0	0	0	2	0	0	0	0	0	0	0	0	0
BZW2	ENSG00000136261	ENST00000437745	nonsense_mediated_decay	0	0	0	2	0	0	0	0	0	0	0	2	0	0	0	0	0	0	0	0	0
BZW2	ENSG00000136261	ENST00000446596	protein_coding	0	0	0	1	0	0	0	0	0	1	0	0	0	0	0	0	0	0	0	0	0
BZW2	ENSG00000136261	ENST00000452975	protein_coding	0	0	0	2	0	0	0	0	0	0	0	2	0	0	0	0	0	0	0	0	0
BZW2	ENSG00000136261	ENST00000630952	protein_coding	0	0	0	2	0	0	0	0	0	0	0	2	0	0	0	0	0	0	0	0	0
C12orf66	ENSG00000174206	ENST00000311915	protein_coding	0	0	1	0	0	0	0	0	0	0	0	0	1	0	0	0	0	0	0	0	0
C12orf66	ENSG00000174206	ENST00000398055	protein_coding	0	0	1	0	0	0	0	0	0	0	0	0	1	0	0	0	0	0	0	0	0
C12orf66	ENSG00000174206	ENST00000544871	protein_coding	0	0	1	0	0	0	0	0	0	0	0	0	1	0	0	0	0	0	0	0	0
C19orf47	ENSG00000160392	ENST00000357884	nonsense_mediated_decay	0	0	0	1	0	0	0	0	0	0	0	1	0	0	0	0	0	0	0	0	0
C19orf47	ENSG00000160392	ENST00000392035	protein_coding	0	0	0	1	0	0	0	0	0	0	0	1	0	0	0	0	0	0	0	0	0
C19orf47	ENSG00000160392	ENST00000580606	protein_coding	0	0	0	1	0	0	0	0	0	0	0	1	0	0	0	0	0	0	0	0	0
C19orf47	ENSG00000160392	ENST00000580977	nonsense_mediated_decay	0	0	0	1	0	0	0	0	0	0	0	1	0	0	0	0	0	0	0	0	0
C19orf47	ENSG00000160392	ENST00000582006	protein_coding	0	0	0	1	0	0	0	0	0	0	0	1	0	0	0	0	0	0	0	0	0
C19orf47	ENSG00000160392	ENST00000582783	protein_coding	0	0	0	1	0	0	0	0	0	0	0	1	0	0	0	0	0	0	0	0	0
C1GALT1	ENSG00000106392	ENST00000223122	protein_coding	0	0	0	1	0	0	0	0	0	0	0	1	0	0	0	0	0	0	0	0	0
C1GALT1	ENSG00000106392	ENST00000402468	protein_coding	0	0	0	1	0	0	0	0	0	0	0	1	0	0	0	0	0	0	0	0	0
C1GALT1	ENSG00000106392	ENST00000419721	protein_coding	0	0	0	1	0	0	0	0	0	0	0	1	0	0	0	0	0	0	0	0	0
C1GALT1	ENSG00000106392	ENST00000429911	protein_coding	0	0	0	1	0	0	0	0	0	0	0	1	0	0	0	0	0	0	0	0	0
C1GALT1	ENSG00000106392	ENST00000436587	protein_coding	0	0	0	1	0	0	0	0	0	0	0	1	0	0	0	0	0	0	0	0	0
C1GALT1	ENSG00000106392	ENST00000476068	retained_intron	0	0	0	1	0	0	0	0	0	1	0	0	0	0	0	0	0	0	0	0	0
C1orf159	ENSG00000131591	ENST00000379319	protein_coding	0	0	0	1	0	0	0	0	0	0	0	1	0	0	0	0	0	0	0	0	0
C1orf159	ENSG00000131591	ENST00000379320	protein_coding	0	0	0	1	0	0	0	0	0	0	0	1	0	0	0	0	0	0	0	0	0
C1orf159	ENSG00000131591	ENST00000379325	nonsense_mediated_decay	0	0	0	1	0	0	0	0	0	0	0	1	0	0	0	0	0	0	0	0	0
C1orf159	ENSG00000131591	ENST00000379339	protein_coding	0	0	0	1	0	0	0	0	0	0	0	1	0	0	0	0	0	0	0	0	0
C1orf159	ENSG00000131591	ENST00000421241	protein_coding	0	0	0	1	0	0	0	0	0	0	0	1	0	0	0	0	0	0	0	0	0
C1orf159	ENSG00000131591	ENST00000427787	protein_coding	0	0	0	1	0	0	0	0	0	1	0	0	0	0	0	0	0	0	0	0	0
C1orf159	ENSG00000131591	ENST00000434641	protein_coding	0	0	0	1	0	0	0	0	0	0	0	1	0	0	0	0	0	0	0	0	0
C1orf159	ENSG00000131591	ENST00000442117	protein_coding	0	0	0	1	0	0	0	0	0	1	0	0	0	0	0	0	0	0	0	0	0
C1orf159	ENSG00000131591	ENST00000462097	protein_coding	0	0	0	1	0	0	0	0	0	1	0	0	0	0	0	0	0	0	0	0	0
C1orf159	ENSG00000131591	ENST00000464905	processed_transcript	0	0	0	1	0	0	0	0	0	0	0	0	0	0	0	0	0	0	0	0	1
C1orf159	ENSG00000131591	ENST00000465822	retained_intron	0	0	0	1	0	0	0	0	0	0	0	1	0	0	0	0	0	0	0	0	0
C1orf159	ENSG00000131591	ENST00000467751	nonsense_mediated_decay	0	0	0	1	0	0	0	0	0	0	0	1	0	0	0	0	0	0	0	0	0
C1orf159	ENSG00000131591	ENST00000473600	retained_intron	0	0	0	1	0	0	0	0	0	1	0	0	0	0	0	0	0	0	0	0	0
C1orf159	ENSG00000131591	ENST00000475119	protein_coding	0	0	0	1	0	0	0	0	0	1	0	0	0	0	0	0	0	0	0	0	0
C1orf159	ENSG00000131591	ENST00000477196	nonsense_mediated_decay	0	0	0	1	0	0	0	0	0	0	0	1	0	0	0	0	0	0	0	0	0
C1orf159	ENSG00000131591	ENST00000482816	processed_transcript	0	0	0	1	0	0	0	0	0	0	0	1	0	0	0	0	0	0	0	0	0
C1orf159	ENSG00000131591	ENST00000487177	retained_intron	0	0	0	1	0	0	0	0	0	0	0	1	0	0	0	0	0	0	0	0	0
C2orf82	ENSG00000182600	ENST00000331342	protein_coding	0	0	0	2	0	0	0	0	0	2	0	0	0	0	0	0	0	0	0	0	0
C2orf82	ENSG00000182600	ENST00000409230	protein_coding	0	0	0	2	0	0	0	0	0	2	0	0	0	0	0	0	0	0	0	0	0
C2orf82	ENSG00000182600	ENST00000409533	protein_coding	0	0	0	2	0	0	0	0	0	2	0	0	0	0	0	0	0	0	0	0	0
C2orf82	ENSG00000182600	ENST00000449331	processed_transcript	0	0	0	2	0	0	0	0	0	2	0	0	0	0	0	0	0	0	0	0	0
C2orf82	ENSG00000182600	ENST00000467665	retained_intron	0	0	0	2	0	0	0	0	0	2	0	0	0	0	0	0	0	0	0	0	0
C2orf82	ENSG00000182600	ENST00000476690	processed_transcript	0	0	0	2	0	0	0	0	0	2	0	0	0	0	0	0	0	0	0	0	0
C2orf82	ENSG00000182600	ENST00000481155	processed_transcript	0	0	0	2	0	0	0	0	0	2	0	0	0	0	0	0	0	0	0	0	0
C3orf22	ENSG00000180697	ENST00000318225	protein_coding	0	0	0	1	0	0	0	0	0	0	0	1	0	0	0	0	0	0	0	0	0
C3orf22	ENSG00000180697	ENST00000505070	nonsense_mediated_decay	0	0	0	1	0	0	0	0	0	0	0	1	0	0	0	0	0	0	0	0	0
C3orf52	ENSG00000114529	ENST00000264848	protein_coding	0	0	1	1	0	0	0	0	0	0	0	1	1	0	0	0	0	0	0	0	0
C3orf52	ENSG00000114529	ENST00000431717	protein_coding	0	0	0	2	0	0	0	0	0	0	0	2	0	0	0	0	0	0	0	0	0
C3orf52	ENSG00000114529	ENST00000467942	processed_transcript	0	0	0	1	0	0	0	0	0	0	0	0	0	0	0	0	0	0	0	0	1
C3orf52	ENSG00000114529	ENST00000480282	protein_coding	0	0	0	2	0	0	0	0	0	0	0	2	0	0	0	0	0	0	0	0	0
C3orf52	ENSG00000114529	ENST00000484828	protein_coding	0	0	0	2	0	0	0	0	0	0	0	2	0	0	0	0	0	0	0	0	0
C3orf52	ENSG00000114529	ENST00000494096	processed_transcript	0	0	0	1	0	0	0	0	0	0	0	0	0	0	0	0	0	0	0	0	1
C3orf52	ENSG00000114529	ENST00000497610	retained_intron	0	0	0	2	0	0	0	0	0	0	0	1	0	1	0	0	0	0	0	0	0
C7orf26	ENSG00000146576	ENST00000344417	protein_coding	0	1	0	0	0	0	0	0	0	0	0	0	0	0	0	0	0	0	0	1	0
C7orf26	ENSG00000146576	ENST00000359073	protein_coding	0	1	0	0	0	0	0	0	0	0	0	0	0	0	0	0	0	0	0	1	0
C7orf26	ENSG00000146576	ENST00000440409	nonsense_mediated_decay	0	0	0	1	0	0	0	0	0	1	0	0	0	0	0	0	0	0	0	0	0
C7orf26	ENSG00000146576	ENST00000445375	protein_coding	0	0	0	1	0	0	0	0	0	1	0	0	0	0	0	0	0	0	0	0	0
C7orf26	ENSG00000146576	ENST00000472693	processed_transcript	0	0	0	1	0	0	0	0	0	1	0	0	0	0	0	0	0	0	0	0	0
C9orf72	ENSG00000147894	ENST00000379995	protein_coding	0	0	0	2	0	0	0	0	0	1	0	1	0	0	0	0	0	0	0	0	0
C9orf72	ENSG00000147894	ENST00000379997	protein_coding	0	0	0	2	1	0	0	0	0	0	0	1	0	0	0	0	0	0	0	0	0
C9orf72	ENSG00000147894	ENST00000380003	protein_coding	0	0	0	2	0	0	0	0	0	0	0	2	0	0	0	0	0	0	0	0	0
C9orf72	ENSG00000147894	ENST00000461679	processed_transcript	0	0	0	2	0	0	0	0	0	1	0	1	0	0	0	0	0	0	0	0	0
C9orf72	ENSG00000147894	ENST00000488117	processed_transcript	0	0	0	2	0	0	0	0	0	0	0	2	0	0	0	0	0	0	0	0	0
C9orf72	ENSG00000147894	ENST00000619707	protein_coding	0	0	0	2	0	0	0	0	0	0	0	2	0	0	0	0	0	0	0	0	0
CADPS	ENSG00000163618	ENST00000283269	protein_coding	0	0	0	3	0	0	0	0	0	0	0	3	0	0	0	0	0	0	0	0	0
CADPS	ENSG00000163618	ENST00000357948	protein_coding	0	0	0	3	0	0	0	0	0	0	0	3	0	0	0	0	0	0	0	0	0
CADPS	ENSG00000163618	ENST00000383710	protein_coding	0	0	0	3	0	0	0	0	0	0	0	3	0	0	0	0	0	0	0	0	0
CADPS	ENSG00000163618	ENST00000466621	protein_coding	0	0	0	1	0	0	0	0	0	0	0	1	0	0	0	0	0	0	0	0	0
CADPS	ENSG00000163618	ENST00000468271	protein_coding	0	0	0	1	0	0	0	0	0	1	0	0	0	0	0	0	0	0	0	0	0
CADPS	ENSG00000163618	ENST00000473635	protein_coding	0	0	0	1	0	0	0	0	0	0	0	1	0	0	0	0	0	0	0	0	0
CADPS	ENSG00000163618	ENST00000474560	retained_intron	0	0	0	1	0	0	0	0	0	0	0	0	0	0	0	0	0	0	0	0	1
CADPS	ENSG00000163618	ENST00000491424	protein_coding	0	0	0	1	0	0	0	0	0	0	0	1	0	0	0	0	0	0	0	0	0
CADPS	ENSG00000163618	ENST00000542833	protein_coding	0	0	0	1	0	0	0	0	0	0	0	1	0	0	0	0	0	0	0	0	0
CADPS	ENSG00000163618	ENST00000612439	protein_coding	0	0	0	3	0	0	0	0	0	0	0	3	0	0	0	0	0	0	0	0	0
CADPS	ENSG00000163618	ENST00000613879	protein_coding	0	0	0	1	0	0	0	0	0	0	0	1	0	0	0	0	0	0	0	0	0
CALML6	ENSG00000169885	ENST00000307786	protein_coding	0	0	0	4	0	0	0	0	0	1	0	3	0	0	0	0	0	0	0	0	0
CALML6	ENSG00000169885	ENST00000378604	protein_coding	0	0	0	4	0	0	0	0	0	1	0	3	0	0	0	0	0	0	0	0	0
CALML6	ENSG00000169885	ENST00000462293	processed_transcript	0	0	0	4	0	0	0	0	0	1	0	2	0	0	0	0	0	0	0	0	1
CALML6	ENSG00000169885	ENST00000482402	retained_intron	0	0	0	4	0	0	0	0	0	1	0	0	0	3	0	0	0	0	0	0	0
CC2D2A	ENSG00000048342	ENST00000389652	protein_coding	0	0	0	3	0	0	0	0	0	0	0	3	0	0	0	0	0	0	0	0	0
CC2D2A	ENSG00000048342	ENST00000424120	protein_coding	0	0	0	4	0	0	0	0	0	0	0	4	0	0	0	0	0	0	0	0	0
CC2D2A	ENSG00000048342	ENST00000438599	protein_coding	0	0	0	1	0	0	0	0	0	0	0	1	0	0	0	0	0	0	0	0	0
CC2D2A	ENSG00000048342	ENST00000503292	protein_coding	0	0	0	4	0	0	0	0	0	0	0	4	0	0	0	0	0	0	0	0	0
CC2D2A	ENSG00000048342	ENST00000503658	protein_coding	0	0	0	1	0	0	0	0	0	0	0	1	0	0	0	0	0	0	0	0	0
CC2D2A	ENSG00000048342	ENST00000506643	nonsense_mediated_decay	0	0	0	3	0	0	0	0	0	0	0	3	0	0	0	0	0	0	0	0	0
CC2D2A	ENSG00000048342	ENST00000507954	protein_coding	0	0	0	1	0	0	0	0	0	0	0	1	0	0	0	0	0	0	0	0	0
CC2D2A	ENSG00000048342	ENST00000510220	retained_intron	0	0	0	1	0	0	0	0	0	1	0	0	0	0	0	0	0	0	0	0	0
CC2D2A	ENSG00000048342	ENST00000511544	nonsense_mediated_decay	0	0	0	1	0	0	0	0	0	0	0	1	0	0	0	0	0	0	0	0	0
CC2D2A	ENSG00000048342	ENST00000512702	protein_coding	0	0	0	2	0	0	0	0	0	1	0	1	0	0	0	0	0	0	0	0	0
CC2D2A	ENSG00000048342	ENST00000513035	retained_intron	0	0	0	1	0	0	0	0	0	1	0	0	0	0	0	0	0	0	0	0	0
CC2D2A	ENSG00000048342	ENST00000513811	processed_transcript	0	0	0	2	0	0	0	0	0	0	0	2	0	0	0	0	0	0	0	0	0
CC2D2A	ENSG00000048342	ENST00000514039	protein_coding	0	0	0	2	0	0	0	0	0	0	0	1	0	0	0	0	0	0	0	0	1
CC2D2A	ENSG00000048342	ENST00000514450	retained_intron	0	0	0	1	0	0	0	0	0	0	0	1	0	0	0	0	0	0	0	0	0
CC2D2A	ENSG00000048342	ENST00000515124	protein_coding	0	0	0	1	0	0	0	0	0	0	0	1	0	0	0	0	0	0	0	0	0
CC2D2A	ENSG00000048342	ENST00000634028	nonsense_mediated_decay	0	0	0	4	0	0	0	0	0	0	0	4	0	0	0	0	0	0	0	0	0
CCDC184	ENSG00000177875	ENST00000316554	protein_coding	0	0	1	0	0	0	0	0	0	0	0	0	1	0	0	0	0	0	0	0	0
CCDC34	ENSG00000109881	ENST00000328697	protein_coding	0	0	0	1	0	0	0	0	0	0	0	0	0	0	0	0	0	0	0	0	1
CCDC65	ENSG00000139537	ENST00000266984	protein_coding	0	0	0	1	0	0	0	0	0	0	0	1	0	0	0	0	0	0	0	0	0
CCDC65	ENSG00000139537	ENST00000320516	protein_coding	0	0	0	1	0	0	0	0	0	1	0	0	0	0	0	0	0	0	0	0	0
CCDC65	ENSG00000139537	ENST00000547861	nonsense_mediated_decay	0	0	0	1	0	0	0	0	0	1	0	0	0	0	0	0	0	0	0	0	0
CCDC65	ENSG00000139537	ENST00000552188	retained_intron	0	0	0	1	0	0	0	0	0	1	0	0	0	0	0	0	0	0	0	0	0
CCDC65	ENSG00000139537	ENST00000552942	protein_coding	0	0	0	1	0	0	0	0	0	1	0	0	0	0	0	0	0	0	0	0	0
CCDC73	ENSG00000186714	ENST00000335185	protein_coding	0	1	0	0	0	0	0	0	0	0	0	0	0	0	0	0	0	0	0	1	0
CCDC73	ENSG00000186714	ENST00000528333	protein_coding	0	1	0	0	0	0	0	0	0	0	0	0	0	0	0	0	0	0	0	1	0
CCDC73	ENSG00000186714	ENST00000534415	processed_transcript	0	0	0	1	0	0	0	0	0	0	0	0	0	1	0	0	0	0	0	0	0
CCDC81	ENSG00000149201	ENST00000354755	protein_coding	0	0	0	1	1	0	0	0	0	0	0	0	0	0	0	0	0	0	0	0	0
CCDC81	ENSG00000149201	ENST00000445632	protein_coding	0	0	0	1	1	0	0	0	0	0	0	0	0	0	0	0	0	0	0	0	0
CCDC81	ENSG00000149201	ENST00000525247	retained_intron	0	0	0	1	0	0	0	0	0	0	0	0	0	1	0	0	0	0	0	0	0
CCDC81	ENSG00000149201	ENST00000528728	protein_coding	0	0	0	1	1	0	0	0	0	0	0	0	0	0	0	0	0	0	0	0	0
CCDC81	ENSG00000149201	ENST00000531587	retained_intron	0	0	0	1	0	0	0	0	0	0	0	0	0	1	0	0	0	0	0	0	0
CCNL2	ENSG00000221978	ENST00000400809	protein_coding	0	0	0	2	0	0	0	0	0	0	0	2	0	0	0	0	0	0	0	0	0
CCNL2	ENSG00000221978	ENST00000408918	protein_coding	0	0	0	2	0	0	0	0	0	2	0	0	0	0	0	0	0	0	0	0	0
CCNL2	ENSG00000221978	ENST00000408952	protein_coding	0	0	0	2	0	0	0	0	0	0	0	2	0	0	0	0	0	0	0	0	0
CCNL2	ENSG00000221978	ENST00000418865	retained_intron	0	0	0	2	0	0	0	0	0	0	0	2	0	0	0	0	0	0	0	0	0
CCNL2	ENSG00000221978	ENST00000463260	retained_intron	0	0	0	2	0	0	0	0	0	0	0	2	0	0	0	0	0	0	0	0	0
CCNL2	ENSG00000221978	ENST00000469113	processed_transcript	0	0	0	2	0	0	0	0	0	2	0	0	0	0	0	0	0	0	0	0	0
CCNL2	ENSG00000221978	ENST00000471930	processed_transcript	0	0	0	2	0	0	0	0	0	2	0	0	0	0	0	0	0	0	0	0	0
CCNL2	ENSG00000221978	ENST00000480479	retained_intron	0	0	0	2	0	0	0	0	0	0	0	2	0	0	0	0	0	0	0	0	0
CCNL2	ENSG00000221978	ENST00000480646	retained_intron	0	0	0	2	0	0	0	0	0	2	0	0	0	0	0	0	0	0	0	0	0
CCNL2	ENSG00000221978	ENST00000481223	nonsense_mediated_decay	0	0	0	2	0	0	0	0	0	0	0	2	0	0	0	0	0	0	0	0	0
CCNL2	ENSG00000221978	ENST00000482365	retained_intron	0	0	0	2	0	0	0	0	0	0	0	2	0	0	0	0	0	0	0	0	0
CCNL2	ENSG00000221978	ENST00000482621	nonsense_mediated_decay	0	0	0	2	0	0	0	0	0	0	0	2	0	0	0	0	0	0	0	0	0
CCNL2	ENSG00000221978	ENST00000488340	nonsense_mediated_decay	0	0	0	2	0	0	0	0	0	0	0	2	0	0	0	0	0	0	0	0	0
CCNL2	ENSG00000221978	ENST00000492998	retained_intron	0	0	0	2	0	0	0	0	0	0	0	2	0	0	0	0	0	0	0	0	0
CCNL2	ENSG00000221978	ENST00000496007	retained_intron	0	0	0	2	0	0	0	0	0	0	0	2	0	0	0	0	0	0	0	0	0
CCNL2	ENSG00000221978	ENST00000505849	processed_transcript	0	0	0	2	0	0	0	0	0	0	0	2	0	0	0	0	0	0	0	0	0
CCNT1	ENSG00000129315	ENST00000261900	protein_coding	0	2	0	0	0	0	0	0	0	0	0	2	0	0	0	0	2	0	0	0	0
CCNT1	ENSG00000129315	ENST00000417344	nonsense_mediated_decay	0	2	0	0	0	0	0	0	0	0	0	2	0	0	0	0	2	0	0	0	0
CCNT1	ENSG00000129315	ENST00000551989	retained_intron	0	0	0	2	0	0	0	0	0	0	0	0	0	0	0	0	0	0	0	0	2
CCNT1	ENSG00000129315	ENST00000618666	protein_coding	0	2	0	0	0	0	0	0	0	0	0	2	0	0	0	0	2	0	0	0	0
CCR10	ENSG00000184451	ENST00000332438	protein_coding	0	0	0	2	0	0	0	0	0	2	0	0	0	0	0	0	0	0	0	0	0
CCR10	ENSG00000184451	ENST00000591568	protein_coding	0	0	0	1	0	0	0	0	0	1	0	0	0	0	0	0	0	0	0	0	0
CCR10	ENSG00000184451	ENST00000591765	protein_coding	0	0	0	2	0	0	0	0	0	2	0	0	0	0	0	0	0	0	0	0	0
CD40	ENSG00000101017	ENST00000372276	protein_coding	0	0	0	1	0	0	1	0	0	0	0	0	0	0	0	0	0	0	0	0	0
CD40	ENSG00000101017	ENST00000372285	protein_coding	0	0	0	1	0	0	1	0	0	0	0	0	0	0	0	0	0	0	0	0	0
CD40	ENSG00000101017	ENST00000461171	processed_transcript	0	0	0	1	0	0	0	0	0	0	0	0	0	0	0	0	0	0	0	0	1
CD40	ENSG00000101017	ENST00000466205	nonsense_mediated_decay	0	0	0	1	0	0	0	0	0	0	0	0	0	0	0	0	0	0	0	0	1
CD40	ENSG00000101017	ENST00000477696	processed_transcript	0	0	0	1	0	0	0	0	0	0	0	0	0	0	0	0	0	0	0	0	1
CD40	ENSG00000101017	ENST00000489304	processed_transcript	0	0	0	1	0	0	0	0	0	0	0	0	0	0	0	0	0	0	0	0	1
CD40	ENSG00000101017	ENST00000620709	protein_coding	0	0	0	1	0	0	1	0	0	0	0	0	0	0	0	0	0	0	0	0	0
CDC34	ENSG00000099804	ENST00000215574	protein_coding	0	0	0	1	0	0	0	0	0	0	0	1	0	0	0	0	0	0	0	0	0
CDC34	ENSG00000099804	ENST00000586283	protein_coding	0	0	0	1	0	0	0	0	0	0	0	1	0	0	0	0	0	0	0	0	0
CDC34	ENSG00000099804	ENST00000586788	retained_intron	0	0	0	1	0	0	0	0	0	0	0	0	0	1	0	0	0	0	0	0	0
CDC34	ENSG00000099804	ENST00000593036	processed_transcript	0	0	0	1	0	0	0	0	0	0	0	0	0	0	0	0	0	0	0	0	1
CDC34	ENSG00000099804	ENST00000606065	protein_coding	0	0	0	1	0	0	0	0	0	0	0	1	0	0	0	0	0	0	0	0	0
CDC34	ENSG00000099804	ENST00000606400	retained_intron	0	0	0	1	0	0	0	0	0	0	0	0	0	0	0	0	0	0	0	0	1
CDC34	ENSG00000099804	ENST00000607527	protein_coding	0	0	0	1	0	0	0	0	0	0	0	1	0	0	0	0	0	0	0	0	0
CDCA7L	ENSG00000164649	ENST00000356195	protein_coding	0	0	0	2	1	0	0	0	0	0	0	1	0	0	0	0	0	0	0	0	0
CDCA7L	ENSG00000164649	ENST00000373934	protein_coding	0	0	0	2	0	0	0	0	0	1	0	1	0	0	0	0	0	0	0	0	0
CDCA7L	ENSG00000164649	ENST00000406877	protein_coding	0	0	0	2	1	0	0	0	0	0	0	1	0	0	0	0	0	0	0	0	0
CDCA7L	ENSG00000164649	ENST00000435031	protein_coding	0	0	0	1	0	0	0	0	0	0	0	0	0	0	0	0	0	0	0	0	1
CDCA7L	ENSG00000164649	ENST00000435717	protein_coding	0	0	0	1	0	0	0	0	0	1	0	0	0	0	0	0	0	0	0	0	0
CDCA7L	ENSG00000164649	ENST00000447180	protein_coding	0	0	0	1	0	0	0	0	0	0	0	1	0	0	0	0	0	0	0	0	0
CDCA7L	ENSG00000164649	ENST00000457951	protein_coding	0	0	0	1	0	0	0	0	0	0	0	1	0	0	0	0	0	0	0	0	0
CDCA7L	ENSG00000164649	ENST00000465490	processed_transcript	0	0	0	1	0	0	0	0	0	1	0	0	0	0	0	0	0	0	0	0	0
CDCA7L	ENSG00000164649	ENST00000488845	retained_intron	0	0	0	1	0	0	0	0	0	0	0	0	0	1	0	0	0	0	0	0	0
CDCA7L	ENSG00000164649	ENST00000489669	retained_intron	0	0	0	1	0	0	0	0	0	1	0	0	0	0	0	0	0	0	0	0	0
CDCP2	ENSG00000157211	ENST00000371330	protein_coding	1	1	1	2	0	0	0	0	0	0	1	2	1	0	0	0	0	0	0	1	0
CDCP2	ENSG00000157211	ENST00000530059	protein_coding	0	1	1	3	0	0	0	0	0	0	0	3	1	0	0	0	0	0	0	1	0
CDK11A	ENSG00000008128	ENST00000356200	protein_coding	0	2	1	2	0	0	0	0	0	0	0	3	1	0	0	0	1	0	0	1	0
CDK11A	ENSG00000008128	ENST00000356937	retained_intron	0	1	0	4	0	0	0	0	0	0	0	3	0	2	0	0	1	0	0	0	0
CDK11A	ENSG00000008128	ENST00000357760	protein_coding	0	2	1	2	0	0	0	0	0	0	0	3	1	0	0	0	1	0	0	1	0
CDK11A	ENSG00000008128	ENST00000358779	protein_coding	0	2	1	2	0	0	0	0	0	0	0	3	1	0	0	0	1	0	0	1	0
CDK11A	ENSG00000008128	ENST00000378633	protein_coding	0	2	1	2	0	0	0	0	0	0	0	3	1	0	0	0	1	0	0	1	0
CDK11A	ENSG00000008128	ENST00000378638	protein_coding	0	2	1	2	0	0	0	0	0	0	0	3	1	0	0	0	1	0	0	1	0
CDK11A	ENSG00000008128	ENST00000401096	protein_coding	0	0	0	4	0	0	0	0	0	4	0	0	0	0	0	0	0	0	0	0	0
CDK11A	ENSG00000008128	ENST00000404249	protein_coding	0	2	1	2	0	0	0	0	0	0	0	3	1	0	0	0	1	0	0	1	0
CDK11A	ENSG00000008128	ENST00000460465	nonsense_mediated_decay	0	2	1	2	0	0	0	0	0	0	0	3	1	0	0	0	1	0	0	1	0
CDK11A	ENSG00000008128	ENST00000479362	protein_coding	0	2	1	2	0	0	0	0	0	1	0	2	1	0	0	0	1	0	0	1	0
CDK11A	ENSG00000008128	ENST00000487462	retained_intron	0	0	0	4	0	0	0	0	0	4	0	0	0	0	0	0	0	0	0	0	0
CDK11A	ENSG00000008128	ENST00000498810	retained_intron	0	1	0	4	0	0	0	0	0	1	0	2	0	2	0	0	1	0	0	0	0
CDK11A	ENSG00000008128	ENST00000509982	nonsense_mediated_decay	0	2	1	2	0	0	0	0	0	0	0	3	1	0	0	0	1	0	0	1	0
CDK11B	ENSG00000248333	ENST00000340677	protein_coding	0	1	0	4	0	1	4	0	0	0	0	0	0	0	0	0	0	0	0	0	0
CDK11B	ENSG00000248333	ENST00000341028	processed_transcript	0	0	0	4	0	0	0	0	0	0	0	0	0	4	0	0	0	0	0	0	0
CDK11B	ENSG00000248333	ENST00000341832	protein_coding	0	0	0	4	0	0	0	0	0	0	0	4	0	0	0	0	0	0	0	0	0
CDK11B	ENSG00000248333	ENST00000407249	protein_coding	0	0	0	4	0	0	0	0	0	0	0	4	0	0	0	0	0	0	0	0	0
CDK11B	ENSG00000248333	ENST00000611150	nonsense_mediated_decay	0	0	0	4	0	0	0	0	0	0	0	4	0	0	0	0	0	0	0	0	0
CDK11B	ENSG00000248333	ENST00000615951	nonsense_mediated_decay	0	0	0	4	0	0	0	0	0	0	0	4	0	0	0	0	0	0	0	0	0
CDK11B	ENSG00000248333	ENST00000626918	protein_coding	0	0	0	4	0	0	0	0	0	0	0	4	0	0	0	0	0	0	0	0	0
CDK11B	ENSG00000248333	ENST00000629289	protein_coding	0	0	0	4	0	0	0	0	0	0	0	4	0	0	0	0	0	0	0	0	0
CDK11B	ENSG00000248333	ENST00000629312	protein_coding	0	0	0	4	0	0	0	0	0	0	0	4	0	0	0	0	0	0	0	0	0
CDKN2A	ENSG00000147889	ENST00000304494	protein_coding	0	0	0	1	1	0	0	0	0	0	0	0	0	0	0	0	0	0	0	0	0
CDKN2A	ENSG00000147889	ENST00000380150	processed_transcript	0	0	0	1	0	0	0	0	0	1	0	0	0	0	0	0	0	0	0	0	0
CDKN2A	ENSG00000147889	ENST00000380151	nonsense_mediated_decay	0	0	0	1	1	0	0	0	0	0	0	0	0	0	0	0	0	0	0	0	0
CDKN2A	ENSG00000147889	ENST00000479692	protein_coding	0	0	0	1	0	0	0	0	0	1	0	0	0	0	0	0	0	0	0	0	0
CDKN2A	ENSG00000147889	ENST00000494262	protein_coding	0	0	0	1	1	0	0	0	0	0	0	0	0	0	0	0	0	0	0	0	0
CDKN2A	ENSG00000147889	ENST00000497750	protein_coding	0	0	0	1	0	0	0	0	0	1	0	0	0	0	0	0	0	0	0	0	0
CDKN2A	ENSG00000147889	ENST00000498124	protein_coding	0	0	0	1	1	0	0	0	0	0	0	0	0	0	0	0	0	0	0	0	0
CDKN2A	ENSG00000147889	ENST00000498628	protein_coding	0	0	0	1	1	0	0	0	0	0	0	0	0	0	0	0	0	0	0	0	0
CDKN2A	ENSG00000147889	ENST00000530628	protein_coding	0	0	0	1	1	0	0	0	0	0	0	0	0	0	0	0	0	0	0	0	0
CDKN2A	ENSG00000147889	ENST00000577854	processed_transcript	0	0	0	1	0	0	0	0	0	1	0	0	0	0	0	0	0	0	0	0	0
CDKN2A	ENSG00000147889	ENST00000578845	protein_coding	0	0	0	1	1	0	0	0	0	0	0	0	0	0	0	0	0	0	0	0	0
CDKN2A	ENSG00000147889	ENST00000579122	protein_coding	0	0	0	1	1	0	0	0	0	0	0	0	0	0	0	0	0	0	0	0	0
CDKN2A	ENSG00000147889	ENST00000579755	protein_coding	0	0	0	1	1	0	0	0	0	0	0	0	0	0	0	0	0	0	0	0	0
CDKN2A-AS1	ENSG00000224854	ENST00000441769	lincRNA	0	0	0	1	0	0	0	0	0	1	0	0	0	0	0	0	0	0	0	0	0
CENPL	ENSG00000120334	ENST00000345664	protein_coding	0	0	0	2	0	0	0	0	0	0	0	0	0	0	0	0	0	0	0	0	2
CENPL	ENSG00000120334	ENST00000356198	protein_coding	0	0	0	2	0	0	0	0	0	0	0	0	0	0	0	0	0	0	0	0	2
CENPL	ENSG00000120334	ENST00000367710	protein_coding	0	0	0	2	0	0	0	0	0	0	0	0	0	0	0	0	0	0	0	0	2
CENPL	ENSG00000120334	ENST00000460816	processed_transcript	0	0	0	2	0	0	0	0	0	0	0	0	0	0	0	0	0	0	0	0	2
CENPL	ENSG00000120334	ENST00000479159	processed_transcript	0	0	0	2	0	0	0	0	0	0	0	0	0	0	0	0	0	0	0	0	2
CENPL	ENSG00000120334	ENST00000484920	processed_transcript	0	0	0	2	0	0	0	0	0	0	0	0	0	0	0	0	0	0	0	0	2
CENPL	ENSG00000120334	ENST00000493233	processed_transcript	0	0	0	2	0	0	0	0	0	0	0	0	0	0	0	0	0	0	0	0	2
CENPL	ENSG00000120334	ENST00000495275	processed_transcript	0	0	0	2	0	0	0	0	0	0	0	0	0	0	0	0	0	0	0	0	2
CENPL	ENSG00000120334	ENST00000496683	processed_transcript	0	0	0	2	0	0	0	0	0	0	0	0	0	0	0	0	0	0	0	0	2
CFAP100	ENSG00000163885	ENST00000352312	protein_coding	0	0	0	1	0	0	0	0	0	0	0	1	0	0	0	0	0	0	0	0	0
CFAP100	ENSG00000163885	ENST00000503905	retained_intron	0	0	0	1	0	0	0	0	0	1	0	0	0	0	0	0	0	0	0	0	0
CFAP100	ENSG00000163885	ENST00000505024	protein_coding	0	0	0	1	0	0	0	0	0	0	0	1	0	0	0	0	0	0	0	0	0
CFAP100	ENSG00000163885	ENST00000507830	processed_transcript	0	0	0	1	0	0	0	0	0	0	0	1	0	0	0	0	0	0	0	0	0
CFAP100	ENSG00000163885	ENST00000533201	processed_transcript	0	0	0	1	0	0	0	0	0	1	0	0	0	0	0	0	0	0	0	0	0
CFAP74	ENSG00000142609	ENST00000270720	retained_intron	0	0	0	3	0	0	0	0	0	0	0	0	0	3	0	0	0	0	0	0	0
CFAP74	ENSG00000142609	ENST00000412120	retained_intron	0	0	0	5	0	0	0	0	0	1	0	2	0	1	0	0	0	0	0	0	1
CFAP74	ENSG00000142609	ENST00000461752	retained_intron	0	0	0	3	0	0	0	0	0	3	0	0	0	0	0	0	0	0	0	0	0
CFAP74	ENSG00000142609	ENST00000464311	retained_intron	0	0	0	5	0	0	0	0	0	1	0	1	0	2	0	0	0	0	0	0	1
CFAP74	ENSG00000142609	ENST00000468610	retained_intron	0	0	0	3	0	0	0	0	0	2	0	1	0	0	0	0	0	0	0	0	0
CFAP74	ENSG00000142609	ENST00000493316	retained_intron	0	0	0	8	0	0	0	0	0	5	0	3	0	0	0	0	0	0	0	0	0
CFAP74	ENSG00000142609	ENST00000493964	protein_coding	0	2	3	9	0	0	0	0	0	1	0	8	3	0	0	0	0	0	0	2	0
CHMP2B	ENSG00000083937	ENST00000263780	protein_coding	0	1	0	0	0	0	0	0	0	0	0	0	0	0	0	0	0	0	0	1	0
CHMP2B	ENSG00000083937	ENST00000471660	protein_coding	0	1	0	0	0	0	0	0	0	0	0	0	0	0	0	0	0	0	0	1	0
CHMP2B	ENSG00000083937	ENST00000472024	protein_coding	0	1	0	0	0	0	0	0	0	0	0	0	0	0	0	0	0	0	0	1	0
CHMP2B	ENSG00000083937	ENST00000494980	protein_coding	0	0	0	1	0	0	0	0	0	0	0	1	0	0	0	0	0	0	0	0	0
CKAP2L	ENSG00000169607	ENST00000302450	protein_coding	0	0	1	0	0	0	0	0	0	0	0	0	1	0	0	0	0	0	0	0	0
CKAP2L	ENSG00000169607	ENST00000435431	nonsense_mediated_decay	0	0	0	1	0	0	0	0	0	0	0	1	0	0	0	0	0	0	0	0	0
CKAP2L	ENSG00000169607	ENST00000461876	processed_transcript	0	0	0	1	0	0	0	0	0	1	0	0	0	0	0	0	0	0	0	0	0
CKAP2L	ENSG00000169607	ENST00000474331	retained_intron	0	0	0	1	0	0	0	0	0	0	0	0	0	0	0	0	0	0	0	0	1
CKAP2L	ENSG00000169607	ENST00000481732	processed_transcript	0	0	0	1	0	0	0	0	0	1	0	0	0	0	0	0	0	0	0	0	0
CKAP2L	ENSG00000169607	ENST00000497357	processed_transcript	0	0	0	1	0	0	0	0	0	1	0	0	0	0	0	0	0	0	0	0	0
CLDN6	ENSG00000184697	ENST00000328796	protein_coding	0	0	0	1	0	0	0	0	0	0	0	0	0	0	0	0	0	0	0	0	1
CLDN6	ENSG00000184697	ENST00000396925	protein_coding	0	0	0	1	0	0	0	0	0	0	0	0	0	0	0	0	0	0	0	0	1
CLDN6	ENSG00000184697	ENST00000572154	protein_coding	0	0	0	1	0	0	0	0	0	0	0	0	0	0	0	0	0	0	0	0	1
CLUH	ENSG00000132361	ENST00000435359	protein_coding	0	0	0	2	0	0	0	0	0	0	0	2	0	0	0	0	0	0	0	0	0
CLUH	ENSG00000132361	ENST00000570628	protein_coding	0	0	0	2	0	0	0	0	0	0	0	2	0	0	0	0	0	0	0	0	0
CLUH	ENSG00000132361	ENST00000572014	retained_intron	0	0	0	2	0	0	0	0	0	1	0	0	0	0	0	0	0	0	0	0	1
CLUH	ENSG00000132361	ENST00000572129	protein_coding	0	0	0	1	0	0	0	0	0	1	0	0	0	0	0	0	0	0	0	0	0
CLUH	ENSG00000132361	ENST00000573641	retained_intron	0	0	0	2	0	0	0	0	0	1	0	1	0	0	0	0	0	0	0	0	0
CLUH	ENSG00000132361	ENST00000574166	retained_intron	0	0	0	2	0	0	0	0	0	1	0	1	0	0	0	0	0	0	0	0	0
CLUH	ENSG00000132361	ENST00000574210	retained_intron	0	0	0	2	0	0	0	0	0	0	0	1	0	0	0	0	0	0	0	0	1
CLUH	ENSG00000132361	ENST00000574426	protein_coding	0	0	0	2	0	0	0	0	0	0	0	2	0	0	0	0	0	0	0	0	0
CLUH	ENSG00000132361	ENST00000575014	protein_coding	0	0	0	2	0	0	0	0	0	0	0	2	0	0	0	0	0	0	0	0	0
CLUH	ENSG00000132361	ENST00000575624	retained_intron	0	0	0	2	0	0	0	0	0	2	0	0	0	0	0	0	0	0	0	0	0
CLVS1	ENSG00000177182	ENST00000325897	protein_coding	0	0	0	1	0	0	0	0	0	1	0	0	0	0	0	0	0	0	0	0	0
CLVS1	ENSG00000177182	ENST00000518592	protein_coding	0	0	0	1	0	0	0	0	0	1	0	0	0	0	0	0	0	0	0	0	0
CLVS1	ENSG00000177182	ENST00000518858	processed_transcript	0	0	0	1	0	0	0	0	0	1	0	0	0	0	0	0	0	0	0	0	0
CLVS1	ENSG00000177182	ENST00000519846	protein_coding	0	0	0	1	0	0	0	0	0	1	0	0	0	0	0	0	0	0	0	0	0
CLVS1	ENSG00000177182	ENST00000520712	protein_coding	0	0	0	1	0	0	0	0	0	1	0	0	0	0	0	0	0	0	0	0	0
CNTFR	ENSG00000122756	ENST00000351266	protein_coding	0	0	0	1	0	0	0	0	0	0	0	1	0	0	0	0	0	0	0	0	0
CNTFR	ENSG00000122756	ENST00000378980	protein_coding	0	0	0	1	0	0	0	0	0	0	0	1	0	0	0	0	0	0	0	0	0
CNTFR	ENSG00000122756	ENST00000417345	protein_coding	0	0	0	1	0	0	0	0	0	0	0	1	0	0	0	0	0	0	0	0	0
CNTFR	ENSG00000122756	ENST00000610543	protein_coding	0	0	0	1	0	0	0	0	0	0	0	1	0	0	0	0	0	0	0	0	0
CNTFR-AS1	ENSG00000237159	ENST00000436360	antisense	0	0	0	1	0	0	0	0	0	0	0	1	0	0	0	0	0	0	0	0	0
CNTFR-AS1	ENSG00000237159	ENST00000438244	antisense	0	0	0	1	0	0	0	0	0	0	0	1	0	0	0	0	0	0	0	0	0
CNTFR-AS1	ENSG00000237159	ENST00000453642	antisense	0	0	0	1	0	0	0	0	0	0	0	1	0	0	0	0	0	0	0	0	0
CNTFR-AS1	ENSG00000237159	ENST00000454187	antisense	0	0	0	1	0	0	0	0	0	0	0	0	0	0	0	0	0	0	0	0	1
CNTN1	ENSG00000018236	ENST00000347616	protein_coding	0	1	0	2	0	0	0	0	0	0	0	2	0	0	0	0	0	0	0	1	0
CNTN1	ENSG00000018236	ENST00000348761	protein_coding	0	1	0	2	0	0	0	0	0	0	0	2	0	0	0	0	0	0	0	1	0
CNTN1	ENSG00000018236	ENST00000547702	protein_coding	0	1	0	2	0	0	0	0	0	0	0	2	0	0	0	0	0	0	0	1	0
CNTN1	ENSG00000018236	ENST00000547849	protein_coding	0	1	0	2	0	0	0	0	0	0	0	2	0	0	0	0	0	0	0	1	0
CNTN1	ENSG00000018236	ENST00000548005	protein_coding	0	0	0	1	0	0	0	0	0	0	0	1	0	0	0	0	0	0	0	0	0
CNTN1	ENSG00000018236	ENST00000551295	protein_coding	0	1	0	2	0	0	0	0	0	0	0	2	0	0	0	0	0	0	0	1	0
CNTN1	ENSG00000018236	ENST00000551424	protein_coding	0	0	0	1	0	0	0	0	0	0	0	1	0	0	0	0	0	0	0	0	0
CNTN1	ENSG00000018236	ENST00000552248	protein_coding	0	0	0	1	0	0	0	0	0	0	0	1	0	0	0	0	0	0	0	0	0
CNTN1	ENSG00000018236	ENST00000552913	protein_coding	0	0	0	1	0	0	0	0	0	0	0	1	0	0	0	0	0	0	0	0	0
COL28A1	ENSG00000215018	ENST00000399429	protein_coding	0	0	1	3	0	0	0	0	0	0	0	3	1	0	0	0	0	0	0	0	0
COL28A1	ENSG00000215018	ENST00000444268	nonsense_mediated_decay	0	0	0	3	0	0	0	0	0	0	0	3	0	0	0	0	0	0	0	0	0
COL2A1	ENSG00000139219	ENST00000337299	protein_coding	0	0	0	6	0	0	0	0	0	0	0	6	0	0	0	0	0	0	0	0	0
COL2A1	ENSG00000139219	ENST00000380518	protein_coding	0	0	0	6	0	0	0	0	0	0	0	6	0	0	0	0	0	0	0	0	0
COL2A1	ENSG00000139219	ENST00000465743	processed_transcript	0	0	0	1	0	0	0	0	0	0	0	1	0	0	0	0	0	0	0	0	0
COL2A1	ENSG00000139219	ENST00000466884	processed_transcript	0	0	0	1	0	0	0	0	0	1	0	0	0	0	0	0	0	0	0	0	0
COL2A1	ENSG00000139219	ENST00000474996	processed_transcript	0	0	0	3	0	0	0	0	0	2	0	1	0	0	0	0	0	0	0	0	0
COL2A1	ENSG00000139219	ENST00000483376	retained_intron	0	0	0	3	0	0	0	0	0	2	0	0	0	0	0	0	0	0	0	0	1
COL2A1	ENSG00000139219	ENST00000490609	retained_intron	0	0	0	2	0	0	0	0	0	1	0	1	0	0	0	0	0	0	0	0	0
COL2A1	ENSG00000139219	ENST00000493991	processed_transcript	0	0	0	4	0	0	0	0	0	0	0	3	0	0	0	0	0	0	0	0	1
COL2A1	ENSG00000139219	ENST00000546974	retained_intron	0	0	0	2	0	0	0	0	0	0	0	0	0	0	0	0	0	0	0	0	2
COPS5	ENSG00000121022	ENST00000357849	protein_coding	0	0	0	1	0	0	0	0	0	0	0	1	0	0	0	0	0	0	0	0	0
COPS5	ENSG00000121022	ENST00000517406	nonsense_mediated_decay	0	0	0	1	0	0	0	0	0	1	0	0	0	0	0	0	0	0	0	0	0
COPS5	ENSG00000121022	ENST00000517736	protein_coding	0	0	0	1	0	0	0	0	0	0	0	1	0	0	0	0	0	0	0	0	0
COPS5	ENSG00000121022	ENST00000517793	processed_transcript	0	0	0	1	0	0	0	0	0	1	0	0	0	0	0	0	0	0	0	0	0
COPS5	ENSG00000121022	ENST00000518374	nonsense_mediated_decay	0	0	0	1	0	0	0	0	0	0	0	1	0	0	0	0	0	0	0	0	0
COPS5	ENSG00000121022	ENST00000518747	protein_coding	0	0	0	1	0	0	0	0	0	0	0	1	0	0	0	0	0	0	0	0	0
COPS5	ENSG00000121022	ENST00000518768	processed_transcript	0	0	0	1	0	0	0	0	0	1	0	0	0	0	0	0	0	0	0	0	0
COPS5	ENSG00000121022	ENST00000519057	processed_transcript	0	0	0	1	0	0	0	0	0	1	0	0	0	0	0	0	0	0	0	0	0
COPS5	ENSG00000121022	ENST00000519963	processed_transcript	0	0	0	1	0	0	0	0	0	1	0	0	0	0	0	0	0	0	0	0	0
COPS5	ENSG00000121022	ENST00000521386	retained_intron	0	0	0	1	0	0	0	0	0	0	0	1	0	0	0	0	0	0	0	0	0
COPS5	ENSG00000121022	ENST00000521509	retained_intron	0	0	0	1	0	0	0	0	0	0	0	1	0	0	0	0	0	0	0	0	0
COPS5	ENSG00000121022	ENST00000523086	processed_transcript	0	0	0	1	0	0	0	0	0	0	0	0	0	0	0	0	0	0	0	0	1
COPS5	ENSG00000121022	ENST00000523890	nonsense_mediated_decay	0	0	0	1	0	0	0	0	0	0	0	1	0	0	0	0	0	0	0	0	0
CP	ENSG00000047457	ENST00000264613	protein_coding	0	0	1	2	0	0	0	0	0	2	0	0	1	0	0	0	0	0	0	0	0
CP	ENSG00000047457	ENST00000460674	retained_intron	0	0	0	2	0	0	0	0	0	2	0	0	0	0	0	0	0	0	0	0	0
CP	ENSG00000047457	ENST00000462336	processed_transcript	0	0	0	1	0	0	0	0	0	0	0	0	0	1	0	0	0	0	0	0	0
CP	ENSG00000047457	ENST00000463556	retained_intron	0	0	0	1	0	0	0	0	0	1	0	0	0	0	0	0	0	0	0	0	0
CP	ENSG00000047457	ENST00000471356	retained_intron	0	0	0	1	0	0	0	0	0	0	0	0	0	1	0	0	0	0	0	0	0
CP	ENSG00000047457	ENST00000473296	retained_intron	0	0	0	1	0	0	0	0	0	1	0	0	0	0	0	0	0	0	0	0	0
CP	ENSG00000047457	ENST00000474204	retained_intron	0	0	0	1	0	0	0	0	0	1	0	0	0	0	0	0	0	0	0	0	0
CP	ENSG00000047457	ENST00000479771	protein_coding	0	0	0	2	0	0	0	0	0	0	0	2	0	0	0	0	0	0	0	0	0
CP	ENSG00000047457	ENST00000481169	nonsense_mediated_decay	0	0	1	2	0	0	0	0	0	0	0	2	1	0	0	0	0	0	0	0	0
CP	ENSG00000047457	ENST00000489736	retained_intron	0	0	0	1	0	0	0	0	0	0	0	0	0	1	0	0	0	0	0	0	0
CP	ENSG00000047457	ENST00000490639	retained_intron	0	0	0	1	0	0	0	0	0	0	0	0	0	1	0	0	0	0	0	0	0
CP	ENSG00000047457	ENST00000494544	protein_coding	0	0	1	1	0	0	0	0	0	1	0	0	1	0	0	0	0	0	0	0	0
CP	ENSG00000047457	ENST00000497797	retained_intron	0	0	0	1	0	0	0	0	0	0	0	0	0	1	0	0	0	0	0	0	0
CPA3	ENSG00000163751	ENST00000296046	protein_coding	0	0	1	0	0	0	0	0	0	0	0	0	1	0	0	0	0	0	0	0	0
CPA3	ENSG00000163751	ENST00000477926	retained_intron	0	0	0	1	0	0	0	0	0	0	0	0	0	0	0	0	0	0	0	0	1
CPB1	ENSG00000153002	ENST00000282957	protein_coding	0	0	0	1	0	0	0	0	0	0	0	1	0	0	0	0	0	0	0	0	0
CPB1	ENSG00000153002	ENST00000473621	retained_intron	0	0	0	1	0	0	0	0	0	0	0	0	0	1	0	0	0	0	0	0	0
CPB1	ENSG00000153002	ENST00000476847	processed_transcript	0	0	0	1	0	0	0	0	0	0	0	0	0	0	0	0	0	0	0	0	1
CPB1	ENSG00000153002	ENST00000491148	protein_coding	0	0	0	1	0	0	0	0	0	0	0	1	0	0	0	0	0	0	0	0	0
CPB1	ENSG00000153002	ENST00000498639	processed_transcript	0	0	0	1	0	0	0	0	0	0	0	1	0	0	0	0	0	0	0	0	0
CPNE8	ENSG00000139117	ENST00000331366	protein_coding	0	0	0	3	0	0	0	0	0	0	0	3	0	0	0	0	0	0	0	0	0
CPNE8	ENSG00000139117	ENST00000360449	protein_coding	0	0	0	3	0	0	0	0	0	0	0	3	0	0	0	0	0	0	0	0	0
CPNE8	ENSG00000139117	ENST00000538596	protein_coding	0	0	0	1	0	0	0	0	0	0	0	1	0	0	0	0	0	0	0	0	0
CPNE8	ENSG00000139117	ENST00000550863	protein_coding	0	0	0	1	0	0	0	0	0	0	0	1	0	0	0	0	0	0	0	0	0
CPNE8	ENSG00000139117	ENST00000551855	processed_transcript	0	0	0	1	0	0	0	0	0	0	0	1	0	0	0	0	0	0	0	0	0
CPSF1	ENSG00000071894	ENST00000401314	miRNA	0	0	0	1	0	0	0	0	0	1	0	0	0	0	0	0	0	0	0	0	0
CPSF1	ENSG00000071894	ENST00000526271	retained_intron	0	0	0	1	0	0	0	0	0	1	0	0	0	0	0	0	0	0	0	0	0
CPSF1	ENSG00000071894	ENST00000527827	retained_intron	0	0	0	1	0	0	0	0	0	1	0	0	0	0	0	0	0	0	0	0	0
CPSF1	ENSG00000071894	ENST00000529288	retained_intron	0	0	0	1	0	0	0	0	0	1	0	0	0	0	0	0	0	0	0	0	0
CPSF1	ENSG00000071894	ENST00000531042	nonsense_mediated_decay	0	0	0	3	0	0	0	0	0	1	0	1	0	0	0	0	0	0	0	0	1
CPSF1	ENSG00000071894	ENST00000531480	retained_intron	0	0	0	1	0	0	0	0	0	1	0	0	0	0	0	0	0	0	0	0	0
CPSF1	ENSG00000071894	ENST00000531727	protein_coding	0	0	0	1	0	0	0	0	0	1	0	0	0	0	0	0	0	0	0	0	0
CPSF1	ENSG00000071894	ENST00000532725	retained_intron	0	0	0	1	0	0	0	0	0	1	0	0	0	0	0	0	0	0	0	0	0
CPSF1	ENSG00000071894	ENST00000532935	protein_coding	0	0	0	1	0	0	0	0	0	1	0	0	0	0	0	0	0	0	0	0	0
CPSF1	ENSG00000071894	ENST00000616140	protein_coding	0	0	0	3	0	0	0	0	0	1	0	1	0	0	0	0	0	0	0	0	1
CPSF1	ENSG00000071894	ENST00000620219	protein_coding	0	0	0	3	0	0	0	0	0	1	0	1	0	0	0	0	0	0	0	0	1
CPSF3L	ENSG00000127054	ENST00000323275	retained_intron	0	0	0	6	0	0	0	0	0	1	0	1	0	1	0	0	0	0	0	0	3
CPSF3L	ENSG00000127054	ENST00000411962	protein_coding	0	1	0	5	0	0	0	0	0	1	0	1	0	0	0	0	0	0	0	1	3
CPSF3L	ENSG00000127054	ENST00000419704	protein_coding	0	1	0	5	0	0	0	0	0	1	0	1	0	0	0	0	0	0	0	1	3
CPSF3L	ENSG00000127054	ENST00000421495	protein_coding	0	1	0	5	0	0	0	0	0	1	0	1	0	0	0	0	0	0	0	1	3
CPSF3L	ENSG00000127054	ENST00000429572	protein_coding	0	1	0	3	0	0	0	0	0	0	0	0	0	0	0	0	0	0	0	1	3
CPSF3L	ENSG00000127054	ENST00000430786	nonsense_mediated_decay	0	0	0	6	1	0	0	0	0	2	0	0	0	0	0	0	0	0	0	0	3
CPSF3L	ENSG00000127054	ENST00000434694	protein_coding	0	1	0	5	0	0	0	0	0	2	0	0	0	0	0	0	0	0	0	1	3
CPSF3L	ENSG00000127054	ENST00000435064	protein_coding	0	2	0	4	0	0	0	0	0	1	0	0	0	0	0	0	0	0	0	2	3
CPSF3L	ENSG00000127054	ENST00000450926	protein_coding	0	2	0	4	0	0	0	0	0	1	0	0	0	0	0	0	0	0	0	2	3
CPSF3L	ENSG00000127054	ENST00000458452	nonsense_mediated_decay	0	0	0	6	2	0	0	0	0	1	0	0	0	0	0	0	0	0	0	0	3
CPSF3L	ENSG00000127054	ENST00000461514	retained_intron	0	0	0	2	0	0	0	0	0	2	0	0	0	0	0	0	0	0	0	0	0
CPSF3L	ENSG00000127054	ENST00000462432	processed_transcript	0	0	0	3	0	0	0	0	0	1	0	0	0	1	0	0	0	0	0	0	1
CPSF3L	ENSG00000127054	ENST00000467408	retained_intron	0	0	0	3	0	0	0	0	0	2	0	0	0	0	0	0	0	0	0	0	1
CPSF3L	ENSG00000127054	ENST00000470030	retained_intron	0	0	0	3	0	0	0	0	0	1	0	0	0	1	0	0	0	0	0	0	1
CPSF3L	ENSG00000127054	ENST00000470679	nonsense_mediated_decay	0	0	0	4	0	0	0	0	0	1	0	0	0	0	0	0	0	0	0	0	3
CPSF3L	ENSG00000127054	ENST00000478641	retained_intron	0	0	0	3	0	0	0	0	0	1	0	0	0	1	0	0	0	0	0	0	1
CPSF3L	ENSG00000127054	ENST00000485710	retained_intron	0	0	0	2	0	0	0	0	0	1	0	0	0	1	0	0	0	0	0	0	0
CPSF3L	ENSG00000127054	ENST00000488042	retained_intron	0	0	0	6	0	0	0	0	0	2	0	0	0	1	0	0	0	0	0	0	3
CPSF3L	ENSG00000127054	ENST00000490853	processed_transcript	0	0	0	4	0	0	0	0	0	0	0	0	0	1	0	0	0	0	0	0	3
CPSF3L	ENSG00000127054	ENST00000493534	processed_transcript	0	0	0	4	0	0	0	0	0	0	0	0	0	1	0	0	0	0	0	0	3
CPSF3L	ENSG00000127054	ENST00000496353	retained_intron	0	0	0	4	0	0	0	0	0	0	0	0	0	1	0	0	0	0	0	0	3
CPSF3L	ENSG00000127054	ENST00000497304	retained_intron	0	0	0	2	0	0	0	0	0	1	0	0	0	1	0	0	0	0	0	0	0
CPSF3L	ENSG00000127054	ENST00000498173	retained_intron	0	0	0	4	0	0	0	0	0	0	0	0	0	1	0	0	0	0	0	0	3
CPSF3L	ENSG00000127054	ENST00000498476	protein_coding	0	1	0	3	0	0	0	0	0	0	0	0	0	0	0	0	0	0	0	1	3
CPSF3L	ENSG00000127054	ENST00000525164	retained_intron	0	0	0	2	0	0	0	0	0	2	0	0	0	0	0	0	0	0	0	0	0
CPSF3L	ENSG00000127054	ENST00000525285	nonsense_mediated_decay	0	0	0	4	0	0	0	0	0	1	0	0	0	0	0	0	0	0	0	0	3
CPSF3L	ENSG00000127054	ENST00000525603	retained_intron	0	0	0	3	0	0	0	0	0	2	0	0	0	1	0	0	0	0	0	0	0
CPSF3L	ENSG00000127054	ENST00000525769	retained_intron	0	0	0	2	0	0	0	0	0	2	0	0	0	0	0	0	0	0	0	0	0
CPSF3L	ENSG00000127054	ENST00000526113	retained_intron	0	0	0	6	0	0	0	0	0	2	0	1	0	0	0	0	0	0	0	0	3
CPSF3L	ENSG00000127054	ENST00000526332	protein_coding	0	0	0	6	0	0	1	0	0	2	0	0	0	0	0	0	0	0	0	0	3
CPSF3L	ENSG00000127054	ENST00000526797	nonsense_mediated_decay	0	0	0	6	0	0	0	0	0	2	0	1	0	0	0	0	0	0	0	0	3
CPSF3L	ENSG00000127054	ENST00000526904	retained_intron	0	0	0	6	0	0	0	0	0	2	0	1	0	0	0	0	0	0	0	0	3
CPSF3L	ENSG00000127054	ENST00000527098	nonsense_mediated_decay	0	0	0	6	2	0	0	0	0	1	0	0	0	0	0	0	0	0	0	0	3
CPSF3L	ENSG00000127054	ENST00000527383	nonsense_mediated_decay	0	0	0	3	0	0	0	0	0	2	0	0	0	0	0	0	0	0	0	0	1
CPSF3L	ENSG00000127054	ENST00000527719	protein_coding	0	1	0	5	0	0	0	0	0	2	0	0	0	0	0	0	0	0	0	1	3
CPSF3L	ENSG00000127054	ENST00000528879	nonsense_mediated_decay	0	1	0	5	0	0	0	0	0	2	0	0	0	0	0	0	0	0	0	1	3
CPSF3L	ENSG00000127054	ENST00000530031	protein_coding	0	1	0	5	0	0	0	0	0	2	0	0	0	0	0	0	0	0	0	1	3
CPSF3L	ENSG00000127054	ENST00000530233	retained_intron	0	0	0	4	0	0	0	0	0	1	0	0	0	0	0	0	0	0	0	0	3
CPSF3L	ENSG00000127054	ENST00000531019	nonsense_mediated_decay	0	0	0	4	1	0	0	0	0	0	0	0	0	0	0	0	0	0	0	0	3
CPSF3L	ENSG00000127054	ENST00000531020	retained_intron	0	0	0	3	0	0	0	0	0	2	0	0	0	0	0	0	0	0	0	0	1
CPSF3L	ENSG00000127054	ENST00000531292	retained_intron	0	0	0	3	0	0	0	0	0	2	0	0	0	0	0	0	0	0	0	0	1
CPSF3L	ENSG00000127054	ENST00000531377	nonsense_mediated_decay	0	0	0	3	0	0	0	0	0	2	0	0	0	0	0	0	0	0	0	0	1
CPSF3L	ENSG00000127054	ENST00000532772	nonsense_mediated_decay	0	0	0	6	1	0	0	0	0	1	0	1	0	0	0	0	0	0	0	0	3
CPSF3L	ENSG00000127054	ENST00000532952	processed_transcript	0	0	0	4	0	0	0	0	0	0	0	0	0	1	0	0	0	0	0	0	3
CPSF3L	ENSG00000127054	ENST00000533916	retained_intron	0	0	0	3	0	0	0	0	0	2	0	0	0	0	0	0	0	0	0	0	1
CPSF3L	ENSG00000127054	ENST00000534345	protein_coding	0	1	0	3	0	0	0	0	0	0	0	0	0	0	0	0	0	0	0	1	3
CPSF3L	ENSG00000127054	ENST00000540437	protein_coding	0	2	0	4	0	0	0	0	0	1	0	0	0	0	0	0	0	0	0	2	3
CPSF3L	ENSG00000127054	ENST00000545578	protein_coding	0	2	0	4	0	0	0	0	0	1	0	0	0	0	0	0	0	0	0	2	3
CPSF3L	ENSG00000127054	ENST00000618806	protein_coding	0	2	0	4	0	0	0	0	0	1	0	0	0	0	0	0	0	0	0	2	3
CPSF3L	ENSG00000127054	ENST00000620702	miRNA	0	0	0	2	0	0	0	0	0	2	0	0	0	0	0	0	0	0	0	0	0
CPSF3L	ENSG00000127054	ENST00000620829	protein_coding	0	1	0	5	0	0	0	0	0	1	0	1	0	0	0	0	0	0	0	1	3
CPSF3L	ENSG00000127054	ENST00000627245	protein_coding	0	0	0	4	0	0	0	0	0	1	0	0	0	0	0	0	0	0	0	0	3
CPTP	ENSG00000224051	ENST00000343938	protein_coding	0	1	0	3	1	0	0	0	0	1	0	1	0	0	0	0	0	0	0	1	0
CPTP	ENSG00000224051	ENST00000464957	processed_transcript	0	0	0	3	0	0	0	0	0	0	0	1	0	2	0	0	0	0	0	0	0
CPTP	ENSG00000224051	ENST00000488011	protein_coding	0	0	0	3	0	0	0	0	0	2	0	1	0	0	0	0	0	0	0	0	0
CRK	ENSG00000167193	ENST00000300574	protein_coding	0	1	0	0	0	0	0	0	0	0	0	0	0	0	0	0	0	0	0	1	0
CRK	ENSG00000167193	ENST00000398970	protein_coding	0	1	0	0	0	0	0	0	0	0	0	0	0	0	0	0	0	0	0	1	0
CRK	ENSG00000167193	ENST00000572145	processed_transcript	0	0	0	2	0	0	0	0	0	0	0	1	0	0	0	0	0	0	0	0	1
CRK	ENSG00000167193	ENST00000574295	protein_coding	0	1	0	0	0	0	0	0	0	0	0	0	0	0	0	0	0	0	0	1	0
CSPP1	ENSG00000104218	ENST00000521919	protein_coding	0	0	0	1	0	0	0	0	0	0	0	0	0	0	0	0	0	0	0	0	1
CTA-293F17.1	ENSG00000271133	ENST00000603156	antisense	0	0	0	1	0	0	0	0	0	0	0	0	0	0	0	0	0	0	0	0	1
CTA-293F17.1	ENSG00000271133	ENST00000605357	antisense	0	0	0	1	0	0	0	0	0	0	0	0	0	0	0	0	0	0	0	0	1
CTB-96E2.10	ENSG00000277450	ENST00000613598	sense_intronic	0	0	0	1	0	0	0	0	0	0	0	0	0	0	0	0	0	0	0	0	1
CTB-96E2.2	ENSG00000273171	ENST00000555059	protein_coding	0	0	0	2	0	0	0	0	0	1	0	0	0	0	0	0	0	0	0	0	1
CTB-96E2.3	ENSG00000258924	ENST00000591482	processed_transcript	0	0	0	3	0	0	0	0	0	0	0	2	0	0	0	0	0	0	0	0	1
CTB-96E2.6	ENSG00000279532	ENST00000623773	TEC	0	0	0	1	0	0	0	0	0	1	0	0	0	0	0	0	0	0	0	0	0
CTB-96E2.7	ENSG00000265618	ENST00000577850	antisense	0	0	0	2	0	0	0	0	0	2	0	0	0	0	0	0	0	0	0	0	0
CTC-575I10.1	ENSG00000249293	ENST00000506717	antisense	0	0	0	4	0	0	0	0	0	1	0	3	0	0	0	0	0	0	0	0	0
CTD-2228K2.7	ENSG00000225138	ENST00000534918	retained_intron	0	0	0	6	0	0	0	0	0	2	0	0	0	2	0	0	0	0	0	0	2
CTD-2228K2.7	ENSG00000225138	ENST00000606074	retained_intron	0	0	0	6	0	0	0	0	0	4	0	0	0	0	0	0	0	0	0	0	2
CTD-2228K2.7	ENSG00000225138	ENST00000606107	retained_intron	0	0	0	6	0	0	0	0	0	2	0	1	0	1	0	0	0	0	0	0	2
CTD-2228K2.7	ENSG00000225138	ENST00000606288	antisense	0	0	0	6	0	0	0	0	0	2	0	2	0	0	0	0	0	0	0	0	2
CTD-2228K2.7	ENSG00000225138	ENST00000606319	antisense	0	0	0	4	0	0	0	0	0	2	0	0	0	1	0	0	0	0	0	0	1
CTD-2228K2.7	ENSG00000225138	ENST00000607005	antisense	0	0	0	6	0	0	0	0	0	2	0	1	0	1	0	0	0	0	0	0	2
CTD-2228K2.7	ENSG00000225138	ENST00000607286	antisense	0	0	0	6	0	0	0	0	0	2	0	2	0	2	0	0	0	0	0	0	0
CTD-2320G14.2	ENSG00000253596	ENST00000521872	antisense	0	0	0	1	0	0	0	0	0	0	0	0	0	0	0	0	0	0	0	0	1
CTD-2545M3.6	ENSG00000142539	ENST00000599632	protein_coding	0	1	0	0	0	0	0	0	0	0	0	0	0	0	0	0	0	0	0	1	0
CTD-3193K9.4	ENSG00000267042	ENST00000593139	antisense	0	0	0	1	0	0	0	0	0	0	0	0	0	0	0	0	0	0	0	0	1
CTDP1	ENSG00000060069	ENST00000075430	protein_coding	0	0	0	1	1	0	0	0	0	0	0	0	0	0	0	0	0	0	0	0	0
CTDP1	ENSG00000060069	ENST00000299543	protein_coding	0	1	0	0	0	0	0	0	0	0	0	0	0	0	0	0	0	0	0	1	0
CTDP1	ENSG00000060069	ENST00000585951	processed_transcript	0	0	0	1	0	0	0	0	0	1	0	0	0	0	0	0	0	0	0	0	0
CTDP1	ENSG00000060069	ENST00000590599	retained_intron	0	0	0	1	0	0	0	0	0	0	0	0	0	1	0	0	0	0	0	0	0
CTDP1	ENSG00000060069	ENST00000591598	protein_coding	0	0	0	1	1	0	0	0	0	0	0	0	0	0	0	0	0	0	0	0	0
CTDP1	ENSG00000060069	ENST00000613122	protein_coding	0	1	0	0	0	0	0	0	0	0	0	0	0	0	0	0	0	0	0	1	0
CTSC	ENSG00000109861	ENST00000227266	protein_coding	0	0	1	5	0	0	0	0	0	0	0	5	1	0	0	0	0	0	0	0	0
CTSC	ENSG00000109861	ENST00000393301	processed_transcript	0	0	0	3	0	0	0	0	0	0	0	3	0	0	0	0	0	0	0	0	0
CTSC	ENSG00000109861	ENST00000524463	protein_coding	0	0	0	3	0	0	0	0	0	0	0	3	0	0	0	0	0	0	0	0	0
CTSC	ENSG00000109861	ENST00000527018	protein_coding	0	0	1	5	0	0	0	0	0	0	0	5	1	0	0	0	0	0	0	0	0
CTSC	ENSG00000109861	ENST00000528020	protein_coding	0	0	0	1	0	0	0	0	0	0	0	1	0	0	0	0	0	0	0	0	0
CTSC	ENSG00000109861	ENST00000529974	protein_coding	0	0	0	3	0	0	0	0	0	0	0	3	0	0	0	0	0	0	0	0	0
CTSC	ENSG00000109861	ENST00000533865	processed_transcript	0	0	0	5	0	0	0	0	0	0	0	4	0	1	0	0	0	0	0	0	0
CTSC	ENSG00000109861	ENST00000533897	retained_intron	0	0	0	1	0	0	0	0	0	0	0	0	0	0	0	0	0	0	0	0	1
CTSC	ENSG00000109861	ENST00000534131	retained_intron	0	0	0	2	0	0	0	0	0	0	0	1	0	1	0	0	0	0	0	0	0
CUL2	ENSG00000108094	ENST00000374746	protein_coding	0	1	0	1	0	0	0	0	0	0	0	2	0	0	0	0	1	0	0	0	0
CUL2	ENSG00000108094	ENST00000374748	protein_coding	0	1	0	1	0	0	0	0	0	0	0	2	0	0	0	0	1	0	0	0	0
CUL2	ENSG00000108094	ENST00000374749	protein_coding	0	1	0	1	0	0	0	0	0	0	0	2	0	0	0	0	1	0	0	0	0
CUL2	ENSG00000108094	ENST00000374751	protein_coding	0	1	0	1	0	0	0	0	0	0	0	2	0	0	0	0	1	0	0	0	0
CUL2	ENSG00000108094	ENST00000374754	nonsense_mediated_decay	0	1	0	1	0	0	0	0	0	0	0	2	0	0	0	0	1	0	0	0	0
CUL2	ENSG00000108094	ENST00000421317	protein_coding	0	1	0	1	0	0	0	0	0	0	0	2	0	0	0	0	1	0	0	0	0
CUL2	ENSG00000108094	ENST00000537177	protein_coding	0	1	0	1	0	0	0	0	0	0	0	2	0	0	0	0	1	0	0	0	0
CUL2	ENSG00000108094	ENST00000626172	protein_coding	0	1	0	1	0	0	0	0	0	0	0	2	0	0	0	0	1	0	0	0	0
CWC15	ENSG00000150316	ENST00000279839	protein_coding	0	0	0	4	0	0	0	0	0	0	0	4	0	0	0	0	0	0	0	0	0
CWC15	ENSG00000150316	ENST00000539856	retained_intron	0	0	0	4	0	0	0	0	0	2	0	0	0	2	0	0	0	0	0	0	0
CWC15	ENSG00000150316	ENST00000542165	retained_intron	0	0	0	4	0	0	0	0	0	4	0	0	0	0	0	0	0	0	0	0	0
CWC15	ENSG00000150316	ENST00000542907	retained_intron	0	0	0	4	0	0	0	0	0	2	0	0	0	2	0	0	0	0	0	0	0
CWC15	ENSG00000150316	ENST00000616442	retained_intron	0	0	0	4	0	0	0	0	0	0	0	2	0	0	0	0	0	0	0	0	2
CWC15	ENSG00000150316	ENST00000621358	retained_intron	0	0	0	4	0	0	0	0	0	0	0	4	0	0	0	0	0	0	0	0	0
CYC1	ENSG00000179091	ENST00000318911	protein_coding	0	0	1	2	0	0	0	0	0	0	0	2	1	0	0	0	0	0	0	0	0
CYC1	ENSG00000179091	ENST00000525122	retained_intron	0	0	0	3	0	0	0	0	0	0	0	2	0	0	0	0	0	0	0	0	1
CYC1	ENSG00000179091	ENST00000528618	retained_intron	0	0	0	3	0	0	0	0	0	2	0	0	0	1	0	0	0	0	0	0	0
CYC1	ENSG00000179091	ENST00000533444	retained_intron	0	0	0	3	0	0	0	0	0	0	0	2	0	1	0	0	0	0	0	0	0
CYLC2	ENSG00000155833	ENST00000374798	protein_coding	0	0	0	2	0	0	0	0	0	0	0	2	0	0	0	0	0	0	0	0	0
CYLC2	ENSG00000155833	ENST00000487798	protein_coding	0	0	0	2	0	0	0	0	0	0	0	2	0	0	0	0	0	0	0	0	0
CYLC2	ENSG00000155833	ENST00000612124	protein_coding	0	0	0	2	0	0	0	0	0	0	0	2	0	0	0	0	0	0	0	0	0
DAGLB	ENSG00000164535	ENST00000297056	protein_coding	0	0	0	1	0	0	0	0	0	0	0	1	0	0	0	0	0	0	0	0	0
DAGLB	ENSG00000164535	ENST00000425398	protein_coding	0	0	0	1	0	0	0	0	0	0	0	1	0	0	0	0	0	0	0	0	0
DAGLB	ENSG00000164535	ENST00000432248	protein_coding	0	0	0	1	0	0	0	0	0	0	0	1	0	0	0	0	0	0	0	0	0
DAGLB	ENSG00000164535	ENST00000436575	protein_coding	0	0	0	2	0	0	0	0	0	0	0	2	0	0	0	0	0	0	0	0	0
DAGLB	ENSG00000164535	ENST00000454738	nonsense_mediated_decay	0	0	0	1	0	0	0	0	0	0	0	1	0	0	0	0	0	0	0	0	0
DAGLB	ENSG00000164535	ENST00000479922	processed_transcript	0	0	0	1	0	0	0	0	0	0	0	1	0	0	0	0	0	0	0	0	0
DAGLB	ENSG00000164535	ENST00000483716	processed_transcript	0	0	0	1	0	0	0	0	0	0	0	1	0	0	0	0	0	0	0	0	0
DARS2	ENSG00000117593	ENST00000361951	protein_coding	0	0	0	2	0	0	0	0	0	0	0	2	0	0	0	0	0	0	0	0	0
DEF8	ENSG00000140995	ENST00000268676	protein_coding	0	0	0	1	0	0	0	0	0	0	0	1	0	0	0	0	0	0	0	0	0
DEF8	ENSG00000140995	ENST00000418391	protein_coding	0	0	0	1	0	0	0	0	0	0	0	1	0	0	0	0	0	0	0	0	0
DEF8	ENSG00000140995	ENST00000561741	protein_coding	0	0	0	1	0	0	0	0	0	0	0	1	0	0	0	0	0	0	0	0	0
DEF8	ENSG00000140995	ENST00000561784	nonsense_mediated_decay	0	0	0	1	0	0	0	0	0	0	0	1	0	0	0	0	0	0	0	0	0
DEF8	ENSG00000140995	ENST00000561959	protein_coding	0	0	0	1	0	0	0	0	0	0	0	1	0	0	0	0	0	0	0	0	0
DEF8	ENSG00000140995	ENST00000562044	processed_transcript	0	0	0	1	0	0	0	0	0	0	0	0	0	0	0	0	0	0	0	0	1
DEF8	ENSG00000140995	ENST00000562578	protein_coding	0	0	0	1	0	0	0	0	0	0	0	1	0	0	0	0	0	0	0	0	0
DEF8	ENSG00000140995	ENST00000562986	protein_coding	0	0	0	1	0	0	0	0	0	0	0	1	0	0	0	0	0	0	0	0	0
DEF8	ENSG00000140995	ENST00000563594	protein_coding	0	0	0	1	0	0	0	0	0	0	0	1	0	0	0	0	0	0	0	0	0
DEF8	ENSG00000140995	ENST00000563795	protein_coding	0	0	0	1	0	0	0	0	0	0	0	1	0	0	0	0	0	0	0	0	0
DEF8	ENSG00000140995	ENST00000563848	processed_transcript	0	0	0	1	0	0	0	0	0	0	0	0	0	0	0	0	0	0	0	0	1
DEF8	ENSG00000140995	ENST00000564836	protein_coding	0	0	0	1	0	0	0	0	0	0	0	1	0	0	0	0	0	0	0	0	0
DEF8	ENSG00000140995	ENST00000566079	protein_coding	0	0	0	1	0	0	0	0	0	0	0	1	0	0	0	0	0	0	0	0	0
DEF8	ENSG00000140995	ENST00000566820	protein_coding	0	0	0	1	0	0	0	0	0	0	0	1	0	0	0	0	0	0	0	0	0
DEF8	ENSG00000140995	ENST00000567243	processed_transcript	0	0	0	1	0	0	0	0	0	0	0	1	0	0	0	0	0	0	0	0	0
DEF8	ENSG00000140995	ENST00000567874	protein_coding	0	0	0	1	0	0	0	0	0	0	0	1	0	0	0	0	0	0	0	0	0
DEF8	ENSG00000140995	ENST00000567884	protein_coding	0	0	0	1	0	0	0	0	0	0	0	1	0	0	0	0	0	0	0	0	0
DEF8	ENSG00000140995	ENST00000567999	protein_coding	0	0	0	1	0	0	0	0	0	0	0	1	0	0	0	0	0	0	0	0	0
DEF8	ENSG00000140995	ENST00000568096	processed_transcript	0	0	0	1	0	0	0	0	0	0	0	1	0	0	0	0	0	0	0	0	0
DEF8	ENSG00000140995	ENST00000568760	retained_intron	0	0	0	1	0	0	0	0	0	0	0	0	0	0	0	0	0	0	0	0	1
DEF8	ENSG00000140995	ENST00000569061	protein_coding	0	0	0	1	0	0	0	0	0	0	0	1	0	0	0	0	0	0	0	0	0
DEF8	ENSG00000140995	ENST00000569453	protein_coding	0	0	0	1	0	0	0	0	0	0	0	1	0	0	0	0	0	0	0	0	0
DEF8	ENSG00000140995	ENST00000569803	processed_transcript	0	0	0	1	0	0	0	0	0	0	0	1	0	0	0	0	0	0	0	0	0
DEF8	ENSG00000140995	ENST00000570182	protein_coding	0	0	0	1	0	0	0	0	0	0	0	1	0	0	0	0	0	0	0	0	0
DEF8	ENSG00000140995	ENST00000610455	protein_coding	0	0	0	1	0	0	0	0	0	0	0	1	0	0	0	0	0	0	0	0	0
DEF8	ENSG00000140995	ENST00000617948	protein_coding	0	0	0	1	0	0	0	0	0	0	0	1	0	0	0	0	0	0	0	0	0
DENND6A	ENSG00000174839	ENST00000311128	protein_coding	0	0	0	1	0	0	0	0	0	0	0	1	0	0	0	0	0	0	0	0	0
DENND6A	ENSG00000174839	ENST00000477344	protein_coding	0	0	0	1	0	0	0	0	0	0	0	1	0	0	0	0	0	0	0	0	0
DENND6A-AS1	ENSG00000239801	ENST00000470427	antisense	0	0	0	1	0	0	0	0	0	0	0	1	0	0	0	0	0	0	0	0	0
DHX36	ENSG00000174953	ENST00000308361	protein_coding	0	0	0	3	0	0	0	0	0	0	0	3	0	0	0	0	0	0	0	0	0
DHX36	ENSG00000174953	ENST00000329463	protein_coding	0	0	0	3	0	0	0	0	0	0	0	3	0	0	0	0	0	0	0	0	0
DHX36	ENSG00000174953	ENST00000460875	retained_intron	0	0	0	1	0	0	0	0	0	1	0	0	0	0	0	0	0	0	0	0	0
DHX36	ENSG00000174953	ENST00000469977	protein_coding	0	0	0	2	0	0	0	0	0	0	0	2	0	0	0	0	0	0	0	0	0
DHX36	ENSG00000174953	ENST00000479934	nonsense_mediated_decay	0	0	0	1	0	0	0	0	0	0	0	0	0	0	0	0	0	0	0	0	1
DHX36	ENSG00000174953	ENST00000481332	retained_intron	0	0	0	2	0	0	0	0	0	0	0	1	0	0	0	0	0	0	0	0	1
DHX36	ENSG00000174953	ENST00000481941	protein_coding	0	0	0	3	0	0	0	0	0	0	0	3	0	0	0	0	0	0	0	0	0
DHX36	ENSG00000174953	ENST00000496811	protein_coding	0	0	0	3	0	0	0	0	0	0	0	3	0	0	0	0	0	0	0	0	0
DHX8	ENSG00000067596	ENST00000262415	protein_coding	0	0	0	1	0	0	0	0	0	0	0	1	0	0	0	0	0	0	0	0	0
DHX8	ENSG00000067596	ENST00000540306	protein_coding	0	0	0	1	0	0	0	0	0	0	0	1	0	0	0	0	0	0	0	0	0
DHX8	ENSG00000067596	ENST00000589898	protein_coding	0	0	0	1	0	0	0	0	0	1	0	0	0	0	0	0	0	0	0	0	0
DHX8	ENSG00000067596	ENST00000592258	nonsense_mediated_decay	0	0	0	1	0	0	0	0	0	0	0	1	0	0	0	0	0	0	0	0	0
DHX8	ENSG00000067596	ENST00000605777	retained_intron	0	0	0	1	0	0	0	0	0	0	0	1	0	0	0	0	0	0	0	0	0
DNAH11	ENSG00000105877	ENST00000328843	protein_coding	0	4	1	8	0	0	0	0	0	0	0	8	1	0	0	0	0	0	0	4	0
DNAH11	ENSG00000105877	ENST00000409508	protein_coding	0	4	1	8	0	0	0	0	0	0	0	8	1	0	0	0	0	0	0	4	0
DNAH11	ENSG00000105877	ENST00000421290	processed_transcript	0	0	0	1	0	0	0	0	0	0	0	0	0	1	0	0	0	0	0	0	0
DNAH11	ENSG00000105877	ENST00000479878	retained_intron	0	0	0	1	0	0	0	0	0	0	0	1	0	0	0	0	0	0	0	0	0
DNAH11	ENSG00000105877	ENST00000605912	protein_coding	0	1	0	1	0	0	0	0	0	0	0	0	0	0	0	0	0	0	0	1	1
DNAH11	ENSG00000105877	ENST00000607413	processed_transcript	0	0	0	1	0	0	0	0	0	0	0	0	0	1	0	0	0	0	0	0	0
DNAH11	ENSG00000105877	ENST00000620169	protein_coding	0	4	1	8	0	0	0	0	0	0	0	8	1	0	0	0	0	0	0	4	0
DNAH12	ENSG00000174844	ENST00000351747	protein_coding	0	5	2	9	0	0	0	0	0	0	0	12	2	0	0	0	3	0	0	2	0
DNAH12	ENSG00000174844	ENST00000389536	protein_coding	0	2	1	4	0	0	0	0	0	0	0	6	1	0	0	0	2	0	0	0	0
DNAH12	ENSG00000174844	ENST00000462713	processed_transcript	0	0	0	2	0	0	0	0	0	0	0	0	0	0	0	0	0	0	0	0	2
DNAH12	ENSG00000174844	ENST00000466540	protein_coding	0	0	0	2	0	0	0	0	0	0	0	2	0	0	0	0	0	0	0	0	0
DNAH12	ENSG00000174844	ENST00000479363	retained_intron	0	0	0	2	0	0	0	0	0	0	0	0	0	0	0	0	0	0	0	0	2
DNAH12	ENSG00000174844	ENST00000494758	nonsense_mediated_decay	0	0	0	2	0	0	0	0	0	0	0	2	0	0	0	0	0	0	0	0	0
DNAH12	ENSG00000174844	ENST00000495027	protein_coding	0	5	2	9	0	0	0	0	0	0	0	12	2	0	0	0	3	0	0	2	0
DNASE1	ENSG00000213918	ENST00000575479	protein_coding	0	0	0	1	0	0	0	0	0	0	0	1	0	0	0	0	0	0	0	0	0
DPH1	ENSG00000108963	ENST00000263083	protein_coding	0	0	0	1	0	0	0	0	0	0	0	0	0	0	0	0	0	0	0	0	1
DPH1	ENSG00000108963	ENST00000570477	protein_coding	0	0	0	1	0	0	0	0	0	0	0	0	0	0	0	0	0	0	0	0	1
DPH1	ENSG00000108963	ENST00000570833	nonsense_mediated_decay	0	0	0	1	0	0	0	0	0	0	0	0	0	0	0	0	0	0	0	0	1
DPH1	ENSG00000108963	ENST00000571418	protein_coding	0	0	0	1	0	0	0	0	0	0	0	0	0	0	0	0	0	0	0	0	1
DPH1	ENSG00000108963	ENST00000572819	retained_intron	0	0	0	1	0	0	0	0	0	0	0	0	0	0	0	0	0	0	0	0	1
DPH1	ENSG00000108963	ENST00000575667	nonsense_mediated_decay	0	0	0	1	0	0	0	0	0	0	0	0	0	0	0	0	0	0	0	0	1
DPH1	ENSG00000108963	ENST00000576129	retained_intron	0	0	0	1	0	0	0	0	0	0	0	0	0	0	0	0	0	0	0	0	1
DPH1	ENSG00000108963	ENST00000576891	processed_transcript	0	0	0	1	0	0	0	0	0	0	0	0	0	0	0	0	0	0	0	0	1
DPY19L2	ENSG00000177990	ENST00000306389	nonsense_mediated_decay	0	0	0	5	0	0	0	0	0	0	0	5	0	0	0	0	0	0	0	0	0
DPY19L2	ENSG00000177990	ENST00000324472	protein_coding	0	0	0	5	0	0	0	0	0	0	0	5	0	0	0	0	0	0	0	0	0
DPY19L2	ENSG00000177990	ENST00000536494	retained_intron	0	0	0	3	0	0	0	0	0	0	0	3	0	0	0	0	0	0	0	0	0
DPY19L2	ENSG00000177990	ENST00000538147	protein_coding	0	0	0	3	0	0	0	0	0	0	0	3	0	0	0	0	0	0	0	0	0
DPY19L2	ENSG00000177990	ENST00000542209	protein_coding	0	0	0	1	0	0	0	0	0	1	0	0	0	0	0	0	0	0	0	0	0
DUSP3	ENSG00000108861	ENST00000226004	protein_coding	0	0	0	1	1	0	0	0	0	0	0	0	0	0	0	0	0	0	0	0	0
DUSP3	ENSG00000108861	ENST00000590342	nonsense_mediated_decay	0	0	0	1	1	0	0	0	0	0	0	0	0	0	0	0	0	0	0	0	0
DUSP3	ENSG00000108861	ENST00000590753	protein_coding	0	0	0	1	1	0	0	0	0	0	0	0	0	0	0	0	0	0	0	0	0
DUSP3	ENSG00000108861	ENST00000590935	protein_coding	0	0	0	1	1	0	0	0	0	0	0	0	0	0	0	0	0	0	0	0	0
DVL1	ENSG00000107404	ENST00000378888	protein_coding	0	1	0	8	0	0	1	0	0	2	0	2	0	0	0	0	0	0	0	1	3
DVL1	ENSG00000107404	ENST00000378891	protein_coding	0	1	0	8	0	0	1	0	0	2	0	2	0	0	0	0	0	0	0	1	3
DVL1	ENSG00000107404	ENST00000472445	retained_intron	0	0	0	6	0	0	0	0	0	1	0	1	0	1	0	0	0	0	0	0	3
DVL1	ENSG00000107404	ENST00000610709	protein_coding	0	1	0	8	0	0	1	0	0	2	0	2	0	0	0	0	0	0	0	1	3
DVL1	ENSG00000107404	ENST00000616525	miRNA	0	0	0	3	0	0	0	0	0	0	0	0	0	0	0	0	0	0	0	0	3
DVL1	ENSG00000107404	ENST00000631679	protein_coding	0	0	0	5	0	0	0	0	0	2	0	0	0	0	0	0	0	0	0	0	3
DVL1	ENSG00000107404	ENST00000632445	protein_coding	0	0	0	5	0	0	0	0	0	2	0	0	0	0	0	0	0	0	0	0	3
DVL1	ENSG00000107404	ENST00000633096	retained_intron	0	0	0	3	0	0	0	0	0	0	0	0	0	0	0	0	0	0	0	0	3
DVL1	ENSG00000107404	ENST00000634054	retained_intron	0	0	0	5	0	0	0	0	0	2	0	0	0	0	0	0	0	0	0	0	3
EIF3M	ENSG00000149100	ENST00000323213	protein_coding	0	0	0	1	0	0	0	0	0	0	0	1	0	0	0	0	0	0	0	0	0
EIF3M	ENSG00000149100	ENST00000524711	nonsense_mediated_decay	0	0	0	1	0	0	0	0	0	0	0	1	0	0	0	0	0	0	0	0	0
EIF3M	ENSG00000149100	ENST00000524896	protein_coding	0	0	0	1	0	0	0	0	0	0	0	1	0	0	0	0	0	0	0	0	0
EIF3M	ENSG00000149100	ENST00000525054	retained_intron	0	0	0	1	0	0	0	0	0	0	0	0	0	1	0	0	0	0	0	0	0
EIF3M	ENSG00000149100	ENST00000525782	nonsense_mediated_decay	0	0	0	1	0	0	0	0	0	0	0	1	0	0	0	0	0	0	0	0	0
EIF3M	ENSG00000149100	ENST00000526267	protein_coding	0	0	0	1	0	0	0	0	0	0	0	1	0	0	0	0	0	0	0	0	0
EIF3M	ENSG00000149100	ENST00000530026	retained_intron	0	0	0	1	0	0	0	0	0	0	0	1	0	0	0	0	0	0	0	0	0
EIF3M	ENSG00000149100	ENST00000531120	protein_coding	0	0	0	1	0	0	0	0	0	0	0	1	0	0	0	0	0	0	0	0	0
EIF3M	ENSG00000149100	ENST00000531186	retained_intron	0	0	0	1	0	0	0	0	0	1	0	0	0	0	0	0	0	0	0	0	0
EIF3M	ENSG00000149100	ENST00000531921	nonsense_mediated_decay	0	0	0	1	0	0	0	0	0	0	0	1	0	0	0	0	0	0	0	0	0
EIF3M	ENSG00000149100	ENST00000532444	nonsense_mediated_decay	0	0	0	1	0	0	0	0	0	0	0	1	0	0	0	0	0	0	0	0	0
EIF3M	ENSG00000149100	ENST00000533439	protein_coding	0	0	0	1	0	0	0	0	0	1	0	0	0	0	0	0	0	0	0	0	0
ELMO2	ENSG00000062598	ENST00000290246	protein_coding	0	1	0	2	0	0	0	0	0	0	0	2	0	0	0	0	0	0	0	1	0
ELMO2	ENSG00000062598	ENST00000352077	protein_coding	0	1	0	2	0	0	0	0	0	0	0	2	0	0	0	0	0	0	0	1	0
ELMO2	ENSG00000062598	ENST00000372176	protein_coding	0	1	0	2	0	0	0	0	0	0	0	2	0	0	0	0	0	0	0	1	0
ELMO2	ENSG00000062598	ENST00000396391	protein_coding	0	1	0	2	0	0	0	0	0	0	0	2	0	0	0	0	0	0	0	1	0
ELMO2	ENSG00000062598	ENST00000425546	protein_coding	0	0	0	2	0	0	0	0	0	0	0	2	0	0	0	0	0	0	0	0	0
ELMO2	ENSG00000062598	ENST00000450812	protein_coding	0	0	0	2	0	0	0	0	0	2	0	0	0	0	0	0	0	0	0	0	0
ELMO2	ENSG00000062598	ENST00000452857	protein_coding	0	1	0	2	0	0	0	0	0	0	0	0	0	0	0	0	0	0	0	1	2
ELMO2	ENSG00000062598	ENST00000462491	processed_transcript	0	0	0	2	0	0	0	0	0	0	0	2	0	0	0	0	0	0	0	0	0
ELMO2	ENSG00000062598	ENST00000464448	processed_transcript	0	0	0	3	0	0	0	0	0	1	0	0	0	0	0	0	0	0	0	0	2
ELMO2	ENSG00000062598	ENST00000467800	nonsense_mediated_decay	0	0	0	3	1	0	0	0	0	0	0	2	0	0	0	0	0	0	0	0	0
ELMO2	ENSG00000062598	ENST00000480042	processed_transcript	0	0	0	1	0	0	0	0	0	1	0	0	0	0	0	0	0	0	0	0	0
ELMO2	ENSG00000062598	ENST00000481852	processed_transcript	0	0	0	2	0	0	0	0	0	0	0	2	0	0	0	0	0	0	0	0	0
ELMO2	ENSG00000062598	ENST00000488853	processed_transcript	0	0	0	2	0	0	0	0	0	0	0	2	0	0	0	0	0	0	0	0	0
ELMOD2	ENSG00000179387	ENST00000323570	protein_coding	0	0	0	1	0	0	0	0	0	0	0	1	0	0	0	0	0	0	0	0	0
ELMOD2	ENSG00000179387	ENST00000502397	protein_coding	0	0	0	1	0	0	0	0	0	0	0	1	0	0	0	0	0	0	0	0	0
ELMOD2	ENSG00000179387	ENST00000503541	retained_intron	0	0	0	1	0	0	0	0	0	0	0	1	0	0	0	0	0	0	0	0	0
ELMOD2	ENSG00000179387	ENST00000507667	protein_coding	0	0	0	1	0	0	0	0	0	1	0	0	0	0	0	0	0	0	0	0	0
ELMOD2	ENSG00000179387	ENST00000511887	protein_coding	0	0	0	1	0	0	0	0	0	0	0	1	0	0	0	0	0	0	0	0	0
ELMOD2	ENSG00000179387	ENST00000513606	protein_coding	0	0	0	1	0	0	0	0	0	0	0	1	0	0	0	0	0	0	0	0	0
ELP4	ENSG00000109911	ENST00000350638	protein_coding	0	1	0	0	0	0	0	0	0	0	0	1	0	0	0	0	1	0	0	0	0
ELP4	ENSG00000109911	ENST00000379163	protein_coding	0	1	0	0	0	0	0	0	0	0	0	1	0	0	0	0	1	0	0	0	0
ELP4	ENSG00000109911	ENST00000395934	protein_coding	0	1	0	0	0	0	0	0	0	0	0	1	0	0	0	0	1	0	0	0	0
ELP4	ENSG00000109911	ENST00000474374	nonsense_mediated_decay	0	1	0	0	0	0	0	0	0	0	0	1	0	0	0	0	1	0	0	0	0
ENDOD1	ENSG00000149218	ENST00000278505	protein_coding	0	0	0	1	0	0	0	0	0	0	0	1	0	0	0	0	0	0	0	0	0
ENDOU	ENSG00000111405	ENST00000229003	protein_coding	0	0	0	2	0	0	0	0	0	0	0	2	0	0	0	0	0	0	0	0	0
ENDOU	ENSG00000111405	ENST00000422538	protein_coding	0	0	0	2	0	0	0	0	0	0	0	2	0	0	0	0	0	0	0	0	0
ENDOU	ENSG00000111405	ENST00000545824	protein_coding	0	0	0	2	0	0	0	0	0	0	0	2	0	0	0	0	0	0	0	0	0
ENDOU	ENSG00000111405	ENST00000551186	retained_intron	0	0	0	1	0	0	0	0	0	0	0	1	0	0	0	0	0	0	0	0	0
EPHA7	ENSG00000135333	ENST00000369303	protein_coding	0	2	0	0	0	0	0	0	0	0	0	0	0	0	0	0	0	0	0	2	0
EQTN	ENSG00000120160	ENST00000380031	protein_coding	0	0	0	2	0	0	0	0	0	1	0	1	0	0	0	0	0	0	0	0	0
EQTN	ENSG00000120160	ENST00000380032	protein_coding	0	0	0	2	0	0	0	0	0	0	0	2	0	0	0	0	0	0	0	0	0
EQTN	ENSG00000120160	ENST00000484994	processed_transcript	0	0	0	2	0	0	0	0	0	1	0	1	0	0	0	0	0	0	0	0	0
EQTN	ENSG00000120160	ENST00000537675	protein_coding	0	0	0	2	0	0	0	0	0	0	0	2	0	0	0	0	0	0	0	0	0
ERI2	ENSG00000196678	ENST00000564349	protein_coding	0	0	0	1	0	0	0	0	0	0	0	1	0	0	0	0	0	0	0	0	0
ESCO1	ENSG00000141446	ENST00000269214	protein_coding	0	1	0	0	0	0	0	0	0	0	0	1	0	0	0	0	1	0	0	0	0
ESCO1	ENSG00000141446	ENST00000383276	nonsense_mediated_decay	0	1	0	0	0	0	0	0	0	0	0	1	0	0	0	0	1	0	0	0	0
ESCO1	ENSG00000141446	ENST00000622333	protein_coding	0	1	0	0	0	0	0	0	0	0	0	1	0	0	0	0	1	0	0	0	0
ESRRB	ENSG00000119715	ENST00000380887	protein_coding	0	1	0	0	0	0	0	0	0	0	0	0	0	0	0	0	0	0	0	1	0
ESRRB	ENSG00000119715	ENST00000505752	nonsense_mediated_decay	0	1	0	0	0	0	0	0	0	0	0	0	0	0	0	0	0	0	0	1	0
ESRRB	ENSG00000119715	ENST00000509242	protein_coding	0	1	0	0	0	0	0	0	0	0	0	0	0	0	0	0	0	0	0	1	0
ESRRB	ENSG00000119715	ENST00000512784	protein_coding	0	1	0	0	0	0	0	0	0	0	0	0	0	0	0	0	0	0	0	1	0
ESRRB	ENSG00000119715	ENST00000556177	protein_coding	0	1	0	0	0	0	0	0	0	0	0	0	0	0	0	0	0	0	0	1	0
ETV4	ENSG00000175832	ENST00000319349	protein_coding	0	0	0	1	0	0	0	0	0	0	0	1	0	0	0	0	0	0	0	0	0
ETV4	ENSG00000175832	ENST00000393664	protein_coding	0	0	0	1	0	0	0	0	0	0	0	1	0	0	0	0	0	0	0	0	0
ETV4	ENSG00000175832	ENST00000538265	protein_coding	0	0	0	1	0	0	0	0	0	0	0	1	0	0	0	0	0	0	0	0	0
ETV4	ENSG00000175832	ENST00000545089	protein_coding	0	0	0	1	0	0	0	0	0	0	0	1	0	0	0	0	0	0	0	0	0
ETV4	ENSG00000175832	ENST00000545954	protein_coding	0	0	0	1	0	0	0	0	0	0	0	1	0	0	0	0	0	0	0	0	0
ETV4	ENSG00000175832	ENST00000585508	retained_intron	0	0	0	1	0	0	0	0	0	0	0	1	0	0	0	0	0	0	0	0	0
ETV4	ENSG00000175832	ENST00000586764	protein_coding	0	0	0	1	0	0	0	0	0	0	0	1	0	0	0	0	0	0	0	0	0
ETV4	ENSG00000175832	ENST00000587151	retained_intron	0	0	0	1	0	0	0	0	0	0	0	1	0	0	0	0	0	0	0	0	0
ETV4	ENSG00000175832	ENST00000590236	retained_intron	0	0	0	1	0	0	0	0	0	0	0	1	0	0	0	0	0	0	0	0	0
ETV4	ENSG00000175832	ENST00000591713	protein_coding	0	0	0	1	0	0	0	0	0	0	0	1	0	0	0	0	0	0	0	0	0
EXOC3	ENSG00000180104	ENST00000315013	protein_coding	0	0	0	1	0	0	0	0	0	0	0	1	0	0	0	0	0	0	0	0	0
EXOC3	ENSG00000180104	ENST00000503889	nonsense_mediated_decay	0	0	0	3	0	0	0	0	0	2	0	1	0	0	0	0	0	0	0	0	0
EXOC3	ENSG00000180104	ENST00000505947	retained_intron	0	0	0	1	0	0	0	0	0	1	0	0	0	0	0	0	0	0	0	0	0
EXOC3	ENSG00000180104	ENST00000509294	processed_transcript	0	0	0	3	0	0	0	0	0	2	0	0	0	0	0	0	0	0	0	0	1
EXOC3	ENSG00000180104	ENST00000511015	retained_intron	0	0	0	1	0	0	0	0	0	1	0	0	0	0	0	0	0	0	0	0	0
EXOC3	ENSG00000180104	ENST00000512944	protein_coding	0	0	0	1	0	0	0	0	0	0	0	1	0	0	0	0	0	0	0	0	0
EXOC3	ENSG00000180104	ENST00000515601	nonsense_mediated_decay	0	0	0	3	0	0	0	0	0	2	0	1	0	0	0	0	0	0	0	0	0
F5	ENSG00000198734	ENST00000367796	protein_coding	0	0	0	1	0	0	0	0	0	0	0	1	0	0	0	0	0	0	0	0	0
F5	ENSG00000198734	ENST00000367797	protein_coding	0	0	0	1	0	0	0	0	0	0	0	1	0	0	0	0	0	0	0	0	0
FAAP20	ENSG00000162585	ENST00000378543	protein_coding	0	0	0	1	1	0	0	0	0	0	0	0	0	0	0	0	0	0	0	0	0
FAAP20	ENSG00000162585	ENST00000378546	protein_coding	0	0	0	1	1	0	0	0	0	0	0	0	0	0	0	0	0	0	0	0	0
FAAP20	ENSG00000162585	ENST00000400918	protein_coding	0	0	0	1	0	0	0	0	0	0	0	1	0	0	0	0	0	0	0	0	0
FAAP20	ENSG00000162585	ENST00000400919	protein_coding	0	0	0	1	0	0	0	0	0	0	0	1	0	0	0	0	0	0	0	0	0
FAAP20	ENSG00000162585	ENST00000401813	processed_transcript	0	0	0	1	0	0	0	0	0	0	0	0	0	1	0	0	0	0	0	0	0
FAAP20	ENSG00000162585	ENST00000414253	nonsense_mediated_decay	0	0	0	1	0	0	0	0	0	0	0	1	0	0	0	0	0	0	0	0	0
FAAP20	ENSG00000162585	ENST00000420515	protein_coding	0	0	0	1	0	0	0	0	0	1	0	0	0	0	0	0	0	0	0	0	0
FAAP20	ENSG00000162585	ENST00000428120	nonsense_mediated_decay	0	0	0	1	0	0	0	0	0	0	0	1	0	0	0	0	0	0	0	0	0
FAAP20	ENSG00000162585	ENST00000440825	nonsense_mediated_decay	0	0	0	1	1	0	0	0	0	0	0	0	0	0	0	0	0	0	0	0	0
FAAP20	ENSG00000162585	ENST00000469733	processed_transcript	0	0	0	1	0	0	0	0	0	0	0	1	0	0	0	0	0	0	0	0	0
FAAP20	ENSG00000162585	ENST00000476803	processed_transcript	0	0	0	1	0	0	0	0	0	0	0	0	0	1	0	0	0	0	0	0	0
FAAP20	ENSG00000162585	ENST00000487186	processed_transcript	0	0	0	1	0	0	0	0	0	0	0	0	0	1	0	0	0	0	0	0	0
FAAP20	ENSG00000162585	ENST00000497675	retained_intron	0	0	0	1	0	0	0	0	0	0	0	0	0	1	0	0	0	0	0	0	0
FADS6	ENSG00000172782	ENST00000413142	retained_intron	0	0	0	1	0	0	0	0	0	1	0	0	0	0	0	0	0	0	0	0	0
FADS6	ENSG00000172782	ENST00000612771	protein_coding	0	0	0	1	0	0	0	0	0	1	0	0	0	0	0	0	0	0	0	0	0
FADS6	ENSG00000172782	ENST00000614223	protein_coding	0	0	0	1	0	0	0	0	0	1	0	0	0	0	0	0	0	0	0	0	0
FAHD2B	ENSG00000144199	ENST00000272610	protein_coding	0	0	0	2	2	0	0	0	0	0	0	0	0	0	0	0	0	0	0	0	0
FAHD2B	ENSG00000144199	ENST00000414820	protein_coding	0	0	0	2	2	0	0	0	0	0	0	0	0	0	0	0	0	0	0	0	0
FAHD2B	ENSG00000144199	ENST00000463096	retained_intron	0	0	0	2	0	0	0	0	0	2	0	0	0	0	0	0	0	0	0	0	0
FAHD2B	ENSG00000144199	ENST00000468548	processed_transcript	0	0	0	2	0	0	0	0	0	2	0	0	0	0	0	0	0	0	0	0	0
FAHD2B	ENSG00000144199	ENST00000474849	retained_intron	0	0	0	2	0	0	0	0	0	2	0	0	0	0	0	0	0	0	0	0	0
FAM151A	ENSG00000162391	ENST00000302250	protein_coding	0	0	0	3	0	0	0	0	0	0	0	3	0	0	0	0	0	0	0	0	0
FAM151A	ENSG00000162391	ENST00000371304	protein_coding	0	0	0	3	0	0	0	0	0	0	0	3	0	0	0	0	0	0	0	0	0
FAM169B	ENSG00000185087	ENST00000332908	protein_coding	0	1	1	0	0	0	0	0	0	0	0	1	1	0	0	0	1	0	0	0	0
FAM169B	ENSG00000283597	ENST00000558256	processed_transcript	0	1	0	1	0	0	0	0	0	0	0	1	0	1	0	0	1	0	0	0	0
FAM169B	ENSG00000283597	ENST00000636796	transcribed_unprocessed_pseudogene	0	1	0	1	0	0	0	0	0	0	0	1	0	1	0	0	1	0	0	0	0
FAM178B	ENSG00000168754	ENST00000478671	processed_transcript	0	0	0	5	0	0	0	0	0	1	0	1	0	1	0	0	0	0	0	0	2
FAM178B	ENSG00000168754	ENST00000490605	protein_coding	0	3	2	2	0	0	0	0	0	0	0	3	2	0	0	0	1	0	0	2	0
FAM178B	ENSG00000168754	ENST00000520074	processed_transcript	0	1	0	4	0	0	0	0	0	1	0	2	0	2	0	0	1	0	0	0	0
FAM186A	ENSG00000185958	ENST00000327337	protein_coding	0	2	7	3	0	0	0	0	0	0	0	3	7	0	0	0	0	0	0	2	0
FAM186A	ENSG00000185958	ENST00000543096	protein_coding	0	1	1	7	0	0	0	0	0	0	0	1	1	0	0	0	0	0	0	1	6
FAM186A	ENSG00000185958	ENST00000543111	protein_coding	0	2	7	3	0	0	0	0	0	0	0	3	7	0	0	0	0	0	0	2	0
FAM20B	ENSG00000116199	ENST00000263733	protein_coding	0	0	0	1	0	0	0	0	0	0	0	1	0	0	0	0	0	0	0	0	0
FAM57A	ENSG00000167695	ENST00000301324	protein_coding	0	0	0	2	0	0	0	0	0	2	0	0	0	0	0	0	0	0	0	0	0
FAM57A	ENSG00000167695	ENST00000308278	protein_coding	0	0	0	2	0	0	0	0	0	2	0	0	0	0	0	0	0	0	0	0	0
FAM57A	ENSG00000167695	ENST00000570699	nonsense_mediated_decay	0	0	0	2	0	0	0	0	0	2	0	0	0	0	0	0	0	0	0	0	0
FAM57A	ENSG00000167695	ENST00000570892	processed_transcript	0	0	0	2	0	0	0	0	0	2	0	0	0	0	0	0	0	0	0	0	0
FAM57A	ENSG00000167695	ENST00000572018	protein_coding	0	0	0	1	0	0	0	0	0	1	0	0	0	0	0	0	0	0	0	0	0
FAM57A	ENSG00000167695	ENST00000574327	nonsense_mediated_decay	0	0	0	1	0	0	0	0	0	1	0	0	0	0	0	0	0	0	0	0	0
FAM57A	ENSG00000167695	ENST00000577008	protein_coding	0	0	0	2	0	0	0	0	0	2	0	0	0	0	0	0	0	0	0	0	0
FAM86JP	ENSG00000171084	ENST00000467239	processed_transcript	0	0	0	2	0	0	0	0	0	2	0	0	0	0	0	0	0	0	0	0	0
FAM86JP	ENSG00000171084	ENST00000484500	transcribed_unprocessed_pseudogene	0	0	0	1	0	0	0	0	0	1	0	0	0	0	0	0	0	0	0	0	0
FAM86JP	ENSG00000171084	ENST00000485843	processed_transcript	0	0	0	2	0	0	0	0	0	2	0	0	0	0	0	0	0	0	0	0	0
FAM86JP	ENSG00000171084	ENST00000486431	processed_transcript	0	0	0	2	0	0	0	0	0	2	0	0	0	0	0	0	0	0	0	0	0
FANCA	ENSG00000187741	ENST00000389301	protein_coding	0	0	0	1	0	0	0	0	0	0	0	1	0	0	0	0	0	0	0	0	0
FANCA	ENSG00000187741	ENST00000561667	retained_intron	0	0	0	1	0	0	0	0	0	0	0	1	0	0	0	0	0	0	0	0	0
FANCA	ENSG00000187741	ENST00000563318	nonsense_mediated_decay	0	0	0	1	0	0	0	0	0	0	0	0	0	0	0	0	0	0	0	0	1
FANCA	ENSG00000187741	ENST00000567205	nonsense_mediated_decay	0	0	0	1	0	0	0	0	0	0	0	0	0	0	0	0	0	0	0	0	1
FANCA	ENSG00000187741	ENST00000567284	processed_transcript	0	0	0	1	0	0	0	0	0	1	0	0	0	0	0	0	0	0	0	0	0
FANCA	ENSG00000187741	ENST00000567510	nonsense_mediated_decay	0	0	0	1	0	0	0	0	0	1	0	0	0	0	0	0	0	0	0	0	0
FANCA	ENSG00000187741	ENST00000568369	protein_coding	0	0	0	1	0	0	0	0	0	0	0	1	0	0	0	0	0	0	0	0	0
FBXL5	ENSG00000118564	ENST00000341285	protein_coding	0	0	0	1	0	0	0	0	0	1	0	0	0	0	0	0	0	0	0	0	0
FBXL5	ENSG00000118564	ENST00000412094	protein_coding	0	0	0	1	0	0	0	0	0	1	0	0	0	0	0	0	0	0	0	0	0
FBXL5	ENSG00000118564	ENST00000511441	nonsense_mediated_decay	0	0	0	1	0	0	0	0	0	1	0	0	0	0	0	0	0	0	0	0	0
FBXL5	ENSG00000118564	ENST00000513163	protein_coding	0	0	0	1	0	0	0	0	0	1	0	0	0	0	0	0	0	0	0	0	0
FBXL6	ENSG00000182325	ENST00000331890	protein_coding	0	0	1	1	0	0	0	0	0	0	0	0	1	0	0	0	0	0	0	0	1
FBXL6	ENSG00000182325	ENST00000455319	protein_coding	0	0	1	1	0	0	0	0	0	0	0	0	1	0	0	0	0	0	0	0	1
FBXL6	ENSG00000182325	ENST00000524492	retained_intron	0	0	0	2	0	0	0	0	0	0	0	0	0	1	0	0	0	0	0	0	1
FBXL6	ENSG00000182325	ENST00000524909	processed_transcript	0	0	0	2	0	0	0	0	0	1	0	0	0	0	0	0	0	0	0	0	1
FBXL6	ENSG00000182325	ENST00000526524	processed_transcript	0	0	0	2	0	0	0	0	0	0	0	0	0	1	0	0	0	0	0	0	1
FBXL6	ENSG00000182325	ENST00000527000	processed_transcript	0	0	0	2	0	0	0	0	0	1	0	0	0	0	0	0	0	0	0	0	1
FBXL6	ENSG00000182325	ENST00000529279	retained_intron	0	0	0	2	0	0	0	0	0	1	0	0	0	0	0	0	0	0	0	0	1
FBXL6	ENSG00000182325	ENST00000530142	retained_intron	0	0	0	2	0	0	0	0	0	0	0	0	0	1	0	0	0	0	0	0	1
FBXL6	ENSG00000182325	ENST00000530687	processed_transcript	0	0	0	2	0	0	0	0	0	1	0	0	0	0	0	0	0	0	0	0	1
FCGBP	ENSG00000275395	ENST00000595713	processed_transcript	0	0	0	3	0	0	0	0	0	0	0	2	0	1	0	0	0	0	0	0	0
FCGBP	ENSG00000275395	ENST00000616721	protein_coding	0	4	3	8	0	0	0	0	0	0	0	8	3	0	0	0	0	0	0	4	0
FCGBP	ENSG00000275395	ENST00000620799	protein_coding	0	4	3	8	0	0	0	0	0	0	0	8	3	0	0	0	0	0	0	4	0
FDXR	ENSG00000161513	ENST00000293195	protein_coding	0	0	1	7	0	0	1	0	0	0	0	6	1	0	0	0	0	0	0	0	0
FDXR	ENSG00000161513	ENST00000413947	protein_coding	0	0	1	7	0	0	1	0	0	0	0	6	1	0	0	0	0	0	0	0	0
FDXR	ENSG00000161513	ENST00000420580	protein_coding	0	0	0	8	0	0	1	0	0	0	0	7	0	0	0	0	0	0	0	0	0
FDXR	ENSG00000161513	ENST00000442102	protein_coding	0	0	2	6	0	0	1	0	0	0	0	5	2	0	0	0	0	0	0	0	0
FDXR	ENSG00000161513	ENST00000544854	protein_coding	0	0	1	7	0	0	0	0	0	0	0	6	1	0	0	0	0	0	0	0	1
FDXR	ENSG00000161513	ENST00000577509	nonsense_mediated_decay	0	0	0	8	1	0	1	0	0	0	0	6	0	0	0	0	0	0	0	0	0
FDXR	ENSG00000161513	ENST00000577932	retained_intron	0	0	0	8	0	0	0	0	0	5	0	1	0	2	0	0	0	0	0	0	0
FDXR	ENSG00000161513	ENST00000578473	retained_intron	0	0	0	8	0	0	0	0	0	0	0	6	0	2	0	0	0	0	0	0	0
FDXR	ENSG00000161513	ENST00000579482	nonsense_mediated_decay	0	0	0	8	2	0	1	0	0	0	0	5	0	0	0	0	0	0	0	0	0
FDXR	ENSG00000161513	ENST00000579543	nonsense_mediated_decay	0	0	0	8	1	0	1	0	0	4	0	2	0	0	0	0	0	0	0	0	0
FDXR	ENSG00000161513	ENST00000579893	protein_coding	0	0	1	7	0	0	0	0	0	2	0	4	1	0	0	0	0	0	0	0	1
FDXR	ENSG00000161513	ENST00000580492	nonsense_mediated_decay	0	0	0	8	1	0	1	0	0	4	0	2	0	0	0	0	0	0	0	0	0
FDXR	ENSG00000161513	ENST00000581219	protein_coding	0	0	2	6	0	0	1	0	0	4	0	1	2	0	0	0	0	0	0	0	0
FDXR	ENSG00000161513	ENST00000581530	protein_coding	0	0	1	7	0	0	1	0	0	0	0	6	1	0	0	0	0	0	0	0	0
FDXR	ENSG00000161513	ENST00000581969	processed_transcript	0	0	0	8	0	0	0	0	0	4	0	2	0	1	0	0	0	0	0	0	1
FDXR	ENSG00000161513	ENST00000582710	nonsense_mediated_decay	0	0	0	8	0	0	0	0	0	2	0	5	0	0	0	0	0	0	0	0	1
FDXR	ENSG00000161513	ENST00000582944	protein_coding	0	0	1	7	0	0	1	0	0	0	0	6	1	0	0	0	0	0	0	0	0
FDXR	ENSG00000161513	ENST00000583881	nonsense_mediated_decay	0	0	0	8	1	0	1	0	0	0	0	6	0	0	0	0	0	0	0	0	0
FDXR	ENSG00000161513	ENST00000583917	protein_coding	0	0	1	7	0	0	1	0	0	0	0	6	1	0	0	0	0	0	0	0	0
FDXR	ENSG00000161513	ENST00000610946	processed_transcript	0	0	0	1	0	0	0	0	0	0	0	0	0	1	0	0	0	0	0	0	0
FGF13	ENSG00000129682	ENST00000305414	protein_coding	0	0	0	2	0	0	0	0	0	0	0	2	0	0	0	0	0	0	0	0	0
FGF13	ENSG00000129682	ENST00000315930	protein_coding	0	0	0	2	0	0	2	0	0	0	0	0	0	0	0	0	0	0	0	0	0
FGF13	ENSG00000129682	ENST00000436198	protein_coding	0	0	0	2	0	0	0	0	0	0	0	2	0	0	0	0	0	0	0	0	0
FGF13	ENSG00000129682	ENST00000448673	protein_coding	0	0	0	2	0	0	0	0	0	0	0	2	0	0	0	0	0	0	0	0	0
FGF13	ENSG00000129682	ENST00000455663	protein_coding	0	0	0	2	0	0	0	0	0	0	0	2	0	0	0	0	0	0	0	0	0
FGF13	ENSG00000129682	ENST00000626909	protein_coding	0	0	0	2	0	0	0	0	0	0	0	2	0	0	0	0	0	0	0	0	0
FGF13-AS1	ENSG00000226031	ENST00000438238	antisense	0	0	0	2	0	0	0	0	0	0	0	0	0	0	0	0	0	0	0	0	2
FGF13-AS1	ENSG00000226031	ENST00000446383	antisense	0	0	0	2	0	0	0	0	0	0	0	0	0	2	0	0	0	0	0	0	0
FGFBP1	ENSG00000137440	ENST00000382333	protein_coding	0	1	0	0	0	0	0	0	0	0	0	0	0	0	0	0	0	0	0	1	0
FKBP11	ENSG00000134285	ENST00000256680	nonsense_mediated_decay	0	0	0	1	0	0	0	0	0	0	0	1	0	0	0	0	0	0	0	0	0
FKBP11	ENSG00000134285	ENST00000444214	protein_coding	0	0	0	1	0	0	0	0	0	0	0	0	0	0	0	0	0	0	0	0	1
FKBP11	ENSG00000134285	ENST00000453172	protein_coding	0	0	0	1	0	0	0	0	0	0	0	1	0	0	0	0	0	0	0	0	0
FKBP11	ENSG00000134285	ENST00000546671	retained_intron	0	0	0	1	0	0	0	0	0	0	0	0	0	0	0	0	0	0	0	0	1
FKBP11	ENSG00000134285	ENST00000546847	nonsense_mediated_decay	0	0	0	1	0	0	0	0	0	0	0	0	0	0	0	0	0	0	0	0	1
FKBP11	ENSG00000134285	ENST00000547789	nonsense_mediated_decay	0	0	0	1	0	0	0	0	0	0	0	1	0	0	0	0	0	0	0	0	0
FKBP11	ENSG00000134285	ENST00000549084	retained_intron	0	0	0	1	0	0	0	0	0	0	0	0	0	0	0	0	0	0	0	0	1
FKBP11	ENSG00000134285	ENST00000550765	protein_coding	0	0	0	1	0	0	0	0	0	0	0	1	0	0	0	0	0	0	0	0	0
FKBP11	ENSG00000134285	ENST00000551094	retained_intron	0	0	0	1	0	0	0	0	0	0	0	0	0	0	0	0	0	0	0	0	1
FKBP11	ENSG00000134285	ENST00000551694	retained_intron	0	0	0	1	0	0	0	0	0	0	0	1	0	0	0	0	0	0	0	0	0
FKBP11	ENSG00000134285	ENST00000551807	retained_intron	0	0	0	1	0	0	0	0	0	0	0	1	0	0	0	0	0	0	0	0	0
FKBP11	ENSG00000134285	ENST00000552878	protein_coding	0	0	0	1	0	0	0	0	0	0	0	1	0	0	0	0	0	0	0	0	0
FKBP11	ENSG00000134285	ENST00000553027	retained_intron	0	0	0	1	0	0	0	0	0	0	0	0	0	1	0	0	0	0	0	0	0
FMR1	ENSG00000102081	ENST00000218200	protein_coding	0	0	0	1	0	0	0	0	0	0	0	1	0	0	0	0	0	0	0	0	0
FMR1	ENSG00000102081	ENST00000370470	protein_coding	0	0	0	1	0	0	0	0	0	0	0	1	0	0	0	0	0	0	0	0	0
FMR1	ENSG00000102081	ENST00000370471	protein_coding	0	0	0	1	0	0	0	0	0	0	0	1	0	0	0	0	0	0	0	0	0
FMR1	ENSG00000102081	ENST00000370475	protein_coding	0	0	0	1	0	0	0	0	0	0	0	1	0	0	0	0	0	0	0	0	0
FMR1	ENSG00000102081	ENST00000370477	protein_coding	0	0	0	1	0	0	0	0	0	0	0	1	0	0	0	0	0	0	0	0	0
FMR1	ENSG00000102081	ENST00000439526	protein_coding	0	0	0	1	0	0	0	0	0	0	0	1	0	0	0	0	0	0	0	0	0
FMR1	ENSG00000102081	ENST00000440235	protein_coding	0	0	0	1	0	0	0	0	0	0	0	1	0	0	0	0	0	0	0	0	0
FMR1	ENSG00000102081	ENST00000463120	protein_coding	0	0	0	1	0	0	0	0	0	0	0	1	0	0	0	0	0	0	0	0	0
FMR1	ENSG00000102081	ENST00000478848	retained_intron	0	0	0	1	0	0	0	0	0	0	0	0	0	1	0	0	0	0	0	0	0
FMR1	ENSG00000102081	ENST00000492846	retained_intron	0	0	0	1	0	0	0	0	0	1	0	0	0	0	0	0	0	0	0	0	0
FMR1	ENSG00000102081	ENST00000611273	retained_intron	0	0	0	1	0	0	0	0	0	1	0	0	0	0	0	0	0	0	0	0	0
FMR1	ENSG00000102081	ENST00000616382	protein_coding	0	0	0	1	0	0	0	0	0	0	0	1	0	0	0	0	0	0	0	0	0
FMR1	ENSG00000102081	ENST00000620828	retained_intron	0	0	0	1	0	0	0	0	0	0	0	1	0	0	0	0	0	0	0	0	0
FMR1	ENSG00000102081	ENST00000621453	protein_coding	0	0	0	1	0	0	0	0	0	0	0	1	0	0	0	0	0	0	0	0	0
FMR1-IT1	ENSG00000236337	ENST00000441414	sense_intronic	0	0	0	1	0	0	0	0	0	0	0	0	0	0	0	0	0	0	0	0	1
FOLH1B	ENSG00000134612	ENST00000525540	processed_transcript	0	1	0	0	0	0	0	0	0	0	0	1	0	0	0	0	1	0	0	0	0
FOLH1B	ENSG00000134612	ENST00000529567	transcribed_unprocessed_pseudogene	0	1	0	0	0	0	0	0	0	0	0	1	0	0	0	0	1	0	0	0	0
FOXN1	ENSG00000109101	ENST00000226247	protein_coding	0	0	0	2	0	0	0	0	0	0	0	1	0	0	0	0	0	0	0	0	1
FOXN1	ENSG00000109101	ENST00000577936	protein_coding	0	0	0	2	0	0	0	0	0	0	0	2	0	0	0	0	0	0	0	0	0
FOXN1	ENSG00000109101	ENST00000579795	protein_coding	0	0	0	2	0	0	0	0	0	0	0	2	0	0	0	0	0	0	0	0	0
FUT9	ENSG00000172461	ENST00000302103	protein_coding	0	0	1	0	0	0	0	0	0	0	0	0	1	0	0	0	0	0	0	0	0
GABRD	ENSG00000187730	ENST00000378585	protein_coding	0	0	0	1	0	0	0	0	0	0	0	1	0	0	0	0	0	0	0	0	0
GALR1	ENSG00000166573	ENST00000299727	protein_coding	0	0	1	0	0	0	0	0	0	0	0	0	1	0	0	0	0	0	0	0	0
GAS8	ENSG00000141013	ENST00000268699	protein_coding	0	1	0	0	0	0	0	0	0	0	0	0	0	0	0	0	0	0	0	1	0
GAS8	ENSG00000141013	ENST00000540721	processed_transcript	0	0	0	1	0	0	0	0	0	1	0	0	0	0	0	0	0	0	0	0	0
GAS8	ENSG00000141013	ENST00000564789	retained_intron	0	0	0	1	0	0	0	0	0	0	0	0	0	1	0	0	0	0	0	0	0
GAS8	ENSG00000141013	ENST00000566266	nonsense_mediated_decay	0	0	0	1	1	0	0	0	0	0	0	0	0	0	0	0	0	0	0	0	0
GAS8	ENSG00000141013	ENST00000568284	retained_intron	0	0	0	1	0	0	0	0	0	0	0	0	0	1	0	0	0	0	0	0	0
GAS8	ENSG00000141013	ENST00000569399	retained_intron	0	0	0	1	0	0	0	0	0	1	0	0	0	0	0	0	0	0	0	0	0
GAS8	ENSG00000141013	ENST00000569558	retained_intron	0	0	0	1	0	0	0	0	0	0	0	0	0	1	0	0	0	0	0	0	0
GAS8	ENSG00000141013	ENST00000620723	protein_coding	0	1	0	0	0	0	0	0	0	0	0	0	0	0	0	0	0	0	0	1	0
GAS8	ENSG00000283182	ENST00000536122	protein_coding	0	1	0	0	0	0	0	0	0	0	0	0	0	0	0	0	0	0	0	1	0
GBE1	ENSG00000114480	ENST00000429644	protein_coding	0	0	1	1	0	0	1	0	0	0	0	0	1	0	0	0	0	0	0	0	0
GBE1	ENSG00000114480	ENST00000489715	protein_coding	0	0	1	0	0	0	0	0	0	0	0	0	1	0	0	0	0	0	0	0	0
GDAP1	ENSG00000104381	ENST00000220822	protein_coding	0	0	0	2	0	0	0	0	0	0	0	2	0	0	0	0	0	0	0	0	0
GDAP1	ENSG00000104381	ENST00000434412	protein_coding	0	0	0	2	0	0	0	0	0	0	0	2	0	0	0	0	0	0	0	0	0
GDAP1	ENSG00000104381	ENST00000520797	processed_transcript	0	0	0	2	0	0	0	0	0	0	0	2	0	0	0	0	0	0	0	0	0
GDAP1	ENSG00000104381	ENST00000521096	processed_transcript	0	0	0	2	0	0	0	0	0	0	0	2	0	0	0	0	0	0	0	0	0
GDAP1	ENSG00000104381	ENST00000522568	nonsense_mediated_decay	0	0	0	2	0	0	0	0	0	0	0	2	0	0	0	0	0	0	0	0	0
GDAP1	ENSG00000104381	ENST00000523640	processed_transcript	0	0	0	2	0	0	0	0	0	1	0	1	0	0	0	0	0	0	0	0	0
GDAP1	ENSG00000104381	ENST00000524195	processed_transcript	0	0	0	1	0	0	0	0	0	0	0	1	0	0	0	0	0	0	0	0	0
GDAP1	ENSG00000104381	ENST00000524366	processed_transcript	0	0	0	2	0	0	0	0	0	0	0	2	0	0	0	0	0	0	0	0	0
GEMIN4	ENSG00000179409	ENST00000319004	protein_coding	0	0	2	0	0	0	0	0	0	0	0	0	2	0	0	0	0	0	0	0	0
GEMIN4	ENSG00000179409	ENST00000437269	protein_coding	0	0	0	2	1	0	0	0	0	1	0	0	0	0	0	0	0	0	0	0	0
GEMIN4	ENSG00000179409	ENST00000570364	protein_coding	0	0	0	2	0	0	0	0	0	2	0	0	0	0	0	0	0	0	0	0	0
GEMIN4	ENSG00000179409	ENST00000573482	protein_coding	0	0	0	2	0	0	0	0	0	2	0	0	0	0	0	0	0	0	0	0	0
GEMIN4	ENSG00000179409	ENST00000574958	protein_coding	0	0	0	2	0	0	0	0	0	2	0	0	0	0	0	0	0	0	0	0	0
GEMIN4	ENSG00000179409	ENST00000576383	protein_coding	0	0	0	2	0	0	0	0	0	2	0	0	0	0	0	0	0	0	0	0	0
GEMIN4	ENSG00000179409	ENST00000576778	protein_coding	0	0	2	0	0	0	0	0	0	0	0	0	2	0	0	0	0	0	0	0	0
GGA3	ENSG00000125447	ENST00000537686	protein_coding	0	0	0	5	0	0	0	0	0	3	0	2	0	0	0	0	0	0	0	0	0
GGA3	ENSG00000125447	ENST00000538886	protein_coding	0	0	0	5	0	0	0	0	0	3	0	2	0	0	0	0	0	0	0	0	0
GGA3	ENSG00000125447	ENST00000577435	nonsense_mediated_decay	0	0	0	2	0	0	0	0	0	0	0	2	0	0	0	0	0	0	0	0	0
GGA3	ENSG00000125447	ENST00000578208	retained_intron	0	0	0	2	0	0	0	0	0	2	0	0	0	0	0	0	0	0	0	0	0
GGA3	ENSG00000125447	ENST00000578348	protein_coding	0	0	0	4	0	0	0	0	0	2	0	2	0	0	0	0	0	0	0	0	0
GGA3	ENSG00000125447	ENST00000578773	nonsense_mediated_decay	0	0	0	2	0	0	0	0	0	2	0	0	0	0	0	0	0	0	0	0	0
GGA3	ENSG00000125447	ENST00000578896	retained_intron	0	0	0	2	0	0	0	0	0	0	0	0	0	0	0	0	0	0	0	0	2
GGA3	ENSG00000125447	ENST00000579743	protein_coding	0	0	0	2	0	0	0	0	0	0	0	2	0	0	0	0	0	0	0	0	0
GGA3	ENSG00000125447	ENST00000580646	nonsense_mediated_decay	0	0	0	2	0	0	0	0	0	2	0	0	0	0	0	0	0	0	0	0	0
GGA3	ENSG00000125447	ENST00000580799	protein_coding	0	0	0	2	0	0	0	0	0	0	0	2	0	0	0	0	0	0	0	0	0
GGA3	ENSG00000125447	ENST00000582232	retained_intron	0	0	0	2	0	0	0	0	0	0	0	0	0	0	0	0	0	0	0	0	2
GGA3	ENSG00000125447	ENST00000582376	nonsense_mediated_decay	0	0	0	2	0	0	0	0	0	0	0	2	0	0	0	0	0	0	0	0	0
GGA3	ENSG00000125447	ENST00000582486	protein_coding	0	0	0	4	0	0	0	0	0	2	0	2	0	0	0	0	0	0	0	0	0
GGA3	ENSG00000125447	ENST00000582717	protein_coding	0	0	0	4	0	0	0	0	0	2	0	2	0	0	0	0	0	0	0	0	0
GGA3	ENSG00000125447	ENST00000582821	retained_intron	0	0	0	2	0	0	0	0	0	0	0	2	0	0	0	0	0	0	0	0	0
GGA3	ENSG00000125447	ENST00000583282	protein_coding	0	0	0	2	0	0	0	0	0	2	0	0	0	0	0	0	0	0	0	0	0
GGA3	ENSG00000125447	ENST00000583667	retained_intron	0	0	0	3	0	0	0	0	0	2	0	0	0	0	0	0	0	0	0	0	1
GGA3	ENSG00000125447	ENST00000584243	nonsense_mediated_decay	0	0	0	2	0	0	0	0	0	0	0	2	0	0	0	0	0	0	0	0	0
GGA3	ENSG00000125447	ENST00000584550	nonsense_mediated_decay	0	0	0	2	0	0	0	0	0	2	0	0	0	0	0	0	0	0	0	0	0
GGA3	ENSG00000125447	ENST00000613421	retained_intron	0	0	0	5	0	0	0	0	0	3	0	2	0	0	0	0	0	0	0	0	0
GGA3	ENSG00000125447	ENST00000614198	retained_intron	0	0	0	4	0	0	0	0	0	3	0	0	0	0	0	0	0	0	0	0	1
GGA3	ENSG00000125447	ENST00000621217	nonsense_mediated_decay	0	0	0	5	0	0	0	0	0	3	0	2	0	0	0	0	0	0	0	0	0
GGA3	ENSG00000125447	ENST00000621870	nonsense_mediated_decay	0	0	0	5	0	0	0	0	0	3	0	2	0	0	0	0	0	0	0	0	0
GGH	ENSG00000137563	ENST00000260118	protein_coding	0	0	0	1	0	0	0	0	0	0	0	1	0	0	0	0	0	0	0	0	0
GGH	ENSG00000137563	ENST00000518966	retained_intron	0	0	0	1	0	0	0	0	0	0	0	1	0	0	0	0	0	0	0	0	0
GGH	ENSG00000137563	ENST00000520609	retained_intron	0	0	0	1	0	0	0	0	0	0	0	1	0	0	0	0	0	0	0	0	0
GGH	ENSG00000137563	ENST00000523788	retained_intron	0	0	0	1	0	0	0	0	0	0	0	1	0	0	0	0	0	0	0	0	0
GK5	ENSG00000175066	ENST00000392993	protein_coding	0	0	0	2	0	0	0	0	0	0	0	2	0	0	0	0	0	0	0	0	0
GK5	ENSG00000175066	ENST00000460544	retained_intron	0	0	0	2	0	0	0	0	0	0	0	2	0	0	0	0	0	0	0	0	0
GK5	ENSG00000175066	ENST00000466685	processed_transcript	0	0	0	2	0	0	0	0	0	0	0	2	0	0	0	0	0	0	0	0	0
GK5	ENSG00000175066	ENST00000472759	processed_transcript	0	0	0	2	0	0	0	0	0	0	0	2	0	0	0	0	0	0	0	0	0
GK5	ENSG00000175066	ENST00000480757	nonsense_mediated_decay	0	0	0	2	0	0	0	0	0	0	0	2	0	0	0	0	0	0	0	0	0
GK5	ENSG00000175066	ENST00000487672	nonsense_mediated_decay	0	0	1	1	0	0	0	0	0	0	0	1	1	0	0	0	0	0	0	0	0
GK5	ENSG00000175066	ENST00000489085	retained_intron	0	0	0	2	0	0	0	0	0	1	0	1	0	0	0	0	0	0	0	0	0
GK5	ENSG00000175066	ENST00000492097	nonsense_mediated_decay	0	0	0	2	0	0	0	0	0	0	0	2	0	0	0	0	0	0	0	0	0
GLCCI1	ENSG00000106415	ENST00000223145	protein_coding	0	1	1	0	0	0	0	0	0	0	0	0	0	0	1	0	0	0	0	1	0
GLCCI1	ENSG00000106415	ENST00000438949	nonsense_mediated_decay	0	0	0	1	0	0	0	0	0	0	0	1	0	0	0	0	0	0	0	0	0
GLCCI1	ENSG00000106415	ENST00000482540	retained_intron	0	0	0	1	0	0	0	0	0	0	0	0	0	1	0	0	0	0	0	0	0
GLCCI1	ENSG00000106415	ENST00000489405	retained_intron	0	0	0	1	0	0	0	0	0	0	0	0	0	1	0	0	0	0	0	0	0
GLCCI1	ENSG00000106415	ENST00000491947	retained_intron	0	0	0	1	0	0	0	0	0	1	0	0	0	0	0	0	0	0	0	0	0
GLIS1	ENSG00000174332	ENST00000312233	protein_coding	0	0	0	1	0	0	0	0	0	0	0	1	0	0	0	0	0	0	0	0	0
GLIS1	ENSG00000174332	ENST00000628545	protein_coding	0	0	0	1	0	0	0	0	0	0	0	1	0	0	0	0	0	0	0	0	0
GLOD4	ENSG00000167699	ENST00000301328	protein_coding	0	0	0	1	0	0	0	0	0	0	0	0	0	0	0	0	0	0	0	0	1
GLOD4	ENSG00000167699	ENST00000301329	protein_coding	0	0	0	1	0	0	0	0	0	0	0	0	0	0	0	0	0	0	0	0	1
GLOD4	ENSG00000167699	ENST00000536578	protein_coding	0	0	0	1	0	0	1	0	0	0	0	0	0	0	0	0	0	0	0	0	0
GLOD4	ENSG00000167699	ENST00000572220	nonsense_mediated_decay	0	0	0	1	0	0	0	0	0	0	0	0	0	0	0	0	0	0	0	0	1
GLOD4	ENSG00000167699	ENST00000574354	retained_intron	0	0	0	1	0	0	0	0	0	0	0	0	0	0	0	0	0	0	0	0	1
GLOD4	ENSG00000167699	ENST00000574554	nonsense_mediated_decay	0	0	0	1	0	0	0	0	0	0	0	0	0	0	0	0	0	0	0	0	1
GLOD4	ENSG00000167699	ENST00000574581	nonsense_mediated_decay	0	0	0	1	0	0	0	0	0	0	0	0	0	0	0	0	0	0	0	0	1
GLOD4	ENSG00000167699	ENST00000575790	nonsense_mediated_decay	0	0	0	1	0	0	0	0	0	0	0	0	0	0	0	0	0	0	0	0	1
GLOD4	ENSG00000167699	ENST00000575851	nonsense_mediated_decay	0	0	0	1	0	0	0	0	0	0	0	0	0	0	0	0	0	0	0	0	1
GLOD4	ENSG00000167699	ENST00000576239	retained_intron	0	0	0	1	0	0	0	0	0	0	0	0	0	0	0	0	0	0	0	0	1
GLOD4	ENSG00000167699	ENST00000576419	protein_coding	0	0	0	1	0	0	0	0	0	0	0	0	0	0	0	0	0	0	0	0	1
GLOD4	ENSG00000167699	ENST00000576670	nonsense_mediated_decay	0	0	0	1	0	0	0	0	0	0	0	0	0	0	0	0	0	0	0	0	1
GLOD4	ENSG00000167699	ENST00000576750	retained_intron	0	0	0	1	0	0	0	0	0	0	0	0	0	0	0	0	0	0	0	0	1
GLOD4	ENSG00000167699	ENST00000625892	protein_coding	0	0	0	1	0	0	0	0	0	0	0	0	0	0	0	0	0	0	0	0	1
GLOD4	ENSG00000167699	ENST00000628529	protein_coding	0	0	0	1	0	0	0	0	0	0	0	0	0	0	0	0	0	0	0	0	1
GNPDA1	ENSG00000113552	ENST00000311337	protein_coding	0	0	0	1	0	0	0	0	0	0	0	1	0	0	0	0	0	0	0	0	0
GNPDA1	ENSG00000113552	ENST00000500692	protein_coding	0	0	0	1	0	0	0	0	0	0	0	1	0	0	0	0	0	0	0	0	0
GNPDA1	ENSG00000113552	ENST00000503229	protein_coding	0	0	0	1	0	0	0	0	0	1	0	0	0	0	0	0	0	0	0	0	0
GNPDA1	ENSG00000113552	ENST00000503794	protein_coding	0	0	0	1	0	0	0	0	0	0	0	1	0	0	0	0	0	0	0	0	0
GNPDA1	ENSG00000113552	ENST00000504139	protein_coding	0	0	0	1	0	0	0	0	0	0	0	1	0	0	0	0	0	0	0	0	0
GNPDA1	ENSG00000113552	ENST00000505689	protein_coding	0	0	0	1	0	0	0	0	0	0	0	1	0	0	0	0	0	0	0	0	0
GNPDA1	ENSG00000113552	ENST00000507107	retained_intron	0	0	0	1	0	0	0	0	0	1	0	0	0	0	0	0	0	0	0	0	0
GNPDA1	ENSG00000113552	ENST00000507559	retained_intron	0	0	0	1	0	0	0	0	0	1	0	0	0	0	0	0	0	0	0	0	0
GNPDA1	ENSG00000113552	ENST00000508177	protein_coding	0	0	0	1	0	0	0	0	0	0	0	1	0	0	0	0	0	0	0	0	0
GNPDA1	ENSG00000113552	ENST00000510194	protein_coding	0	0	0	1	0	0	0	0	0	1	0	0	0	0	0	0	0	0	0	0	0
GNPDA1	ENSG00000113552	ENST00000513454	protein_coding	0	0	0	3	0	0	0	0	0	2	0	1	0	0	0	0	0	0	0	0	0
GNPDA1	ENSG00000113552	ENST00000515747	retained_intron	0	0	0	1	0	0	0	0	0	1	0	0	0	0	0	0	0	0	0	0	0
GPAT2P2	ENSG00000188383	ENST00000445404	unprocessed_pseudogene	0	0	0	2	0	0	0	0	0	2	0	0	0	0	0	0	0	0	0	0	0
GPHN	ENSG00000171723	ENST00000315266	protein_coding	0	0	0	1	0	0	0	0	0	0	0	1	0	0	0	0	0	0	0	0	0
GPHN	ENSG00000171723	ENST00000478722	protein_coding	0	0	0	1	0	0	0	0	0	0	0	1	0	0	0	0	0	0	0	0	0
GPHN	ENSG00000171723	ENST00000543237	protein_coding	0	0	0	1	0	0	0	0	0	0	0	1	0	0	0	0	0	0	0	0	0
GPHN	ENSG00000171723	ENST00000544752	processed_transcript	0	0	0	1	0	0	0	0	0	0	0	1	0	0	0	0	0	0	0	0	0
GPHN	ENSG00000171723	ENST00000556501	retained_intron	0	0	0	1	0	0	0	0	0	0	0	1	0	0	0	0	0	0	0	0	0
GPR52	ENSG00000203737	ENST00000367685	protein_coding	0	0	0	1	0	0	0	0	0	0	0	0	0	0	0	0	0	0	0	0	1
GRID2IP	ENSG00000215045	ENST00000435185	protein_coding	0	1	0	0	0	0	0	0	0	0	0	0	0	0	0	0	0	0	0	1	0
GRID2IP	ENSG00000215045	ENST00000452113	protein_coding	0	1	0	0	0	0	0	0	0	0	0	0	0	0	0	0	0	0	0	1	0
GRID2IP	ENSG00000215045	ENST00000457091	protein_coding	0	2	0	0	0	0	0	0	0	0	0	0	0	0	0	0	0	0	0	2	0
GRIN2C	ENSG00000161509	ENST00000293190	protein_coding	0	0	0	2	0	0	0	0	0	0	0	0	0	0	0	0	0	0	0	0	2
GRIN2C	ENSG00000161509	ENST00000347612	protein_coding	0	0	0	2	0	0	0	0	0	0	0	0	0	0	0	0	0	0	0	0	2
GRIN2C	ENSG00000161509	ENST00000578159	processed_transcript	0	0	0	5	0	0	0	0	0	0	0	0	0	0	0	0	0	0	0	0	5
GRIN2C	ENSG00000161509	ENST00000584176	retained_intron	0	0	0	2	0	0	0	0	0	0	0	0	0	0	0	0	0	0	0	0	2
GRIN2C	ENSG00000161509	ENST00000584496	retained_intron	0	0	0	2	0	0	0	0	0	0	0	0	0	0	0	0	0	0	0	0	2
GRIN3A	ENSG00000198785	ENST00000361820	protein_coding	0	1	0	0	0	0	0	0	0	0	0	0	0	0	0	0	0	0	0	1	0
GRINA	ENSG00000178719	ENST00000313269	protein_coding	0	1	0	0	0	0	0	0	0	0	0	0	0	0	0	0	0	0	0	1	0
GRINA	ENSG00000178719	ENST00000395068	protein_coding	0	1	0	0	0	0	0	0	0	0	0	0	0	0	0	0	0	0	0	1	0
GRINA	ENSG00000178719	ENST00000525513	retained_intron	0	0	0	1	0	0	0	0	0	1	0	0	0	0	0	0	0	0	0	0	0
GRINA	ENSG00000178719	ENST00000527194	protein_coding	0	1	0	0	0	0	0	0	0	0	0	0	0	0	0	0	0	0	0	1	0
GRINA	ENSG00000178719	ENST00000529301	protein_coding	0	0	0	1	0	0	0	0	0	1	0	0	0	0	0	0	0	0	0	0	0
GRINA	ENSG00000178719	ENST00000530898	protein_coding	0	0	0	1	0	0	0	0	0	1	0	0	0	0	0	0	0	0	0	0	0
GRINA	ENSG00000178719	ENST00000531992	retained_intron	0	0	0	1	0	0	0	0	0	1	0	0	0	0	0	0	0	0	0	0	0
GRINA	ENSG00000178719	ENST00000533044	protein_coding	0	1	0	0	0	0	0	0	0	0	0	0	0	0	0	0	0	0	0	1	0
GRINA	ENSG00000178719	ENST00000533377	retained_intron	0	0	0	1	0	0	0	0	0	0	0	0	0	1	0	0	0	0	0	0	0
GRINA	ENSG00000178719	ENST00000534791	protein_coding	0	0	1	0	0	0	0	0	0	0	0	0	1	0	0	0	0	0	0	0	0
GRM5	ENSG00000168959	ENST00000305432	protein_coding	0	1	0	1	0	0	0	0	0	0	0	1	0	0	0	0	0	0	0	1	0
GRM5	ENSG00000168959	ENST00000305447	protein_coding	0	1	0	1	0	0	0	0	0	0	0	1	0	0	0	0	0	0	0	1	0
GRM5	ENSG00000168959	ENST00000455756	protein_coding	0	1	0	1	0	0	0	0	0	0	0	1	0	0	0	0	0	0	0	1	0
GRM5-AS1	ENSG00000255082	ENST00000526448	antisense	0	0	0	1	0	0	0	0	0	0	0	0	0	1	0	0	0	0	0	0	0
GRM5-AS1	ENSG00000255082	ENST00000531994	antisense	0	0	0	1	0	0	0	0	0	0	0	0	0	0	0	0	0	0	0	0	1
GS1-256O22.5	ENSG00000227303	ENST00000431432	antisense	0	0	0	1	0	0	0	0	0	0	0	1	0	0	0	0	0	0	0	0	0
GS1-393G12.13	ENSG00000271698	ENST00000531225	nonsense_mediated_decay	0	0	0	2	0	0	0	0	0	0	0	0	0	0	0	0	0	0	0	0	2
GS1-393G12.14	ENSG00000272115	ENST00000607491	antisense	0	0	0	2	0	0	0	0	0	1	0	0	0	0	0	0	0	0	0	0	1
GSN	ENSG00000148180	ENST00000373806	nonsense_mediated_decay	0	0	0	2	0	0	0	0	0	0	0	1	0	0	0	0	0	0	0	0	1
GSN	ENSG00000148180	ENST00000373807	retained_intron	0	0	0	3	0	0	0	0	0	0	0	2	0	0	0	0	0	0	0	0	1
GSN	ENSG00000148180	ENST00000373818	protein_coding	0	1	0	3	0	0	0	0	0	0	0	3	0	0	1	0	0	0	0	0	0
GSN	ENSG00000148180	ENST00000373823	protein_coding	0	0	0	3	0	0	0	0	0	0	0	3	0	0	0	0	0	0	0	0	0
GSN	ENSG00000148180	ENST00000394353	protein_coding	0	0	0	3	0	0	0	0	0	0	0	3	0	0	0	0	0	0	0	0	0
GSN	ENSG00000148180	ENST00000432226	protein_coding	0	0	0	1	0	0	0	0	0	0	0	1	0	0	0	0	0	0	0	0	0
GSN	ENSG00000148180	ENST00000449773	protein_coding	0	0	0	1	0	0	0	0	0	0	0	1	0	0	0	0	0	0	0	0	0
GSN	ENSG00000148180	ENST00000475428	processed_transcript	0	0	0	1	0	0	0	0	0	0	0	1	0	0	0	0	0	0	0	0	0
GSN	ENSG00000148180	ENST00000477104	protein_coding	0	0	0	1	0	0	0	0	0	0	0	1	0	0	0	0	0	0	0	0	0
GSN	ENSG00000148180	ENST00000477553	retained_intron	0	0	0	2	0	0	0	0	0	0	0	0	0	1	0	0	0	0	0	0	1
GSN	ENSG00000148180	ENST00000477863	processed_transcript	0	0	0	1	0	0	0	0	0	0	0	1	0	0	0	0	0	0	0	0	0
GSN	ENSG00000148180	ENST00000483960	processed_transcript	0	0	0	1	0	0	0	0	0	0	0	1	0	0	0	0	0	0	0	0	0
GSN	ENSG00000148180	ENST00000485767	retained_intron	0	0	0	1	0	0	0	0	0	0	0	0	0	1	0	0	0	0	0	0	0
GSN	ENSG00000148180	ENST00000545652	protein_coding	0	1	0	3	0	0	0	0	0	0	0	3	0	0	1	0	0	0	0	0	0
GXYLT1	ENSG00000151233	ENST00000280876	protein_coding	0	0	0	1	0	0	0	0	0	0	0	1	0	0	0	0	0	0	0	0	0
GXYLT1	ENSG00000151233	ENST00000398675	protein_coding	0	0	0	1	0	0	0	0	0	0	0	1	0	0	0	0	0	0	0	0	0
GZMM	ENSG00000197540	ENST00000264553	protein_coding	0	0	1	2	0	0	0	0	0	0	0	2	1	0	0	0	0	0	0	0	0
GZMM	ENSG00000197540	ENST00000592501	protein_coding	0	0	1	2	0	0	0	0	0	0	0	2	1	0	0	0	0	0	0	0	0
HACL1	ENSG00000131373	ENST00000321169	protein_coding	0	0	0	1	0	0	1	0	0	0	0	0	0	0	0	0	0	0	0	0	0
HACL1	ENSG00000131373	ENST00000383779	nonsense_mediated_decay	0	0	0	1	0	0	1	0	0	0	0	0	0	0	0	0	0	0	0	0	0
HACL1	ENSG00000131373	ENST00000414979	protein_coding	0	0	0	1	0	0	1	0	0	0	0	0	0	0	0	0	0	0	0	0	0
HACL1	ENSG00000131373	ENST00000421993	protein_coding	0	0	0	1	0	0	1	0	0	0	0	0	0	0	0	0	0	0	0	0	0
HACL1	ENSG00000131373	ENST00000422591	nonsense_mediated_decay	0	0	0	1	0	0	1	0	0	0	0	0	0	0	0	0	0	0	0	0	0
HACL1	ENSG00000131373	ENST00000435217	protein_coding	0	0	0	1	0	0	1	0	0	0	0	0	0	0	0	0	0	0	0	0	0
HACL1	ENSG00000131373	ENST00000451445	protein_coding	0	0	0	1	0	0	1	0	0	0	0	0	0	0	0	0	0	0	0	0	0
HACL1	ENSG00000131373	ENST00000456194	protein_coding	0	0	0	1	0	0	1	0	0	0	0	0	0	0	0	0	0	0	0	0	0
HACL1	ENSG00000131373	ENST00000457447	protein_coding	0	0	0	1	0	0	1	0	0	0	0	0	0	0	0	0	0	0	0	0	0
HACL1	ENSG00000131373	ENST00000460907	retained_intron	0	0	0	1	0	0	0	0	0	0	0	0	0	1	0	0	0	0	0	0	0
HACL1	ENSG00000131373	ENST00000469454	retained_intron	0	0	0	1	0	0	0	0	0	0	0	0	0	0	0	0	0	0	0	0	1
HACL1	ENSG00000131373	ENST00000472857	retained_intron	0	0	0	1	0	0	0	0	0	0	0	0	0	1	0	0	0	0	0	0	0
HACL1	ENSG00000131373	ENST00000628377	protein_coding	0	0	0	1	0	0	1	0	0	0	0	0	0	0	0	0	0	0	0	0	0
HCFC1R1	ENSG00000103145	ENST00000248089	protein_coding	0	0	0	4	0	0	0	0	0	1	0	0	0	0	0	0	0	0	0	0	3
HCFC1R1	ENSG00000103145	ENST00000354679	protein_coding	0	0	0	4	0	0	0	0	0	1	0	0	0	0	0	0	0	0	0	0	3
HCFC1R1	ENSG00000103145	ENST00000572355	protein_coding	0	0	0	4	0	0	0	0	0	1	0	0	0	0	0	0	0	0	0	0	3
HCFC1R1	ENSG00000103145	ENST00000573095	retained_intron	0	0	0	4	0	0	0	0	0	1	0	0	0	0	0	0	0	0	0	0	3
HCFC1R1	ENSG00000103145	ENST00000573842	protein_coding	0	0	0	4	0	0	0	0	0	1	0	0	0	0	0	0	0	0	0	0	3
HCFC1R1	ENSG00000103145	ENST00000574151	protein_coding	0	0	0	4	0	0	0	0	0	1	0	0	0	0	0	0	0	0	0	0	3
HCFC1R1	ENSG00000103145	ENST00000574980	protein_coding	0	0	0	4	0	0	0	0	0	1	0	0	0	0	0	0	0	0	0	0	3
HCFC1R1	ENSG00000103145	ENST00000575214	retained_intron	0	0	0	4	0	0	0	0	0	1	0	0	0	0	0	0	0	0	0	0	3
HCFC1R1	ENSG00000103145	ENST00000576921	retained_intron	0	0	0	4	0	0	0	0	0	1	0	0	0	0	0	0	0	0	0	0	3
HDAC9	ENSG00000048052	ENST00000401921	protein_coding	0	2	0	0	0	0	0	0	0	0	0	1	0	0	1	0	1	0	0	0	0
HDAC9	ENSG00000048052	ENST00000405010	protein_coding	0	2	0	0	0	0	0	0	0	0	0	1	0	0	1	0	1	0	0	0	0
HDAC9	ENSG00000048052	ENST00000406072	protein_coding	0	1	0	0	0	0	0	0	0	0	0	1	0	0	0	0	1	0	0	0	0
HDAC9	ENSG00000048052	ENST00000406451	protein_coding	0	2	0	0	0	0	0	0	0	0	0	1	0	0	1	0	1	0	0	0	0
HDAC9	ENSG00000048052	ENST00000413380	protein_coding	0	1	0	0	0	0	0	0	0	0	0	1	0	0	0	0	1	0	0	0	0
HDAC9	ENSG00000048052	ENST00000413509	protein_coding	0	0	0	1	0	0	0	0	0	1	0	0	0	0	0	0	0	0	0	0	0
HDAC9	ENSG00000048052	ENST00000417496	protein_coding	0	2	0	0	0	0	0	0	0	0	0	1	0	0	1	0	1	0	0	0	0
HDAC9	ENSG00000048052	ENST00000428307	protein_coding	0	1	0	0	0	0	0	0	0	0	0	1	0	0	0	0	1	0	0	0	0
HDAC9	ENSG00000048052	ENST00000430454	protein_coding	0	0	0	1	0	0	0	0	0	1	0	0	0	0	0	0	0	0	0	0	0
HDAC9	ENSG00000048052	ENST00000432645	protein_coding	0	2	0	0	0	0	0	0	0	0	0	1	0	0	1	0	1	0	0	0	0
HDAC9	ENSG00000048052	ENST00000441542	protein_coding	0	2	0	0	0	0	0	0	0	0	0	1	0	0	1	0	1	0	0	0	0
HDAC9	ENSG00000048052	ENST00000441986	protein_coding	0	1	0	0	0	0	0	0	0	0	0	1	0	0	0	0	1	0	0	0	0
HDAC9	ENSG00000048052	ENST00000446646	nonsense_mediated_decay	0	1	0	0	0	0	0	0	0	0	0	1	0	0	0	0	1	0	0	0	0
HDAC9	ENSG00000048052	ENST00000456174	protein_coding	0	2	0	0	0	0	0	0	0	0	0	1	0	0	1	0	1	0	0	0	0
HDAC9	ENSG00000048052	ENST00000461159	retained_intron	0	1	0	0	0	0	0	0	0	0	0	1	0	0	0	0	1	0	0	0	0
HDAC9	ENSG00000048052	ENST00000476135	processed_transcript	0	0	0	1	0	0	0	0	0	1	0	0	0	0	0	0	0	0	0	0	0
HDAC9	ENSG00000048052	ENST00000523867	retained_intron	0	1	0	0	0	0	0	0	0	0	0	1	0	0	0	0	1	0	0	0	0
HDAC9	ENSG00000048052	ENST00000524023	protein_coding	0	2	0	0	0	0	0	0	0	0	0	1	0	0	1	0	1	0	0	0	0
HDAC9	ENSG00000048052	ENST00000622668	protein_coding	0	1	0	0	0	0	0	0	0	0	0	1	0	0	0	0	1	0	0	0	0
HEG1	ENSG00000173706	ENST00000311127	protein_coding	0	1	1	2	0	0	0	0	0	0	0	2	1	0	1	0	0	0	0	0	0
HEG1	ENSG00000173706	ENST00000477536	processed_transcript	0	0	0	3	0	0	0	0	0	2	0	1	0	0	0	0	0	0	0	0	0
HEG1	ENSG00000173706	ENST00000488654	retained_intron	0	0	0	3	0	0	0	0	0	0	0	1	0	1	0	0	0	0	0	0	1
HES4	ENSG00000188290	ENST00000304952	protein_coding	0	0	0	1	0	0	0	0	0	0	0	1	0	0	0	0	0	0	0	0	0
HES4	ENSG00000188290	ENST00000428771	protein_coding	0	0	1	0	0	0	0	0	0	0	0	0	1	0	0	0	0	0	0	0	0
HES4	ENSG00000188290	ENST00000481869	retained_intron	0	0	0	1	0	0	0	0	0	0	0	0	0	1	0	0	0	0	0	0	0
HES4	ENSG00000188290	ENST00000484667	protein_coding	0	0	0	1	0	0	0	0	0	0	0	1	0	0	0	0	0	0	0	0	0
HEXB	ENSG00000049860	ENST00000261416	protein_coding	0	0	1	1	0	0	0	0	0	0	0	1	1	0	0	0	0	0	0	0	0
HEXB	ENSG00000049860	ENST00000510820	retained_intron	0	0	0	1	0	0	0	0	0	0	0	1	0	0	0	0	0	0	0	0	0
HEXB	ENSG00000049860	ENST00000511181	protein_coding	0	0	0	2	0	0	0	0	0	0	0	2	0	0	0	0	0	0	0	0	0
HEXB	ENSG00000049860	ENST00000513079	retained_intron	0	0	0	2	0	0	0	0	0	0	0	1	0	1	0	0	0	0	0	0	0
HEXB	ENSG00000049860	ENST00000515528	retained_intron	0	0	0	1	0	0	0	0	0	0	0	0	0	1	0	0	0	0	0	0	0
HID1	ENSG00000167861	ENST00000318565	protein_coding	0	0	0	3	0	0	0	0	0	3	0	0	0	0	0	0	0	0	0	0	0
HID1	ENSG00000167861	ENST00000425042	protein_coding	0	2	0	2	0	0	0	0	0	0	0	2	0	0	0	0	0	0	0	2	0
HID1	ENSG00000167861	ENST00000530857	protein_coding	0	0	0	3	0	0	0	0	0	3	0	0	0	0	0	0	0	0	0	0	0
HID1	ENSG00000167861	ENST00000532395	retained_intron	0	0	0	4	0	0	0	0	0	0	0	0	0	1	0	0	0	0	0	0	3
HID1	ENSG00000167861	ENST00000532894	retained_intron	0	0	0	4	0	0	0	0	0	3	0	0	0	1	0	0	0	0	0	0	0
HID1	ENSG00000167861	ENST00000534480	nonsense_mediated_decay	0	0	0	4	2	0	0	0	0	0	0	2	0	0	0	0	0	0	0	0	0
HID1	ENSG00000167861	ENST00000578002	processed_transcript	0	0	0	4	0	0	0	0	0	1	0	2	0	1	0	0	0	0	0	0	0
HID1	ENSG00000167861	ENST00000583244	retained_intron	0	0	0	3	0	0	0	0	0	3	0	0	0	0	0	0	0	0	0	0	0
HIPK4	ENSG00000160396	ENST00000291823	protein_coding	0	0	0	1	0	0	0	0	0	0	0	0	0	0	0	0	0	0	0	0	1
HLTF	ENSG00000071794	ENST00000310053	protein_coding	0	1	0	1	0	0	0	0	0	0	0	1	0	0	0	0	0	0	0	1	0
HLTF	ENSG00000071794	ENST00000392912	protein_coding	0	1	0	1	0	0	0	0	0	0	0	1	0	0	0	0	0	0	0	1	0
HLTF	ENSG00000071794	ENST00000465259	protein_coding	0	1	0	1	0	0	0	0	0	0	0	1	0	0	0	0	0	0	0	1	0
HLTF	ENSG00000071794	ENST00000467858	protein_coding	0	0	0	1	0	0	0	0	0	0	0	1	0	0	0	0	0	0	0	0	0
HLTF	ENSG00000071794	ENST00000472830	retained_intron	0	0	0	1	0	0	0	0	0	0	0	1	0	0	0	0	0	0	0	0	0
HLTF	ENSG00000071794	ENST00000494055	protein_coding	0	1	0	1	0	0	0	0	0	0	0	1	0	0	0	0	0	0	0	1	0
HLTF	ENSG00000071794	ENST00000497427	retained_intron	0	0	0	1	0	0	0	0	0	1	0	0	0	0	0	0	0	0	0	0	0
HN1	ENSG00000189159	ENST00000304834	nonsense_mediated_decay	0	0	0	3	0	0	0	0	0	2	0	1	0	0	0	0	0	0	0	0	0
HN1	ENSG00000189159	ENST00000356033	protein_coding	0	0	0	3	0	0	0	0	0	2	0	1	0	0	0	0	0	0	0	0	0
HN1	ENSG00000189159	ENST00000409753	protein_coding	0	0	0	3	0	0	0	0	0	2	0	1	0	0	0	0	0	0	0	0	0
HN1	ENSG00000189159	ENST00000465454	processed_transcript	0	0	0	1	0	0	0	0	0	1	0	0	0	0	0	0	0	0	0	0	0
HN1	ENSG00000189159	ENST00000470924	protein_coding	0	0	0	2	0	0	0	0	0	1	0	1	0	0	0	0	0	0	0	0	0
HN1	ENSG00000189159	ENST00000476258	protein_coding	0	0	0	3	0	0	0	0	0	2	0	1	0	0	0	0	0	0	0	0	0
HN1	ENSG00000189159	ENST00000481094	retained_intron	0	0	0	1	0	0	0	0	0	0	0	0	0	0	0	0	0	0	0	0	1
HN1	ENSG00000189159	ENST00000481647	protein_coding	0	0	0	1	0	0	0	0	0	0	0	1	0	0	0	0	0	0	0	0	0
HN1	ENSG00000189159	ENST00000482348	protein_coding	0	0	0	3	0	0	0	0	0	2	0	1	0	0	0	0	0	0	0	0	0
HN1	ENSG00000189159	ENST00000580380	protein_coding	0	0	0	1	0	0	0	0	0	0	0	1	0	0	0	0	0	0	0	0	0
HN1	ENSG00000189159	ENST00000581874	protein_coding	0	0	0	1	0	0	0	0	0	0	0	1	0	0	0	0	0	0	0	0	0
HN1	ENSG00000189159	ENST00000584079	processed_transcript	0	0	0	1	0	0	0	0	0	1	0	0	0	0	0	0	0	0	0	0	0
HNRNPA3P9	ENSG00000270903	ENST00000604913	processed_pseudogene	0	0	0	1	0	0	0	0	0	0	0	0	0	0	0	0	0	0	0	0	1
HPS3	ENSG00000163755	ENST00000296051	protein_coding	0	0	0	3	1	0	0	0	0	0	0	2	0	0	0	0	0	0	0	0	0
HPS3	ENSG00000163755	ENST00000460120	protein_coding	0	0	0	3	1	0	0	0	0	0	0	2	0	0	0	0	0	0	0	0	0
HPS3	ENSG00000163755	ENST00000460822	nonsense_mediated_decay	0	0	0	2	1	0	0	0	0	0	0	1	0	0	0	0	0	0	0	0	0
HPS3	ENSG00000163755	ENST00000462030	retained_intron	0	0	0	1	0	0	0	0	0	0	0	1	0	0	0	0	0	0	0	0	0
HPS3	ENSG00000163755	ENST00000478525	retained_intron	0	0	0	2	0	0	0	0	0	1	0	0	0	1	0	0	0	0	0	0	0
HPS3	ENSG00000163755	ENST00000486530	retained_intron	0	0	0	1	0	0	0	0	0	0	0	1	0	0	0	0	0	0	0	0	0
HSBP1L1	ENSG00000226742	ENST00000451882	protein_coding	0	0	1	0	0	0	0	0	0	0	0	0	1	0	0	0	0	0	0	0	0
HSBP1L1	ENSG00000226742	ENST00000587347	retained_intron	0	0	0	1	0	0	0	0	0	0	0	0	0	1	0	0	0	0	0	0	0
HSBP1L1	ENSG00000226742	ENST00000589516	nonsense_mediated_decay	0	0	0	1	1	0	0	0	0	0	0	0	0	0	0	0	0	0	0	0	0
HSBP1L1	ENSG00000226742	ENST00000590571	retained_intron	0	0	0	1	0	0	0	0	0	0	0	0	0	0	0	0	0	0	0	0	1
HSBP1L1	ENSG00000226742	ENST00000592352	retained_intron	0	0	0	1	0	0	0	0	0	1	0	0	0	0	0	0	0	0	0	0	0
HSD17B1	ENSG00000108786	ENST00000585807	protein_coding	0	0	0	1	0	0	0	0	0	0	0	0	0	0	0	0	0	0	0	0	1
HSD17B1P1	ENSG00000108785	ENST00000590052	unprocessed_pseudogene	0	0	0	1	0	0	0	0	0	0	0	0	0	0	0	0	0	0	0	0	1
HSF1	ENSG00000185122	ENST00000400780	protein_coding	0	0	0	1	0	0	0	0	0	0	0	0	0	0	0	0	0	0	0	0	1
HSF1	ENSG00000185122	ENST00000528838	protein_coding	0	0	0	1	0	0	0	0	0	0	0	0	0	0	0	0	0	0	0	0	1
HSF1	ENSG00000185122	ENST00000528988	nonsense_mediated_decay	0	0	0	1	0	0	0	0	0	0	0	0	0	0	0	0	0	0	0	0	1
HSF1	ENSG00000185122	ENST00000533240	protein_coding	0	0	0	1	0	0	0	0	0	0	0	0	0	0	0	0	0	0	0	0	1
IFI35	ENSG00000068079	ENST00000246911	retained_intron	0	0	0	6	0	0	0	0	0	2	0	1	0	1	0	0	0	0	0	0	2
IFI35	ENSG00000068079	ENST00000396722	retained_intron	0	0	0	6	0	0	0	0	0	3	0	1	0	0	0	0	0	0	0	0	2
IFI35	ENSG00000068079	ENST00000415816	protein_coding	0	1	1	5	0	0	0	0	0	1	0	2	1	0	0	0	1	0	0	1	2
IFI35	ENSG00000068079	ENST00000438323	protein_coding	0	1	1	5	0	0	0	0	0	1	0	2	1	0	0	0	1	0	0	1	2
IFI35	ENSG00000068079	ENST00000534876	retained_intron	0	1	0	3	0	0	0	0	0	2	0	0	0	1	0	0	1	0	0	0	1
IFI35	ENSG00000068079	ENST00000536969	processed_transcript	0	0	0	6	0	0	0	0	0	3	0	1	0	0	0	0	0	0	0	0	2
IFI35	ENSG00000068079	ENST00000538473	retained_intron	0	0	0	4	0	0	0	0	0	3	0	0	0	1	0	0	0	0	0	0	0
IFI35	ENSG00000068079	ENST00000546325	retained_intron	0	1	0	3	0	0	0	0	0	2	0	0	0	1	0	0	1	0	0	0	1
IFNK	ENSG00000147896	ENST00000276943	protein_coding	0	0	1	1	0	0	0	0	0	0	0	1	1	0	0	0	0	0	0	0	0
IFT74	ENSG00000096872	ENST00000380062	protein_coding	0	0	0	1	0	0	0	0	0	0	0	1	0	0	0	0	0	0	0	0	0
IFT74	ENSG00000096872	ENST00000433700	protein_coding	0	0	0	1	0	0	0	0	0	0	0	1	0	0	0	0	0	0	0	0	0
IFT74	ENSG00000096872	ENST00000443698	protein_coding	0	0	0	1	0	0	0	0	0	0	0	1	0	0	0	0	0	0	0	0	0
IFT74	ENSG00000096872	ENST00000482986	retained_intron	0	0	0	1	0	0	0	0	0	0	0	1	0	0	0	0	0	0	0	0	0
IGF1R	ENSG00000140443	ENST00000268035	protein_coding	0	1	0	3	0	0	0	0	0	0	0	3	0	0	1	0	0	0	0	0	0
IGF1R	ENSG00000140443	ENST00000558762	protein_coding	0	0	0	3	0	0	0	0	0	0	0	3	0	0	0	0	0	0	0	0	0
IGF1R	ENSG00000140443	ENST00000558898	protein_coding	0	0	0	1	0	0	0	0	0	1	0	0	0	0	0	0	0	0	0	0	0
IGF1R	ENSG00000140443	ENST00000559582	processed_transcript	0	0	0	1	0	0	0	0	0	1	0	0	0	0	0	0	0	0	0	0	0
IGF1R	ENSG00000140443	ENST00000559925	retained_intron	0	0	0	1	0	0	0	0	0	0	0	1	0	0	0	0	0	0	0	0	0
IGF1R	ENSG00000140443	ENST00000560144	nonsense_mediated_decay	0	0	0	1	0	0	0	0	0	0	0	1	0	0	0	0	0	0	0	0	0
IGF1R	ENSG00000140443	ENST00000560972	protein_coding	0	0	0	2	0	0	0	0	0	0	0	2	0	0	0	0	0	0	0	0	0
IGF1R	ENSG00000140443	ENST00000561049	retained_intron	0	0	0	1	0	0	0	0	0	0	0	0	0	0	0	0	0	0	0	0	1
IGF2BP3	ENSG00000136231	ENST00000258729	protein_coding	0	0	0	1	0	0	0	0	0	0	0	1	0	0	0	0	0	0	0	0	0
IGF2BP3	ENSG00000136231	ENST00000421467	nonsense_mediated_decay	0	0	0	1	0	0	0	0	0	0	0	1	0	0	0	0	0	0	0	0	0
IGF2BP3	ENSG00000136231	ENST00000467592	retained_intron	0	0	0	1	0	0	0	0	0	1	0	0	0	0	0	0	0	0	0	0	0
IGF2BP3	ENSG00000136231	ENST00000498363	retained_intron	0	0	0	1	0	0	0	0	0	0	0	1	0	0	0	0	0	0	0	0	0
IGF2BP3	ENSG00000136231	ENST00000619562	protein_coding	0	0	0	1	0	0	0	0	0	0	0	1	0	0	0	0	0	0	0	0	0
IL17RD	ENSG00000144730	ENST00000296318	protein_coding	0	1	0	3	0	0	0	0	0	0	0	3	0	0	0	0	0	0	0	1	0
IL17RD	ENSG00000144730	ENST00000320057	protein_coding	0	1	0	3	0	0	0	0	0	0	0	3	0	0	0	0	0	0	0	1	0
IL17RD	ENSG00000144730	ENST00000463523	protein_coding	0	1	0	3	0	0	0	0	0	0	0	3	0	0	0	0	0	0	0	1	0
IL17RD	ENSG00000144730	ENST00000467210	protein_coding	0	0	0	4	0	0	0	0	0	3	0	1	0	0	0	0	0	0	0	0	0
IL17RD	ENSG00000144730	ENST00000469841	retained_intron	0	0	0	4	0	0	0	0	0	0	0	3	0	1	0	0	0	0	0	0	0
IL1A	ENSG00000115008	ENST00000263339	protein_coding	0	0	0	2	0	0	0	0	0	0	0	2	0	0	0	0	0	0	0	0	0
IL36A	ENSG00000136694	ENST00000259211	protein_coding	0	0	1	0	0	0	0	0	0	0	0	0	1	0	0	0	0	0	0	0	0
IL36B	ENSG00000136696	ENST00000259213	protein_coding	0	0	0	1	0	0	0	0	0	0	0	1	0	0	0	0	0	0	0	0	0
IL36B	ENSG00000136696	ENST00000327407	protein_coding	0	0	0	1	0	0	0	0	0	0	0	1	0	0	0	0	0	0	0	0	0
IL37	ENSG00000125571	ENST00000263326	protein_coding	0	0	2	2	0	0	0	0	0	0	0	2	2	0	0	0	0	0	0	0	0
IL37	ENSG00000125571	ENST00000311328	protein_coding	0	0	0	4	0	0	0	0	0	0	0	0	0	0	0	0	0	0	0	0	4
IL37	ENSG00000125571	ENST00000349806	protein_coding	0	0	0	4	0	0	0	0	0	0	0	4	0	0	0	0	0	0	0	0	0
IL37	ENSG00000125571	ENST00000352179	protein_coding	0	0	0	4	0	0	0	0	0	0	0	4	0	0	0	0	0	0	0	0	0
IL37	ENSG00000125571	ENST00000353225	protein_coding	0	0	2	2	0	0	0	0	0	0	0	2	2	0	0	0	0	0	0	0	0
IL7	ENSG00000104432	ENST00000519833	processed_transcript	0	0	0	1	0	0	0	0	0	1	0	0	0	0	0	0	0	0	0	0	0
IL7	ENSG00000104432	ENST00000523959	processed_transcript	0	0	0	3	0	0	0	0	0	0	0	3	0	0	0	0	0	0	0	0	0
INPP4B	ENSG00000109452	ENST00000262992	protein_coding	0	0	0	3	0	0	0	0	0	0	0	3	0	0	0	0	0	0	0	0	0
INPP4B	ENSG00000109452	ENST00000508116	protein_coding	0	0	0	3	0	0	0	0	0	0	0	3	0	0	0	0	0	0	0	0	0
INPP4B	ENSG00000109452	ENST00000509777	protein_coding	0	0	0	3	0	0	0	0	0	0	0	3	0	0	0	0	0	0	0	0	0
INPP4B	ENSG00000109452	ENST00000510812	protein_coding	0	0	0	3	0	0	0	0	0	2	0	1	0	0	0	0	0	0	0	0	0
INPP4B	ENSG00000109452	ENST00000511838	protein_coding	0	0	0	3	0	0	0	0	0	1	0	2	0	0	0	0	0	0	0	0	0
INPP4B	ENSG00000109452	ENST00000512630	nonsense_mediated_decay	0	0	0	3	0	0	0	0	0	1	0	2	0	0	0	0	0	0	0	0	0
INPP4B	ENSG00000109452	ENST00000513000	protein_coding	0	0	0	3	0	0	0	0	0	0	0	3	0	0	0	0	0	0	0	0	0
INPP4B	ENSG00000109452	ENST00000514525	protein_coding	0	0	0	3	0	0	0	0	0	2	0	1	0	0	0	0	0	0	0	0	0
INPP5K	ENSG00000132376	ENST00000320345	protein_coding	0	0	0	1	0	0	0	0	0	0	0	1	0	0	0	0	0	0	0	0	0
INPP5K	ENSG00000132376	ENST00000350761	nonsense_mediated_decay	0	0	0	1	0	0	0	0	0	0	0	1	0	0	0	0	0	0	0	0	0
INPP5K	ENSG00000132376	ENST00000406424	protein_coding	0	0	0	1	0	0	0	0	0	0	0	1	0	0	0	0	0	0	0	0	0
INPP5K	ENSG00000132376	ENST00000421807	protein_coding	0	0	0	1	0	0	0	0	0	0	0	1	0	0	0	0	0	0	0	0	0
INPP5K	ENSG00000132376	ENST00000445774	nonsense_mediated_decay	0	0	0	1	0	0	0	0	0	1	0	0	0	0	0	0	0	0	0	0	0
INPP5K	ENSG00000132376	ENST00000449479	protein_coding	0	0	0	1	0	0	0	0	0	0	0	1	0	0	0	0	0	0	0	0	0
INPP5K	ENSG00000132376	ENST00000460733	retained_intron	0	0	0	1	0	0	0	0	0	0	0	0	0	1	0	0	0	0	0	0	0
INPP5K	ENSG00000132376	ENST00000477115	retained_intron	0	0	0	1	0	0	0	0	0	0	0	0	0	0	0	0	0	0	0	0	1
INPP5K	ENSG00000132376	ENST00000477910	protein_coding	0	0	0	1	0	0	0	0	0	1	0	0	0	0	0	0	0	0	0	0	0
INPP5K	ENSG00000132376	ENST00000481867	retained_intron	0	0	0	1	0	0	0	0	0	0	0	0	0	0	0	0	0	0	0	0	1
INPP5K	ENSG00000132376	ENST00000495339	retained_intron	0	0	0	1	0	0	0	0	0	0	0	0	0	0	0	0	0	0	0	0	1
INPP5K	ENSG00000132376	ENST00000498390	protein_coding	0	0	0	1	0	0	0	0	0	1	0	0	0	0	0	0	0	0	0	0	0
INPP5K	ENSG00000132376	ENST00000571274	protein_coding	0	0	0	1	0	0	0	0	0	1	0	0	0	0	0	0	0	0	0	0	0
INPP5K	ENSG00000132376	ENST00000573790	nonsense_mediated_decay	0	1	0	0	0	0	0	0	0	0	0	1	0	0	0	0	1	0	0	0	0
INPP5K	ENSG00000132376	ENST00000574561	protein_coding	0	0	0	1	0	0	0	0	0	0	0	1	0	0	0	0	0	0	0	0	0
INPP5K	ENSG00000132376	ENST00000574955	nonsense_mediated_decay	0	0	0	1	0	0	0	0	0	1	0	0	0	0	0	0	0	0	0	0	0
INPP5K	ENSG00000132376	ENST00000575172	protein_coding	0	0	0	1	0	0	0	0	0	0	0	1	0	0	0	0	0	0	0	0	0
INPP5K	ENSG00000132376	ENST00000576646	nonsense_mediated_decay	0	1	0	0	0	0	0	0	0	0	0	1	0	0	0	0	1	0	0	0	0
INTS6L	ENSG00000165359	ENST00000370752	protein_coding	0	0	0	1	0	0	1	0	0	0	0	0	0	0	0	0	0	0	0	0	0
INTS6L	ENSG00000165359	ENST00000481908	processed_transcript	0	0	0	1	0	0	0	0	0	0	0	0	0	1	0	0	0	0	0	0	0
INTS6L	ENSG00000165359	ENST00000493637	retained_intron	0	0	0	1	0	0	0	0	0	0	0	0	0	0	0	0	0	0	0	0	1
INTS6L-AS1	ENSG00000225235	ENST00000430820	antisense	0	0	0	1	0	0	0	0	0	0	0	0	0	0	0	0	0	0	0	0	1
ISG15	ENSG00000187608	ENST00000379389	protein_coding	0	1	0	3	0	0	2	0	0	1	0	0	0	0	0	0	0	0	0	1	0
ISG15	ENSG00000187608	ENST00000624652	protein_coding	0	1	0	4	0	0	0	0	0	1	0	2	0	0	0	0	0	0	0	1	1
ISG15	ENSG00000187608	ENST00000624697	protein_coding	0	1	0	4	0	0	0	0	0	1	0	2	0	0	0	0	0	0	0	1	1
ISPD	ENSG00000214960	ENST00000399310	protein_coding	0	0	0	2	1	0	0	0	0	0	0	1	0	0	0	0	0	0	0	0	0
ISPD	ENSG00000214960	ENST00000407010	protein_coding	0	0	0	2	1	0	0	0	0	0	0	1	0	0	0	0	0	0	0	0	0
ISPD-AS1	ENSG00000229688	ENST00000438573	antisense	0	0	0	1	0	0	0	0	0	0	0	1	0	0	0	0	0	0	0	0	0
ISPD-AS1	ENSG00000229688	ENST00000457112	antisense	0	0	0	1	0	0	0	0	0	0	0	1	0	0	0	0	0	0	0	0	0
ISPD-AS1	ENSG00000229688	ENST00000579293	antisense	0	0	0	1	0	0	0	0	0	0	0	1	0	0	0	0	0	0	0	0	0
ISPD-AS1	ENSG00000229688	ENST00000582683	antisense	0	0	0	1	0	0	0	0	0	0	0	1	0	0	0	0	0	0	0	0	0
ITGB1	ENSG00000150093	ENST00000302278	protein_coding	0	1	0	0	0	0	0	0	0	0	0	0	0	0	0	0	0	0	0	1	0
ITGB1	ENSG00000150093	ENST00000396033	protein_coding	0	1	0	0	0	0	0	0	0	0	0	0	0	0	0	0	0	0	0	1	0
ITGB1	ENSG00000150093	ENST00000423113	protein_coding	0	1	0	0	0	0	0	0	0	0	0	0	0	0	0	0	0	0	0	1	0
ITGB8	ENSG00000105855	ENST00000222573	protein_coding	0	0	0	3	0	0	1	0	0	0	0	2	0	0	0	0	0	0	0	0	0
ITGB8	ENSG00000105855	ENST00000460204	processed_transcript	0	0	0	1	0	0	0	0	0	0	0	0	0	0	0	0	0	0	0	0	1
ITGB8	ENSG00000105855	ENST00000477859	retained_intron	0	0	0	1	0	0	0	0	0	0	0	0	0	0	0	0	0	0	0	0	1
ITGB8	ENSG00000105855	ENST00000478974	retained_intron	0	0	0	3	0	0	0	0	0	0	0	2	0	1	0	0	0	0	0	0	0
ITGB8	ENSG00000105855	ENST00000537992	protein_coding	0	0	0	3	0	0	0	0	0	0	0	3	0	0	0	0	0	0	0	0	0
ITM2BP1	ENSG00000266853	ENST00000580276	processed_pseudogene	0	0	0	1	0	0	0	0	0	0	0	0	0	0	0	0	0	0	0	0	1
KCNG2	ENSG00000178342	ENST00000316249	protein_coding	0	0	0	1	0	0	0	0	0	1	0	0	0	0	0	0	0	0	0	0	0
KCNG2	ENSG00000178342	ENST00000590307	processed_transcript	0	0	0	1	0	0	0	0	0	1	0	0	0	0	0	0	0	0	0	0	0
KDELR2	ENSG00000136240	ENST00000258739	protein_coding	0	1	0	0	0	0	0	0	0	0	0	0	0	0	0	0	0	0	0	1	0
KDELR2	ENSG00000136240	ENST00000382267	nonsense_mediated_decay	0	0	0	1	0	0	0	0	0	1	0	0	0	0	0	0	0	0	0	0	0
KDELR2	ENSG00000136240	ENST00000454368	retained_intron	0	0	0	1	0	0	0	0	0	0	0	0	0	1	0	0	0	0	0	0	0
KDELR2	ENSG00000136240	ENST00000463747	processed_transcript	0	0	0	2	0	0	0	0	0	0	0	2	0	0	0	0	0	0	0	0	0
KDELR2	ENSG00000136240	ENST00000490996	protein_coding	0	0	0	1	0	0	0	0	0	0	0	1	0	0	0	0	0	0	0	0	0
KDM4D	ENSG00000186280	ENST00000335080	protein_coding	0	0	0	2	0	0	0	0	0	0	0	0	0	0	0	0	0	0	0	0	2
KDM4D	ENSG00000186280	ENST00000536741	protein_coding	0	0	0	2	0	0	0	0	0	0	0	0	0	0	0	0	0	0	0	0	2
KDM4E	ENSG00000235268	ENST00000450979	protein_coding	0	0	1	0	0	0	0	0	0	0	0	0	1	0	0	0	0	0	0	0	0
KIAA0141	ENSG00000081791	ENST00000432126	protein_coding	0	0	0	1	0	0	0	0	0	1	0	0	0	0	0	0	0	0	0	0	0
KIAA1161	ENSG00000164976	ENST00000297625	protein_coding	0	0	1	1	1	0	0	0	0	0	0	0	1	0	0	0	0	0	0	0	0
KIAA1161	ENSG00000164976	ENST00000379142	protein_coding	0	0	1	1	0	0	0	0	0	1	0	0	1	0	0	0	0	0	0	0	0
KLHL17	ENSG00000187961	ENST00000338591	protein_coding	0	1	0	5	0	0	0	0	0	0	0	3	0	0	0	0	0	0	0	1	2
KLHL17	ENSG00000187961	ENST00000463212	retained_intron	0	0	0	6	0	0	0	0	0	3	0	0	0	1	0	0	0	0	0	0	2
KLHL17	ENSG00000187961	ENST00000466300	nonsense_mediated_decay	0	0	0	5	0	0	0	0	0	2	0	1	0	0	0	0	0	0	0	0	2
KLHL17	ENSG00000187961	ENST00000481067	retained_intron	0	0	0	5	0	0	0	0	0	2	0	0	0	0	0	0	0	0	0	0	3
KLHL17	ENSG00000187961	ENST00000622660	protein_coding	0	0	0	6	0	0	0	0	0	0	0	4	0	0	0	0	0	0	0	0	2
KMT2D	ENSG00000167548	ENST00000301067	protein_coding	0	0	0	2	0	0	0	0	0	0	0	2	0	0	0	0	0	0	0	0	0
KMT2D	ENSG00000167548	ENST00000526209	protein_coding	0	0	0	1	0	0	0	0	0	0	0	0	0	0	0	0	0	0	0	0	1
KMT2D	ENSG00000167548	ENST00000550356	retained_intron	0	0	0	1	0	0	0	0	0	0	0	0	0	0	0	0	0	0	0	0	1
KMT2D	ENSG00000167548	ENST00000552391	retained_intron	0	0	0	1	0	0	0	0	0	1	0	0	0	0	0	0	0	0	0	0	0
KREMEN2	ENSG00000131650	ENST00000303746	protein_coding	0	0	0	2	0	0	0	0	0	1	0	1	0	0	0	0	0	0	0	0	0
KREMEN2	ENSG00000131650	ENST00000319500	protein_coding	0	0	0	2	0	0	0	0	0	1	0	1	0	0	0	0	0	0	0	0	0
KREMEN2	ENSG00000131650	ENST00000571007	protein_coding	0	0	0	2	0	0	0	0	0	1	0	1	0	0	0	0	0	0	0	0	0
KREMEN2	ENSG00000131650	ENST00000572045	protein_coding	0	0	0	2	0	0	0	0	0	1	0	1	0	0	0	0	0	0	0	0	0
KREMEN2	ENSG00000131650	ENST00000575769	protein_coding	0	0	0	2	0	0	0	0	0	1	0	1	0	0	0	0	0	0	0	0	0
KREMEN2	ENSG00000131650	ENST00000575885	protein_coding	0	0	0	2	0	0	0	0	0	1	0	1	0	0	0	0	0	0	0	0	0
KRT18P55	ENSG00000265480	ENST00000578578	transcribed_unprocessed_pseudogene	0	0	0	1	0	0	0	0	0	0	0	0	0	0	0	0	0	0	0	0	1
KRTAP10-1	ENSG00000215455	ENST00000400375	protein_coding	2	1	2	0	0	0	0	0	0	0	2	0	2	0	0	0	0	0	0	1	0
KRTAP10-10	ENSG00000221859	ENST00000380095	protein_coding	0	1	2	0	0	0	0	0	0	0	0	0	2	0	0	0	0	0	0	1	0
KRTAP10-11	ENSG00000243489	ENST00000334670	protein_coding	0	0	2	1	0	0	0	0	0	0	0	0	2	0	0	0	0	0	0	0	1
KRTAP10-2	ENSG00000205445	ENST00000391621	protein_coding	0	0	1	0	0	0	0	0	0	0	0	0	1	0	0	0	0	0	0	0	0
KRTAP10-2	ENSG00000205445	ENST00000498210	processed_transcript	0	0	0	1	0	0	0	0	0	0	0	1	0	0	0	0	0	0	0	0	0
KRTAP10-3	ENSG00000212935	ENST00000391620	protein_coding	0	1	2	0	0	0	0	0	0	0	0	0	2	0	0	0	0	0	0	1	0
KRTAP10-4	ENSG00000215454	ENST00000400374	protein_coding	0	0	1	3	0	0	0	0	0	3	0	0	1	0	0	0	0	0	0	0	0
KRTAP10-5	ENSG00000241123	ENST00000400372	protein_coding	0	0	3	1	0	0	0	0	0	1	0	0	3	0	0	0	0	0	0	0	0
KRTAP10-6	ENSG00000188155	ENST00000622352	protein_coding	0	0	2	1	0	0	0	0	0	1	0	0	2	0	0	0	0	0	0	0	0
KRTAP10-7	ENSG00000272804	ENST00000616689	protein_coding	0	0	0	1	0	0	0	0	0	0	0	1	0	0	0	0	0	0	0	0	0
KRTAP10-8	ENSG00000187766	ENST00000334662	protein_coding	0	1	1	0	0	0	0	0	0	0	0	0	1	0	1	0	0	0	0	0	0
KRTAP10-9	ENSG00000221837	ENST00000397911	protein_coding	0	1	0	2	2	0	0	0	0	0	0	0	0	0	0	0	0	0	0	1	0
KRTAP10-9	ENSG00000221837	ENST00000484861	processed_transcript	0	0	0	3	0	0	0	0	0	0	0	2	0	1	0	0	0	0	0	0	0
KRTAP10-9	ENSG00000221837	ENST00000616529	protein_coding	0	1	0	2	1	0	0	0	0	1	0	0	0	0	0	0	0	0	0	1	0
KRTAP12-3	ENSG00000205439	ENST00000397907	protein_coding	0	0	0	3	0	0	0	0	0	0	0	0	0	0	0	0	0	0	0	0	3
KRTAP12-3	ENSG00000205439	ENST00000619249	protein_coding	0	0	1	5	0	0	0	0	0	0	0	4	1	0	0	0	1	0	0	0	1
KRTAP12-4	ENSG00000212933	ENST00000391618	protein_coding	0	1	0	2	0	0	0	0	0	1	0	0	0	0	0	0	0	0	0	1	1
KSR1	ENSG00000141068	ENST00000268763	protein_coding	0	0	0	1	0	0	0	0	0	0	0	1	0	0	0	0	0	0	0	0	0
KSR1	ENSG00000141068	ENST00000398982	protein_coding	0	0	0	1	0	0	0	0	0	0	0	1	0	0	0	0	0	0	0	0	0
KSR1	ENSG00000141068	ENST00000398988	protein_coding	0	0	0	1	0	0	0	0	0	0	0	1	0	0	0	0	0	0	0	0	0
KSR1	ENSG00000141068	ENST00000509603	protein_coding	0	0	0	1	0	0	0	0	0	0	0	1	0	0	0	0	0	0	0	0	0
KSR1	ENSG00000141068	ENST00000578981	protein_coding	0	0	0	1	0	0	0	0	0	0	0	0	0	0	0	0	0	0	0	0	1
KSR1	ENSG00000141068	ENST00000580430	protein_coding	0	0	0	1	0	0	0	0	0	0	0	1	0	0	0	0	0	0	0	0	0
KSR1	ENSG00000141068	ENST00000582410	protein_coding	0	0	0	1	0	0	0	0	0	0	0	1	0	0	0	0	0	0	0	0	0
KSR1	ENSG00000141068	ENST00000583998	processed_transcript	0	0	0	1	0	0	0	0	0	0	0	1	0	0	0	0	0	0	0	0	0
LA16c-306E5.2	ENSG00000262621	ENST00000575785	nonsense_mediated_decay	0	0	0	5	0	0	0	0	0	0	0	5	0	0	0	0	0	0	0	0	0
LA16c-306E5.2	ENSG00000262621	ENST00000618352	protein_coding	0	0	0	4	0	0	0	0	0	3	0	1	0	0	0	0	0	0	0	0	0
LA16c-325D7.1	ENSG00000263325	ENST00000577140	antisense	0	0	0	1	0	0	0	0	0	0	0	0	0	0	0	0	0	0	0	0	1
LA16c-360H6.2	ENSG00000262554	ENST00000571388	transcribed_processed_pseudogene	0	0	0	1	0	0	0	0	0	1	0	0	0	0	0	0	0	0	0	0	0
LA16c-360H6.3	ENSG00000262899	ENST00000574245	antisense	0	0	0	1	0	0	0	0	0	0	0	0	0	0	0	0	0	0	0	0	1
LARP1B	ENSG00000138709	ENST00000326639	protein_coding	0	3	2	3	0	0	1	0	0	0	0	2	2	0	0	0	0	0	0	3	0
LARP1B	ENSG00000138709	ENST00000394288	protein_coding	0	2	0	3	0	0	1	0	0	0	0	2	0	0	0	0	0	0	0	2	0
LARP1B	ENSG00000138709	ENST00000432347	protein_coding	0	2	0	3	1	0	1	0	0	0	0	1	0	0	0	0	0	0	0	2	0
LARP1B	ENSG00000138709	ENST00000503725	processed_transcript	0	0	0	1	0	0	0	0	0	0	0	0	0	1	0	0	0	0	0	0	0
LARP1B	ENSG00000138709	ENST00000506199	processed_transcript	0	0	0	1	0	0	0	0	0	0	0	0	0	1	0	0	0	0	0	0	0
LARP1B	ENSG00000138709	ENST00000507259	nonsense_mediated_decay	0	1	0	2	1	0	0	0	0	0	0	0	0	0	0	0	0	0	0	1	1
LARP1B	ENSG00000138709	ENST00000507377	protein_coding	0	3	1	3	0	0	0	0	0	0	0	1	1	0	0	0	0	0	0	3	2
LARP1B	ENSG00000138709	ENST00000508648	processed_transcript	0	0	0	1	0	0	0	0	0	0	0	0	0	1	0	0	0	0	0	0	0
LARP1B	ENSG00000138709	ENST00000508819	protein_coding	0	3	1	4	0	0	1	0	0	1	0	2	1	0	0	0	0	0	0	3	0
LARP1B	ENSG00000138709	ENST00000512292	protein_coding	0	3	1	3	0	0	1	0	0	0	0	2	1	0	0	0	0	0	0	3	0
LGR4	ENSG00000205213	ENST00000379214	protein_coding	0	1	0	2	0	0	0	0	0	0	0	2	0	0	0	0	0	0	0	1	0
LGR4	ENSG00000205213	ENST00000389858	protein_coding	0	1	0	2	0	0	0	0	0	0	0	2	0	0	0	0	0	0	0	1	0
LGR4	ENSG00000205213	ENST00000480977	protein_coding	0	0	0	2	0	0	0	0	0	0	0	2	0	0	0	0	0	0	0	0	0
LGR4	ENSG00000205213	ENST00000489910	retained_intron	0	0	0	1	0	0	0	0	0	1	0	0	0	0	0	0	0	0	0	0	0
LHX6	ENSG00000106852	ENST00000340587	protein_coding	0	0	0	1	0	0	0	0	0	0	0	1	0	0	0	0	0	0	0	0	0
LHX6	ENSG00000106852	ENST00000373754	protein_coding	0	0	0	1	0	0	0	0	0	0	0	1	0	0	0	0	0	0	0	0	0
LHX6	ENSG00000106852	ENST00000373755	protein_coding	0	0	0	1	0	0	0	0	0	0	0	1	0	0	0	0	0	0	0	0	0
LHX6	ENSG00000106852	ENST00000394319	protein_coding	0	0	0	1	0	0	0	0	0	0	0	1	0	0	0	0	0	0	0	0	0
LHX6	ENSG00000106852	ENST00000464484	protein_coding	0	0	0	1	0	0	0	0	0	0	0	0	0	0	0	0	0	0	0	0	1
LHX6	ENSG00000106852	ENST00000482062	protein_coding	0	0	0	1	0	0	0	0	0	0	0	0	0	0	0	0	0	0	0	0	1
LHX6	ENSG00000106852	ENST00000541397	protein_coding	0	0	0	1	0	0	0	0	0	0	0	1	0	0	0	0	0	0	0	0	0
LHX6	ENSG00000106852	ENST00000558672	retained_intron	0	0	0	1	0	0	0	0	0	1	0	0	0	0	0	0	0	0	0	0	0
LHX6	ENSG00000106852	ENST00000559895	protein_coding	0	0	0	1	0	0	0	0	0	0	0	1	0	0	0	0	0	0	0	0	0
LHX6	ENSG00000106852	ENST00000560152	retained_intron	0	0	0	1	0	0	0	0	0	1	0	0	0	0	0	0	0	0	0	0	0
LRRC72	ENSG00000205858	ENST00000382124	nonsense_mediated_decay	0	0	0	1	0	0	0	0	0	1	0	0	0	0	0	0	0	0	0	0	0
LRRC72	ENSG00000205858	ENST00000401542	protein_coding	0	0	0	2	0	0	0	0	0	0	0	2	0	0	0	0	0	0	0	0	0
LRRC72	ENSG00000205858	ENST00000482711	processed_transcript	0	0	0	1	0	0	0	0	0	1	0	0	0	0	0	0	0	0	0	0	0
LRRC74A	ENSG00000100565	ENST00000216450	nonsense_mediated_decay	0	0	0	1	0	0	0	0	0	0	0	1	0	0	0	0	0	0	0	0	0
LRRC74A	ENSG00000100565	ENST00000393774	protein_coding	0	0	0	1	0	0	0	0	0	0	0	1	0	0	0	0	0	0	0	0	0
LRRC74A	ENSG00000100565	ENST00000460005	processed_transcript	0	0	0	1	0	0	0	0	0	1	0	0	0	0	0	0	0	0	0	0	0
LRRC74A	ENSG00000100565	ENST00000484640	nonsense_mediated_decay	0	0	0	1	0	0	0	0	0	0	0	1	0	0	0	0	0	0	0	0	0
LRRK2	ENSG00000188906	ENST00000298910	protein_coding	0	1	1	9	0	0	0	0	0	0	0	10	1	0	0	0	2	0	0	0	0
LRRK2	ENSG00000188906	ENST00000343742	protein_coding	0	0	1	6	0	0	0	0	0	1	0	5	1	0	0	0	1	0	0	0	0
LRRK2	ENSG00000188906	ENST00000416796	protein_coding	0	0	0	6	0	0	0	0	0	1	0	5	0	0	0	0	0	0	0	0	0
LRRK2	ENSG00000188906	ENST00000430804	nonsense_mediated_decay	0	1	0	4	0	0	0	0	0	0	0	5	0	0	0	0	1	0	0	0	0
LRRK2	ENSG00000188906	ENST00000474202	retained_intron	0	0	0	5	0	0	0	0	0	0	0	1	0	2	0	0	0	0	0	0	2
LRRK2	ENSG00000188906	ENST00000479187	retained_intron	0	1	0	4	0	0	0	0	0	0	0	4	0	1	0	0	1	0	0	0	0
LRRK2	ENSG00000188906	ENST00000481256	processed_transcript	0	0	0	1	0	0	0	0	0	0	0	0	0	0	0	0	0	0	0	0	1
LRRK2	ENSG00000188906	ENST00000636518	protein_coding	0	1	0	3	0	0	0	0	0	0	0	4	0	0	0	0	1	0	0	0	0
LY96	ENSG00000154589	ENST00000284818	protein_coding	0	0	1	0	0	0	0	0	0	0	0	0	1	0	0	0	0	0	0	0	0
LY96	ENSG00000154589	ENST00000518893	protein_coding	0	0	0	1	0	0	0	0	0	0	0	1	0	0	0	0	0	0	0	0	0
LYRM2	ENSG00000083099	ENST00000412237	nonsense_mediated_decay	0	0	0	1	0	0	0	0	0	0	0	1	0	0	0	0	0	0	0	0	0
LYRM2	ENSG00000083099	ENST00000520441	protein_coding	0	0	0	1	0	0	0	0	0	0	0	1	0	0	0	0	0	0	0	0	0
LYRM2	ENSG00000083099	ENST00000520897	processed_transcript	0	0	0	1	0	0	0	0	0	0	0	1	0	0	0	0	0	0	0	0	0
LYRM2	ENSG00000083099	ENST00000523793	processed_transcript	0	0	0	1	0	0	0	0	0	0	0	1	0	0	0	0	0	0	0	0	0
LYRM2	ENSG00000083099	ENST00000626778	protein_coding	0	0	0	1	0	0	0	0	0	0	0	1	0	0	0	0	0	0	0	0	0
LYRM9	ENSG00000232859	ENST00000379102	protein_coding	0	0	0	1	1	0	0	0	0	0	0	0	0	0	0	0	0	0	0	0	0
LYRM9	ENSG00000232859	ENST00000379103	protein_coding	0	0	0	1	1	0	0	0	0	0	0	0	0	0	0	0	0	0	0	0	0
LYRM9	ENSG00000232859	ENST00000460380	protein_coding	0	0	0	1	1	0	0	0	0	0	0	0	0	0	0	0	0	0	0	0	0
LYRM9	ENSG00000232859	ENST00000503642	protein_coding	0	0	0	1	0	0	0	0	0	1	0	0	0	0	0	0	0	0	0	0	0
LYRM9	ENSG00000232859	ENST00000508816	protein_coding	0	0	0	1	0	0	0	0	0	1	0	0	0	0	0	0	0	0	0	0	0
LYRM9	ENSG00000232859	ENST00000508862	protein_coding	0	0	0	1	1	0	0	0	0	0	0	0	0	0	0	0	0	0	0	0	0
LYSMD4	ENSG00000183060	ENST00000332728	protein_coding	0	0	0	1	1	0	0	0	0	0	0	0	0	0	0	0	0	0	0	0	0
LYSMD4	ENSG00000183060	ENST00000344791	protein_coding	0	0	0	1	1	0	0	0	0	0	0	0	0	0	0	0	0	0	0	0	0
LYSMD4	ENSG00000183060	ENST00000409796	protein_coding	0	0	0	1	1	0	0	0	0	0	0	0	0	0	0	0	0	0	0	0	0
LYSMD4	ENSG00000183060	ENST00000450512	protein_coding	0	0	0	1	0	0	0	0	0	1	0	0	0	0	0	0	0	0	0	0	0
LYSMD4	ENSG00000183060	ENST00000479791	retained_intron	0	0	0	1	0	0	0	0	0	0	0	0	0	1	0	0	0	0	0	0	0
LYSMD4	ENSG00000183060	ENST00000484050	processed_transcript	0	0	0	1	0	0	0	0	0	1	0	0	0	0	0	0	0	0	0	0	0
LYSMD4	ENSG00000183060	ENST00000493256	retained_intron	0	0	0	1	0	0	0	0	0	1	0	0	0	0	0	0	0	0	0	0	0
LYSMD4	ENSG00000183060	ENST00000496108	processed_transcript	0	0	0	1	0	0	0	0	0	0	0	1	0	0	0	0	0	0	0	0	0
LYSMD4	ENSG00000183060	ENST00000545021	protein_coding	0	0	0	1	1	0	0	0	0	0	0	0	0	0	0	0	0	0	0	0	0
LYSMD4	ENSG00000183060	ENST00000604213	processed_transcript	0	0	0	1	0	0	0	0	0	0	0	1	0	0	0	0	0	0	0	0	0
LZTS2	ENSG00000107816	ENST00000370220	protein_coding	0	0	0	2	0	0	0	0	0	2	0	0	0	0	0	0	0	0	0	0	0
LZTS2	ENSG00000107816	ENST00000370223	protein_coding	0	0	0	2	0	0	0	0	0	2	0	0	0	0	0	0	0	0	0	0	0
MAF1	ENSG00000179632	ENST00000322428	protein_coding	0	1	1	3	0	0	0	0	0	0	0	1	1	0	0	0	0	0	0	1	2
MAF1	ENSG00000179632	ENST00000527058	protein_coding	0	1	0	4	0	0	0	0	0	2	0	0	0	0	0	0	0	0	0	1	2
MAF1	ENSG00000179632	ENST00000527572	protein_coding	0	1	0	4	0	0	0	0	0	2	0	0	0	0	0	0	0	0	0	1	2
MAF1	ENSG00000179632	ENST00000532522	protein_coding	0	1	1	3	0	0	0	0	0	0	0	1	1	0	0	0	0	0	0	1	2
MAF1	ENSG00000179632	ENST00000534585	protein_coding	0	1	1	3	0	0	0	0	0	0	0	1	1	0	0	0	0	0	0	1	2
MAF1	ENSG00000179632	ENST00000534811	protein_coding	0	0	2	3	0	0	0	0	0	0	0	0	2	0	0	0	0	0	0	0	3
MAGEC3	ENSG00000165509	ENST00000298296	protein_coding	0	0	1	1	0	0	0	0	0	0	0	1	1	0	0	0	0	0	0	0	0
MAGEC3	ENSG00000165509	ENST00000409007	protein_coding	0	0	0	2	0	0	0	0	0	0	0	0	0	0	0	0	0	0	0	0	2
MAGEC3	ENSG00000165509	ENST00000443323	protein_coding	0	0	0	2	0	0	0	0	0	0	0	2	0	0	0	0	0	0	0	0	0
MAGEC3	ENSG00000165509	ENST00000483584	processed_transcript	0	0	0	2	0	0	0	0	0	0	0	1	0	1	0	0	0	0	0	0	0
MAGEC3	ENSG00000165509	ENST00000544766	protein_coding	0	0	0	2	0	0	1	0	0	0	0	1	0	0	0	0	0	0	0	0	0
MALSU1	ENSG00000156928	ENST00000287543	retained_intron	0	0	0	1	0	0	0	0	0	1	0	0	0	0	0	0	0	0	0	0	0
MALSU1	ENSG00000156928	ENST00000466681	protein_coding	0	0	0	1	0	0	0	0	0	1	0	0	0	0	0	0	0	0	0	0	0
MALSU1	ENSG00000156928	ENST00000476623	retained_intron	0	0	0	1	0	0	0	0	0	1	0	0	0	0	0	0	0	0	0	0	0
MAML3	ENSG00000196782	ENST00000398940	protein_coding	0	3	0	1	0	0	0	0	0	0	0	2	0	0	0	0	1	0	0	2	0
MAML3	ENSG00000196782	ENST00000502696	protein_coding	2	0	0	4	0	0	0	0	0	0	2	4	2	0	0	0	0	0	0	0	0
MAML3	ENSG00000196782	ENST00000509479	protein_coding	4	2	0	0	0	0	0	0	0	0	4	0	2	0	0	0	0	0	0	2	0
MAP1B	ENSG00000131711	ENST00000296755	protein_coding	0	0	1	1	0	0	1	0	0	0	0	0	1	0	0	0	0	0	0	0	0
MAP1B	ENSG00000131711	ENST00000504183	processed_transcript	0	0	0	1	0	0	0	0	0	0	0	0	0	1	0	0	0	0	0	0	0
MAP1B	ENSG00000131711	ENST00000504492	protein_coding	0	0	1	0	0	0	0	0	0	0	0	0	1	0	0	0	0	0	0	0	0
MAP1B	ENSG00000131711	ENST00000511641	protein_coding	0	0	1	1	0	0	0	0	0	0	0	0	1	0	0	0	0	0	0	0	1
MAP1B	ENSG00000131711	ENST00000512974	protein_coding	0	0	0	1	0	0	1	0	0	0	0	0	0	0	0	0	0	0	0	0	0
MAP1B	ENSG00000131711	ENST00000513526	nonsense_mediated_decay	0	0	0	2	1	0	1	0	0	0	0	0	0	0	0	0	0	0	0	0	0
MAP3K10	ENSG00000130758	ENST00000253055	protein_coding	0	2	0	0	0	0	0	0	0	0	0	0	0	0	0	0	0	0	0	2	0
MAP3K10	ENSG00000130758	ENST00000593502	nonsense_mediated_decay	0	0	0	2	1	0	0	0	0	1	0	0	0	0	0	0	0	0	0	0	0
MAP3K10	ENSG00000130758	ENST00000594791	retained_intron	0	0	0	2	0	0	0	0	0	1	0	0	0	1	0	0	0	0	0	0	0
MAP3K10	ENSG00000130758	ENST00000594951	nonsense_mediated_decay	0	0	0	2	0	0	0	0	0	2	0	0	0	0	0	0	0	0	0	0	0
MAP3K10	ENSG00000130758	ENST00000597986	nonsense_mediated_decay	0	0	0	2	2	0	0	0	0	0	0	0	0	0	0	0	0	0	0	0	0
MCCC2	ENSG00000131844	ENST00000340941	protein_coding	0	1	0	3	0	0	0	0	0	0	0	3	0	0	0	0	0	0	0	1	0
MCCC2	ENSG00000131844	ENST00000505435	processed_transcript	0	0	0	1	0	0	0	0	0	0	0	1	0	0	0	0	0	0	0	0	0
MCCC2	ENSG00000131844	ENST00000505787	processed_transcript	0	0	0	1	0	0	0	0	0	0	0	1	0	0	0	0	0	0	0	0	0
MCCC2	ENSG00000131844	ENST00000509358	protein_coding	0	0	0	1	0	0	0	0	0	0	0	1	0	0	0	0	0	0	0	0	0
MCCC2	ENSG00000131844	ENST00000509539	protein_coding	0	1	0	3	0	0	0	0	0	2	0	1	0	0	0	0	0	0	0	1	0
MCCC2	ENSG00000131844	ENST00000510895	processed_transcript	0	0	0	1	0	0	0	0	0	0	0	1	0	0	0	0	0	0	0	0	0
MCCC2	ENSG00000131844	ENST00000512218	nonsense_mediated_decay	0	0	0	4	1	0	0	0	0	0	0	3	0	0	0	0	0	0	0	0	0
MCCC2	ENSG00000131844	ENST00000629193	protein_coding	0	0	0	1	0	0	0	0	0	0	0	1	0	0	0	0	0	0	0	0	0
MCF2	ENSG00000101977	ENST00000338585	protein_coding	0	0	0	1	0	0	0	0	0	0	0	0	0	0	0	0	0	0	0	0	1
MCF2	ENSG00000101977	ENST00000370573	protein_coding	0	0	0	1	0	0	0	0	0	0	0	0	0	0	0	0	0	0	0	0	1
MCF2	ENSG00000101977	ENST00000370576	protein_coding	0	1	0	1	0	1	1	0	0	0	0	0	0	0	0	0	0	0	0	0	0
MCF2	ENSG00000101977	ENST00000414978	protein_coding	0	0	0	1	0	0	0	0	0	0	0	1	0	0	0	0	0	0	0	0	0
MCF2	ENSG00000101977	ENST00000519895	protein_coding	0	0	0	1	0	0	0	0	0	0	0	1	0	0	0	0	0	0	0	0	0
MCF2	ENSG00000101977	ENST00000520602	protein_coding	0	0	0	1	0	0	0	0	0	0	0	1	0	0	0	0	0	0	0	0	0
MCF2	ENSG00000101977	ENST00000536274	protein_coding	0	1	0	1	0	1	1	0	0	0	0	0	0	0	0	0	0	0	0	0	0
MCMDC2	ENSG00000178460	ENST00000313616	protein_coding	0	0	0	1	0	0	0	0	0	0	0	1	0	0	0	0	0	0	0	0	0
MCMDC2	ENSG00000178460	ENST00000396592	protein_coding	0	0	0	1	1	0	0	0	0	0	0	0	0	0	0	0	0	0	0	0	0
MCMDC2	ENSG00000178460	ENST00000415737	nonsense_mediated_decay	0	0	0	1	0	0	0	0	0	0	0	1	0	0	0	0	0	0	0	0	0
MCMDC2	ENSG00000178460	ENST00000422365	protein_coding	0	0	0	1	0	0	0	0	0	0	0	1	0	0	0	0	0	0	0	0	0
MCMDC2	ENSG00000178460	ENST00000428734	nonsense_mediated_decay	0	0	0	1	0	0	0	0	0	0	0	1	0	0	0	0	0	0	0	0	0
MDN1	ENSG00000112159	ENST00000369393	protein_coding	0	3	1	14	0	0	0	0	0	0	0	14	1	0	0	0	0	0	0	3	0
MDN1	ENSG00000112159	ENST00000439638	protein_coding	0	0	0	1	0	0	0	0	0	1	0	0	0	0	0	0	0	0	0	0	0
MDN1	ENSG00000112159	ENST00000468568	processed_transcript	0	0	0	3	0	0	0	0	0	0	0	1	0	0	0	0	0	0	0	0	2
MDN1	ENSG00000112159	ENST00000629399	protein_coding	0	3	1	14	0	0	0	0	0	0	0	14	1	0	0	0	0	0	0	3	0
MEF2A	ENSG00000068305	ENST00000338042	protein_coding	0	1	0	0	0	0	0	0	0	0	0	0	0	0	0	0	0	0	0	1	0
MEF2A	ENSG00000068305	ENST00000354410	protein_coding	0	1	0	0	0	0	0	0	0	0	0	0	0	0	0	0	0	0	0	1	0
MEF2A	ENSG00000068305	ENST00000449277	protein_coding	0	1	0	0	0	0	0	0	0	0	0	0	0	0	0	0	0	0	0	1	0
MEF2A	ENSG00000068305	ENST00000557785	protein_coding	0	1	0	0	0	0	0	0	0	0	0	0	0	0	0	0	0	0	0	1	0
MEF2A	ENSG00000068305	ENST00000557942	protein_coding	0	1	0	0	0	0	0	0	0	0	0	0	0	0	0	0	0	0	0	1	0
MEF2A	ENSG00000068305	ENST00000558812	protein_coding	0	1	0	0	0	0	0	0	0	0	0	0	0	0	0	0	0	0	0	1	0
MEF2A	ENSG00000068305	ENST00000561125	retained_intron	0	0	0	1	0	0	0	0	0	0	0	0	0	1	0	0	0	0	0	0	0
MGRN1	ENSG00000102858	ENST00000591895	protein_coding	0	0	0	1	0	0	0	0	0	0	0	0	0	0	0	0	0	0	0	0	1
MGST2	ENSG00000085871	ENST00000265498	protein_coding	0	0	0	1	1	0	0	0	0	0	0	0	0	0	0	0	0	0	0	0	0
MGST2	ENSG00000085871	ENST00000503816	nonsense_mediated_decay	0	0	0	3	3	0	0	0	0	0	0	0	0	0	0	0	0	0	0	0	0
MGST2	ENSG00000085871	ENST00000506797	protein_coding	0	0	0	1	1	0	0	0	0	0	0	0	0	0	0	0	0	0	0	0	0
MGST2	ENSG00000085871	ENST00000515067	processed_transcript	0	0	0	1	0	0	0	0	0	1	0	0	0	0	0	0	0	0	0	0	0
MGST2	ENSG00000085871	ENST00000515137	processed_transcript	0	0	0	3	0	0	0	0	0	0	0	2	0	1	0	0	0	0	0	0	0
MGST2	ENSG00000085871	ENST00000616265	protein_coding	0	0	0	3	1	0	0	0	0	0	0	2	0	0	0	0	0	0	0	0	0
MIER2	ENSG00000105556	ENST00000264819	protein_coding	0	1	0	1	0	0	0	0	0	0	0	1	0	0	1	0	0	0	0	0	0
MIER2	ENSG00000105556	ENST00000619835	protein_coding	0	0	0	1	0	0	0	0	0	0	0	0	0	0	0	0	0	0	0	0	1
MIOS	ENSG00000164654	ENST00000340080	protein_coding	0	2	0	3	0	0	0	0	0	0	0	3	0	0	0	0	0	0	0	2	0
MIOS	ENSG00000164654	ENST00000405785	protein_coding	0	2	0	3	0	0	0	0	0	0	0	3	0	0	0	0	0	0	0	2	0
MIOS	ENSG00000164654	ENST00000461907	processed_transcript	0	0	0	1	0	0	0	0	0	0	0	1	0	0	0	0	0	0	0	0	0
MIOS	ENSG00000164654	ENST00000479694	retained_intron	0	0	0	3	0	0	0	0	0	0	0	0	0	3	0	0	0	0	0	0	0
MIOS	ENSG00000164654	ENST00000493227	retained_intron	0	0	0	5	0	0	0	0	0	0	0	2	0	3	0	0	0	0	0	0	0
MIR2052HG	ENSG00000254349	ENST00000523442	lincRNA	0	0	0	1	0	0	0	0	0	1	0	0	0	0	0	0	0	0	0	0	0
MIR3134	ENSG00000264354	ENST00000579433	miRNA	0	0	0	1	0	0	0	0	0	1	0	0	0	0	0	0	0	0	0	0	0
MIR3166	ENSG00000266581	ENST00000577344	miRNA	0	0	0	1	0	0	0	0	0	0	0	0	0	0	0	0	0	0	0	0	1
MIR4470	ENSG00000264408	ENST00000583453	miRNA	0	0	0	2	0	0	0	0	0	0	0	0	0	0	0	0	0	0	0	0	2
MIR567	ENSG00000207940	ENST00000385205	miRNA	0	0	0	1	0	0	0	0	0	0	0	0	0	0	0	0	0	0	0	0	1
MIR6776	ENSG00000273606	ENST00000616678	miRNA	0	0	0	2	0	0	0	0	0	1	0	0	0	0	0	0	0	0	0	0	1
MIR6846	ENSG00000277888	ENST00000613469	miRNA	0	0	0	1	0	0	0	0	0	1	0	0	0	0	0	0	0	0	0	0	0
MIR6851	ENSG00000275651	ENST00000617060	miRNA	0	0	0	1	0	0	0	0	0	0	0	0	0	0	0	0	0	0	0	0	1
MME	ENSG00000196549	ENST00000360490	protein_coding	0	0	0	1	0	0	0	0	0	0	0	1	0	0	0	0	0	0	0	0	0
MME	ENSG00000196549	ENST00000460393	protein_coding	0	0	0	1	0	0	0	0	0	0	0	1	0	0	0	0	0	0	0	0	0
MME	ENSG00000196549	ENST00000462745	protein_coding	0	0	0	1	0	0	0	0	0	0	0	1	0	0	0	0	0	0	0	0	0
MME	ENSG00000196549	ENST00000462837	protein_coding	0	0	0	1	0	0	0	0	0	0	0	1	0	0	0	0	0	0	0	0	0
MME	ENSG00000196549	ENST00000473730	protein_coding	0	0	0	1	0	0	0	0	0	1	0	0	0	0	0	0	0	0	0	0	0
MME	ENSG00000196549	ENST00000477669	processed_transcript	0	0	0	1	0	0	0	0	0	1	0	0	0	0	0	0	0	0	0	0	0
MME	ENSG00000196549	ENST00000481828	protein_coding	0	0	0	1	0	0	0	0	0	0	0	1	0	0	0	0	0	0	0	0	0
MME	ENSG00000196549	ENST00000491026	protein_coding	0	0	0	1	0	0	0	0	0	1	0	0	0	0	0	0	0	0	0	0	0
MME	ENSG00000196549	ENST00000492661	protein_coding	0	0	0	1	0	0	0	0	0	0	0	1	0	0	0	0	0	0	0	0	0
MME	ENSG00000196549	ENST00000493237	protein_coding	0	0	0	1	0	0	0	0	0	0	0	1	0	0	0	0	0	0	0	0	0
MME	ENSG00000196549	ENST00000615825	protein_coding	0	0	0	1	0	0	0	0	0	0	0	1	0	0	0	0	0	0	0	0	0
MMP25	ENSG00000008516	ENST00000336577	protein_coding	0	0	0	2	0	0	0	0	0	0	0	2	0	0	0	0	0	0	0	0	0
MMP25	ENSG00000008516	ENST00000570755	processed_transcript	0	0	0	2	0	0	0	0	0	1	0	1	0	0	0	0	0	0	0	0	0
MMP25	ENSG00000008516	ENST00000575441	retained_intron	0	0	0	1	0	0	0	0	0	0	0	0	0	1	0	0	0	0	0	0	0
MMP25	ENSG00000008516	ENST00000612971	protein_coding	0	0	0	2	0	0	0	0	0	1	0	1	0	0	0	0	0	0	0	0	0
MMP25-AS1	ENSG00000261971	ENST00000570949	antisense	0	0	0	1	0	0	0	0	0	0	0	1	0	0	0	0	0	0	0	0	0
MMP25-AS1	ENSG00000261971	ENST00000572222	antisense	0	0	0	1	0	0	0	0	0	1	0	0	0	0	0	0	0	0	0	0	0
MMP25-AS1	ENSG00000261971	ENST00000572427	antisense	0	0	0	1	0	0	0	0	0	1	0	0	0	0	0	0	0	0	0	0	0
MMP25-AS1	ENSG00000261971	ENST00000572574	antisense	0	0	0	1	0	0	0	0	0	0	0	1	0	0	0	0	0	0	0	0	0
MMP25-AS1	ENSG00000261971	ENST00000572930	antisense	0	0	0	1	0	0	0	0	0	0	0	0	0	0	0	0	0	0	0	0	1
MMP25-AS1	ENSG00000261971	ENST00000573130	antisense	0	0	0	2	0	0	0	0	0	1	0	0	0	0	0	0	0	0	0	0	1
MMP25-AS1	ENSG00000261971	ENST00000573878	antisense	0	0	0	1	0	0	0	0	0	0	0	1	0	0	0	0	0	0	0	0	0
MMP25-AS1	ENSG00000261971	ENST00000573953	antisense	0	0	0	1	0	0	0	0	0	1	0	0	0	0	0	0	0	0	0	0	0
MMP25-AS1	ENSG00000261971	ENST00000576250	antisense	0	0	0	2	0	0	0	0	0	1	0	1	0	0	0	0	0	0	0	0	0
MMP9	ENSG00000100985	ENST00000372330	protein_coding	0	0	1	0	0	0	0	0	0	0	0	0	1	0	0	0	0	0	0	0	0
MNT	ENSG00000070444	ENST00000174618	protein_coding	0	0	0	1	0	0	0	0	0	0	0	1	0	0	0	0	0	0	0	0	0
MNT	ENSG00000070444	ENST00000571232	processed_transcript	0	0	0	1	0	0	0	0	0	0	0	0	0	0	0	0	0	0	0	0	1
MNT	ENSG00000070444	ENST00000571836	processed_transcript	0	0	0	1	0	0	0	0	0	1	0	0	0	0	0	0	0	0	0	0	0
MNT	ENSG00000070444	ENST00000572892	processed_transcript	0	0	0	1	0	0	0	0	0	0	0	0	0	0	0	0	0	0	0	0	1
MNT	ENSG00000070444	ENST00000574559	processed_transcript	0	0	0	1	0	0	0	0	0	1	0	0	0	0	0	0	0	0	0	0	0
MNT	ENSG00000070444	ENST00000575374	processed_transcript	0	0	0	1	0	0	0	0	0	0	0	0	0	0	0	0	0	0	0	0	1
MNT	ENSG00000070444	ENST00000575394	protein_coding	0	0	0	1	0	0	0	0	0	0	0	1	0	0	0	0	0	0	0	0	0
MNT	ENSG00000070444	ENST00000575402	retained_intron	0	0	0	1	0	0	0	0	0	0	0	0	0	0	0	0	0	0	0	0	1
MOB2	ENSG00000182208	ENST00000329957	protein_coding	0	2	1	1	0	0	0	0	0	0	0	1	1	0	0	0	0	0	0	2	0
MOB2	ENSG00000182208	ENST00000526462	processed_transcript	0	0	0	4	0	0	0	0	0	0	0	2	0	2	0	0	0	0	0	0	0
MOB2	ENSG00000182208	ENST00000526698	retained_intron	0	0	0	3	0	0	0	0	0	1	0	0	0	2	0	0	0	0	0	0	0
MOB2	ENSG00000182208	ENST00000529380	retained_intron	0	0	0	3	0	0	0	0	0	1	0	1	0	1	0	0	0	0	0	0	0
MOB2	ENSG00000182208	ENST00000529897	retained_intron	0	0	0	3	0	0	0	0	0	1	0	0	0	1	0	0	0	0	0	0	1
MOB2	ENSG00000182208	ENST00000531976	retained_intron	0	0	0	1	0	0	0	0	0	0	0	1	0	0	0	0	0	0	0	0	0
MOB2	ENSG00000182208	ENST00000614710	protein_coding	0	2	0	1	0	0	0	0	0	0	0	1	0	0	0	0	0	0	0	2	0
MOB3B	ENSG00000120162	ENST00000262244	protein_coding	0	1	0	3	0	1	1	0	0	0	0	2	0	0	0	0	0	0	0	0	0
MON2	ENSG00000061987	ENST00000393629	protein_coding	0	0	0	1	0	0	0	0	0	0	0	1	0	0	0	0	0	0	0	0	0
MON2	ENSG00000061987	ENST00000393630	protein_coding	0	0	0	1	0	0	0	0	0	0	0	1	0	0	0	0	0	0	0	0	0
MON2	ENSG00000061987	ENST00000546600	protein_coding	0	0	0	1	0	0	0	0	0	0	0	1	0	0	0	0	0	0	0	0	0
MON2	ENSG00000061987	ENST00000547095	nonsense_mediated_decay	0	0	0	1	0	0	0	0	0	0	0	1	0	0	0	0	0	0	0	0	0
MON2	ENSG00000061987	ENST00000552115	protein_coding	0	0	0	1	0	0	0	0	0	0	0	1	0	0	0	0	0	0	0	0	0
MON2	ENSG00000061987	ENST00000552738	protein_coding	0	0	0	1	0	0	0	0	0	0	0	1	0	0	0	0	0	0	0	0	0
MORN1	ENSG00000116151	ENST00000378529	protein_coding	0	0	0	1	0	0	0	0	0	0	0	1	0	0	0	0	0	0	0	0	0
MORN1	ENSG00000116151	ENST00000378531	protein_coding	0	0	0	1	0	0	0	0	0	0	0	1	0	0	0	0	0	0	0	0	0
MORN1	ENSG00000116151	ENST00000606372	processed_transcript	0	0	0	1	0	0	0	0	0	0	0	1	0	0	0	0	0	0	0	0	0
MORN1	ENSG00000116151	ENST00000607342	processed_transcript	0	0	0	1	0	0	0	0	0	1	0	0	0	0	0	0	0	0	0	0	0
MPP2	ENSG00000108852	ENST00000269095	protein_coding	0	2	0	1	1	0	0	0	0	0	0	0	0	0	0	0	0	0	0	2	0
MPP2	ENSG00000108852	ENST00000377184	protein_coding	0	2	0	1	1	0	0	0	0	0	0	0	0	0	0	0	0	0	0	2	0
MPP2	ENSG00000108852	ENST00000461854	protein_coding	0	2	0	1	1	0	0	0	0	0	0	0	0	0	0	0	0	0	0	2	0
MPP2	ENSG00000108852	ENST00000473246	protein_coding	0	2	0	1	0	0	0	0	0	1	0	0	0	0	0	0	0	0	0	2	0
MPP2	ENSG00000108852	ENST00000518766	protein_coding	0	2	0	1	1	0	0	0	0	0	0	0	0	0	0	0	0	0	0	2	0
MPP2	ENSG00000108852	ENST00000520241	protein_coding	0	1	0	1	0	0	0	0	0	1	0	0	0	0	0	0	0	0	0	1	0
MPP2	ENSG00000108852	ENST00000520305	protein_coding	0	1	0	2	1	0	1	0	0	0	0	0	0	0	0	0	0	0	0	1	0
MPP2	ENSG00000108852	ENST00000520319	retained_intron	0	0	0	3	0	0	0	0	0	2	0	0	0	1	0	0	0	0	0	0	0
MPP2	ENSG00000108852	ENST00000520406	protein_coding	0	1	0	1	0	0	0	0	0	1	0	0	0	0	0	0	0	0	0	1	0
MPP2	ENSG00000108852	ENST00000521178	protein_coding	0	0	0	2	0	0	0	0	0	2	0	0	0	0	0	0	0	0	0	0	0
MPP2	ENSG00000108852	ENST00000522172	protein_coding	0	0	0	2	0	0	0	0	0	2	0	0	0	0	0	0	0	0	0	0	0
MPP2	ENSG00000108852	ENST00000523220	protein_coding	0	2	0	1	0	0	0	0	0	1	0	0	0	0	0	0	0	0	0	2	0
MPP2	ENSG00000108852	ENST00000523501	protein_coding	0	2	0	1	1	0	0	0	0	0	0	0	0	0	0	0	0	0	0	2	0
MPP2	ENSG00000108852	ENST00000523762	protein_coding	0	1	0	1	0	0	0	0	0	1	0	0	0	0	0	0	0	0	0	1	0
MPP2	ENSG00000108852	ENST00000523934	protein_coding	0	1	0	1	0	0	0	0	0	1	0	0	0	0	0	0	0	0	0	1	0
MPP2	ENSG00000108852	ENST00000524294	protein_coding	0	0	0	2	0	0	0	0	0	2	0	0	0	0	0	0	0	0	0	0	0
MPP2	ENSG00000108852	ENST00000536246	protein_coding	0	2	0	1	1	0	0	0	0	0	0	0	0	0	0	0	0	0	0	2	0
MPP2	ENSG00000108852	ENST00000612133	protein_coding	0	2	0	1	1	0	0	0	0	0	0	0	0	0	0	0	0	0	0	2	0
MPP2	ENSG00000108852	ENST00000622681	protein_coding	0	2	0	1	1	0	0	0	0	0	0	0	0	0	0	0	0	0	0	2	0
MPP2	ENSG00000108852	ENST00000625880	protein_coding	0	2	0	1	1	0	0	0	0	0	0	0	0	0	0	0	0	0	0	2	0
MRM3	ENSG00000171861	ENST00000304478	protein_coding	0	0	0	1	0	0	0	0	0	0	0	1	0	0	0	0	0	0	0	0	0
MRM3	ENSG00000171861	ENST00000571157	protein_coding	0	0	0	1	0	0	0	0	0	0	0	1	0	0	0	0	0	0	0	0	0
MRM3	ENSG00000171861	ENST00000574509	nonsense_mediated_decay	0	0	0	1	0	0	0	0	0	0	0	1	0	0	0	0	0	0	0	0	0
MRM3	ENSG00000171861	ENST00000574916	retained_intron	0	0	0	1	0	0	0	0	0	0	0	0	0	1	0	0	0	0	0	0	0
MROH1	ENSG00000179832	ENST00000326134	protein_coding	0	0	0	3	0	0	0	0	0	0	0	3	0	0	0	0	0	0	0	0	0
MROH1	ENSG00000179832	ENST00000423230	protein_coding	0	0	0	3	0	0	0	0	0	0	0	3	0	0	0	0	0	0	0	0	0
MROH1	ENSG00000179832	ENST00000525287	retained_intron	0	0	0	2	0	0	0	0	0	0	0	2	0	0	0	0	0	0	0	0	0
MROH1	ENSG00000179832	ENST00000527071	processed_transcript	0	0	0	1	0	0	0	0	0	0	0	1	0	0	0	0	0	0	0	0	0
MROH1	ENSG00000179832	ENST00000527552	retained_intron	0	0	0	3	0	0	0	0	0	0	0	3	0	0	0	0	0	0	0	0	0
MROH1	ENSG00000179832	ENST00000528919	protein_coding	0	0	0	3	0	0	0	0	0	0	0	3	0	0	0	0	0	0	0	0	0
MROH1	ENSG00000179832	ENST00000532255	retained_intron	0	0	0	3	0	0	0	0	0	0	0	3	0	0	0	0	0	0	0	0	0
MROH1	ENSG00000179832	ENST00000534366	protein_coding	0	0	0	3	0	0	0	0	0	0	0	3	0	0	0	0	0	0	0	0	0
MROH1	ENSG00000179832	ENST00000534508	retained_intron	0	0	0	3	0	0	0	0	0	0	0	3	0	0	0	0	0	0	0	0	0
MROH2A	ENSG00000185038	ENST00000389758	protein_coding	0	3	6	7	0	0	0	0	0	0	0	7	6	0	0	0	2	0	0	3	0
MROH2A	ENSG00000185038	ENST00000428446	protein_coding	0	0	1	0	0	0	0	0	0	0	0	0	1	0	0	0	0	0	0	0	0
MROH2A	ENSG00000185038	ENST00000430892	protein_coding	0	0	1	0	0	0	0	0	0	0	0	0	1	0	0	0	0	0	0	0	0
MROH2A	ENSG00000185038	ENST00000454283	protein_coding	0	0	0	1	0	0	0	0	0	0	0	1	0	0	0	0	0	0	0	0	0
MROH2A	ENSG00000185038	ENST00000477506	retained_intron	0	1	0	10	0	0	0	0	0	2	0	3	0	1	0	0	1	0	0	0	5
MROH2A	ENSG00000185038	ENST00000480634	processed_transcript	0	0	0	7	0	0	0	0	0	5	0	0	0	1	0	0	0	0	0	0	1
MROH2A	ENSG00000185038	ENST00000610772	protein_coding	0	3	5	8	0	0	0	0	0	0	0	8	5	0	0	0	2	0	0	3	0
MROH7	ENSG00000184313	ENST00000339553	protein_coding	0	0	1	2	0	0	1	0	0	0	0	1	1	0	0	0	0	0	0	0	0
MROH7	ENSG00000184313	ENST00000395690	protein_coding	0	0	1	2	0	0	1	0	0	0	0	1	1	0	0	0	0	0	0	0	0
MROH7	ENSG00000184313	ENST00000409996	protein_coding	0	0	0	3	0	0	0	0	0	0	0	3	0	0	0	0	0	0	0	0	0
MROH7	ENSG00000184313	ENST00000413188	nonsense_mediated_decay	0	0	1	2	0	0	1	0	0	0	0	1	1	0	0	0	0	0	0	0	0
MROH7	ENSG00000184313	ENST00000421030	protein_coding	0	0	1	2	0	0	1	0	0	0	0	1	1	0	0	0	0	0	0	0	0
MROH7	ENSG00000184313	ENST00000422659	nonsense_mediated_decay	0	0	1	2	0	0	1	0	0	0	0	1	1	0	0	0	0	0	0	0	0
MROH7	ENSG00000184313	ENST00000438846	nonsense_mediated_decay	0	0	1	2	0	0	1	0	0	0	0	1	1	0	0	0	0	0	0	0	0
MROH7	ENSG00000184313	ENST00000440047	nonsense_mediated_decay	0	0	1	2	0	0	1	0	0	0	0	1	1	0	0	0	0	0	0	0	0
MROH7	ENSG00000184313	ENST00000440217	nonsense_mediated_decay	0	0	0	3	0	0	0	0	0	0	0	1	0	0	0	0	0	0	0	0	2
MROH7	ENSG00000184313	ENST00000472987	processed_transcript	0	0	0	3	0	0	0	0	0	1	0	0	0	2	0	0	0	0	0	0	0
MROH7	ENSG00000184313	ENST00000478097	processed_transcript	0	0	0	3	0	0	0	0	0	0	0	3	0	0	0	0	0	0	0	0	0
MROH7-TTC4	ENSG00000271723	ENST00000414150	nonsense_mediated_decay	0	0	1	2	0	0	1	0	0	0	0	1	1	0	0	0	0	0	0	0	0
MROH7-TTC4	ENSG00000271723	ENST00000425300	nonsense_mediated_decay	0	0	1	2	0	0	1	0	0	0	0	1	1	0	0	0	0	0	0	0	0
MROH7-TTC4	ENSG00000271723	ENST00000606515	nonsense_mediated_decay	0	0	1	2	0	0	1	0	0	0	0	1	1	0	0	0	0	0	0	0	0
MRPL37	ENSG00000116221	ENST00000336230	protein_coding	0	0	1	0	0	0	0	0	0	0	0	0	1	0	0	0	0	0	0	0	0
MRPL37	ENSG00000116221	ENST00000360840	protein_coding	0	0	1	0	0	0	0	0	0	0	0	0	1	0	0	0	0	0	0	0	0
MRPL37	ENSG00000116221	ENST00000398219	protein_coding	0	0	1	0	0	0	0	0	0	0	0	0	1	0	0	0	0	0	0	0	0
MRPL37	ENSG00000116221	ENST00000605337	protein_coding	0	0	1	0	0	0	0	0	0	0	0	0	1	0	0	0	0	0	0	0	0
MRPS27	ENSG00000113048	ENST00000261413	protein_coding	0	0	0	1	0	0	0	0	0	0	0	1	0	0	0	0	0	0	0	0	0
MRPS27	ENSG00000113048	ENST00000457646	protein_coding	0	0	0	1	0	0	0	0	0	0	0	1	0	0	0	0	0	0	0	0	0
MRPS27	ENSG00000113048	ENST00000508863	protein_coding	0	0	0	1	0	0	0	0	0	0	0	1	0	0	0	0	0	0	0	0	0
MRPS27	ENSG00000113048	ENST00000513900	protein_coding	0	0	0	1	0	0	0	0	0	0	0	1	0	0	0	0	0	0	0	0	0
MRPS27	ENSG00000113048	ENST00000515226	retained_intron	0	0	0	1	0	0	0	0	0	0	0	1	0	0	0	0	0	0	0	0	0
MRPS27	ENSG00000113048	ENST00000515404	protein_coding	0	0	0	1	0	0	0	0	0	1	0	0	0	0	0	0	0	0	0	0	0
MRPS27	ENSG00000113048	ENST00000522042	processed_transcript	0	0	0	1	0	0	0	0	0	0	0	1	0	0	0	0	0	0	0	0	0
MRPS27	ENSG00000113048	ENST00000522562	processed_transcript	0	0	0	1	0	0	0	0	0	0	0	1	0	0	0	0	0	0	0	0	0
MRPS27	ENSG00000113048	ENST00000522585	processed_transcript	0	0	0	1	0	0	0	0	0	0	0	0	0	0	0	0	0	0	0	0	1
MSANTD3-TMEFF1	ENSG00000251349	ENST00000502978	protein_coding	0	0	0	2	0	0	0	0	0	0	0	2	0	0	0	0	0	0	0	0	0
MTAP	ENSG00000099810	ENST00000380172	protein_coding	0	0	0	2	0	0	0	0	0	0	0	2	0	0	0	0	0	0	0	0	0
MTAP	ENSG00000099810	ENST00000419385	nonsense_mediated_decay	0	0	0	2	0	0	0	0	0	0	0	2	0	0	0	0	0	0	0	0	0
MTAP	ENSG00000099810	ENST00000427788	processed_transcript	0	0	0	2	0	0	0	0	0	0	0	2	0	0	0	0	0	0	0	0	0
MTAP	ENSG00000099810	ENST00000460874	protein_coding	0	0	0	2	0	0	0	0	0	0	0	2	0	0	0	0	0	0	0	0	0
MTAP	ENSG00000099810	ENST00000579422	processed_transcript	0	0	0	2	0	0	0	0	0	0	0	2	0	0	0	0	0	0	0	0	0
MTAP	ENSG00000099810	ENST00000580675	retained_intron	0	0	0	2	0	0	0	0	0	0	0	0	0	2	0	0	0	0	0	0	0
MTAP	ENSG00000099810	ENST00000580718	nonsense_mediated_decay	0	0	0	2	0	0	0	0	0	0	0	2	0	0	0	0	0	0	0	0	0
MTAP	ENSG00000099810	ENST00000580900	protein_coding	0	0	0	2	0	0	0	0	0	0	0	2	0	0	0	0	0	0	0	0	0
MUC19	ENSG00000205592	ENST00000398702	retained_intron	0	0	0	1	0	0	0	0	0	1	0	0	0	0	0	0	0	0	0	0	0
MUC19	ENSG00000205592	ENST00000423284	retained_intron	0	0	0	1	0	0	0	0	0	0	0	1	0	0	0	0	0	0	0	0	0
MUC19	ENSG00000205592	ENST00000424466	processed_transcript	0	0	0	2	0	0	0	0	0	0	0	1	0	0	0	0	0	0	0	0	1
MUC19	ENSG00000205592	ENST00000454784	processed_transcript	0	1	0	4	0	0	0	0	0	0	0	4	0	1	0	0	1	0	0	0	0
MUC19	ENSG00000205592	ENST00000474954	retained_intron	0	0	0	2	0	0	0	0	0	1	0	1	0	0	0	0	0	0	0	0	0
MUC19	ENSG00000205592	ENST00000543564	retained_intron	0	1	0	1	0	0	0	0	0	0	0	0	0	1	0	0	1	0	0	0	1
MUC3A	ENSG00000169894	ENST00000379458	protein_coding	2	5	7	0	0	0	0	0	1	0	2	0	7	0	1	0	0	0	0	5	0
MUC3A	ENSG00000169894	ENST00000414964	nonsense_mediated_decay	0	1	0	0	0	0	0	0	0	0	0	0	0	0	0	0	0	0	0	1	0
MUC3A	ENSG00000169894	ENST00000483366	protein_coding	2	5	7	0	0	0	0	0	1	0	2	0	7	0	1	0	0	0	0	5	0
MUC5AC	ENSG00000215182	ENST00000621226	protein_coding	0	1	1	6	0	0	0	0	0	0	0	6	1	0	0	0	0	0	0	1	0
MUC5B	ENSG00000117983	ENST00000525715	retained_intron	0	0	0	2	0	0	0	0	0	1	0	1	0	0	0	0	0	0	0	0	0
MUC5B	ENSG00000117983	ENST00000529681	protein_coding	0	0	2	1	0	0	0	0	0	0	0	1	2	0	0	0	0	0	0	0	0
MUC5B	ENSG00000117983	ENST00000531082	retained_intron	0	0	0	1	0	0	0	0	0	0	0	0	0	0	0	0	0	0	0	0	1
MXRA8	ENSG00000162576	ENST00000309212	protein_coding	0	0	0	5	2	0	0	0	0	1	0	2	0	0	0	0	0	0	0	0	0
MXRA8	ENSG00000162576	ENST00000342753	protein_coding	0	0	0	5	2	0	0	0	0	1	0	2	0	0	0	0	0	0	0	0	0
MXRA8	ENSG00000162576	ENST00000445648	protein_coding	0	0	0	5	1	0	0	0	0	1	0	3	0	0	0	0	0	0	0	0	0
MXRA8	ENSG00000162576	ENST00000460473	retained_intron	0	0	0	4	0	0	0	0	0	3	0	0	0	0	0	0	0	0	0	0	1
MXRA8	ENSG00000162576	ENST00000464351	retained_intron	0	0	0	4	0	0	0	0	0	3	0	0	0	0	0	0	0	0	0	0	1
MXRA8	ENSG00000162576	ENST00000473097	retained_intron	0	0	0	5	0	0	0	0	0	1	0	1	0	2	0	0	0	0	0	0	1
MXRA8	ENSG00000162576	ENST00000474033	retained_intron	0	0	0	5	0	0	0	0	0	1	0	1	0	2	0	0	0	0	0	0	1
MXRA8	ENSG00000162576	ENST00000476718	retained_intron	0	0	0	5	0	0	0	0	0	2	0	1	0	1	0	0	0	0	0	0	1
MXRA8	ENSG00000162576	ENST00000477278	protein_coding	0	0	0	5	2	0	0	0	0	1	0	2	0	0	0	0	0	0	0	0	0
MXRA8	ENSG00000162576	ENST00000478517	retained_intron	0	0	0	5	0	0	0	0	0	2	0	1	0	1	0	0	0	0	0	0	1
MYH14	ENSG00000105357	ENST00000262269	protein_coding	0	0	0	3	0	0	0	0	0	0	0	3	0	0	0	0	0	0	0	0	0
MYH14	ENSG00000105357	ENST00000376970	protein_coding	0	0	0	4	0	0	0	0	0	0	0	4	0	0	0	0	0	0	0	0	0
MYH14	ENSG00000105357	ENST00000425460	protein_coding	0	0	0	4	0	0	0	0	0	0	0	4	0	0	0	0	0	0	0	0	0
MYH14	ENSG00000105357	ENST00000440075	protein_coding	0	0	0	4	0	0	0	0	0	0	0	4	0	0	0	0	0	0	0	0	0
MYH14	ENSG00000105357	ENST00000595016	retained_intron	0	0	0	1	0	0	0	0	0	0	0	1	0	0	0	0	0	0	0	0	0
MYH14	ENSG00000105357	ENST00000596571	protein_coding	0	0	0	4	0	0	0	0	0	0	0	4	0	0	0	0	0	0	0	0	0
MYH14	ENSG00000105357	ENST00000598205	protein_coding	0	0	0	4	0	0	0	0	0	0	0	4	0	0	0	0	0	0	0	0	0
MYH14	ENSG00000105357	ENST00000599920	protein_coding	0	0	0	3	0	0	0	0	0	1	0	2	0	0	0	0	0	0	0	0	0
MYH14	ENSG00000105357	ENST00000601313	protein_coding	0	0	0	4	0	0	0	0	0	0	0	4	0	0	0	0	0	0	0	0	0
MYL12B	ENSG00000118680	ENST00000237500	protein_coding	0	1	0	9	0	0	0	0	0	0	0	10	0	0	0	0	1	0	0	0	0
MYL12B	ENSG00000118680	ENST00000400175	protein_coding	0	1	0	9	0	0	0	0	0	0	0	10	0	0	0	0	1	0	0	0	0
MYL12B	ENSG00000118680	ENST00000581193	protein_coding	0	1	0	9	0	0	0	0	0	0	0	10	0	0	0	0	1	0	0	0	0
MYL12B	ENSG00000118680	ENST00000584539	protein_coding	0	1	0	9	0	0	0	0	0	0	0	10	0	0	0	0	1	0	0	0	0
MYO1C	ENSG00000197879	ENST00000359786	protein_coding	0	0	2	4	0	0	0	0	0	0	0	4	2	0	0	0	0	0	0	0	0
MYO1C	ENSG00000197879	ENST00000361007	protein_coding	0	0	2	4	0	0	0	0	0	0	0	4	2	0	0	0	0	0	0	0	0
MYO1C	ENSG00000197879	ENST00000438665	protein_coding	0	0	2	4	0	0	0	0	0	0	0	4	2	0	0	0	0	0	0	0	0
MYO1C	ENSG00000197879	ENST00000545534	protein_coding	0	0	2	4	0	0	0	0	0	0	0	4	2	0	0	0	0	0	0	0	0
MYO1C	ENSG00000197879	ENST00000571615	retained_intron	0	0	0	6	0	0	0	0	0	5	0	1	0	0	0	0	0	0	0	0	0
MYO1C	ENSG00000197879	ENST00000572615	retained_intron	0	0	0	6	0	0	0	0	0	2	0	1	0	2	0	0	0	0	0	0	1
MYO1C	ENSG00000197879	ENST00000573198	processed_transcript	0	0	0	1	0	0	0	0	0	1	0	0	0	0	0	0	0	0	0	0	0
MYO1C	ENSG00000197879	ENST00000573961	retained_intron	0	0	0	1	0	0	0	0	0	1	0	0	0	0	0	0	0	0	0	0	0
MYO1C	ENSG00000197879	ENST00000574308	retained_intron	0	0	0	6	0	0	0	0	0	2	0	1	0	0	0	0	0	0	0	0	3
MYO1C	ENSG00000197879	ENST00000574341	retained_intron	0	0	0	5	0	0	0	0	0	1	0	1	0	0	0	0	0	0	0	0	3
MYO1C	ENSG00000197879	ENST00000575011	nonsense_mediated_decay	0	0	0	6	1	0	0	0	0	4	0	0	0	0	0	0	0	0	0	0	1
MYO1C	ENSG00000197879	ENST00000575158	protein_coding	0	0	2	4	0	0	0	0	0	0	0	4	2	0	0	0	0	0	0	0	0
MYO1C	ENSG00000197879	ENST00000575864	retained_intron	0	0	0	6	0	0	0	0	0	5	0	0	0	0	0	0	0	0	0	0	1
MYOM1	ENSG00000101605	ENST00000261606	protein_coding	0	0	1	0	0	0	0	0	0	0	0	0	1	0	0	0	1	0	0	0	0
MYOM1	ENSG00000101605	ENST00000356443	protein_coding	0	0	1	0	0	0	0	0	0	0	0	0	1	0	0	0	1	0	0	0	0
MYOM1	ENSG00000101605	ENST00000400569	protein_coding	0	0	1	0	0	0	0	0	0	0	0	0	1	0	0	0	1	0	0	0	0
MZT2B	ENSG00000152082	ENST00000281871	protein_coding	0	0	0	3	0	0	0	0	0	3	0	0	0	0	0	0	0	0	0	0	0
MZT2B	ENSG00000152082	ENST00000409255	protein_coding	0	0	0	3	0	0	0	0	0	3	0	0	0	0	0	0	0	0	0	0	0
MZT2B	ENSG00000152082	ENST00000425361	protein_coding	0	0	0	3	0	0	0	0	0	3	0	0	0	0	0	0	0	0	0	0	0
MZT2B	ENSG00000152082	ENST00000455239	protein_coding	0	0	0	3	0	0	0	0	0	3	0	0	0	0	0	0	0	0	0	0	0
MZT2B	ENSG00000152082	ENST00000457492	protein_coding	0	0	0	3	0	0	0	0	0	3	0	0	0	0	0	0	0	0	0	0	0
MZT2B	ENSG00000152082	ENST00000480182	retained_intron	0	0	0	3	0	0	0	0	0	3	0	0	0	0	0	0	0	0	0	0	0
MZT2B	ENSG00000152082	ENST00000491178	processed_transcript	0	0	0	1	0	0	0	0	0	1	0	0	0	0	0	0	0	0	0	0	0
NAA15	ENSG00000164134	ENST00000296543	protein_coding	0	0	0	1	0	0	0	0	0	0	0	1	0	0	0	0	0	0	0	0	0
NAA15	ENSG00000164134	ENST00000398947	protein_coding	0	0	0	1	0	0	0	0	0	0	0	1	0	0	0	0	0	0	0	0	0
NAA15	ENSG00000164134	ENST00000485905	retained_intron	0	0	0	1	0	0	0	0	0	1	0	0	0	0	0	0	0	0	0	0	0
NAA15	ENSG00000164134	ENST00000515576	protein_coding	0	0	0	1	0	0	0	0	0	0	0	1	0	0	0	0	0	0	0	0	0
NADK	ENSG00000008130	ENST00000341426	protein_coding	0	2	1	3	0	0	0	1	0	0	0	4	0	0	0	0	1	0	0	1	0
NADK	ENSG00000008130	ENST00000341991	protein_coding	0	2	1	3	0	0	0	1	0	0	0	4	0	0	0	0	1	0	0	1	0
NADK	ENSG00000008130	ENST00000342348	protein_coding	0	1	1	3	0	0	0	1	0	0	0	3	0	0	0	0	0	0	0	1	0
NADK	ENSG00000008130	ENST00000378625	protein_coding	0	2	1	3	0	0	0	1	0	0	0	4	0	0	0	0	1	0	0	1	0
NADK	ENSG00000008130	ENST00000460602	retained_intron	0	1	0	5	0	0	0	0	0	4	0	1	0	1	0	0	1	0	0	0	0
NADK	ENSG00000008130	ENST00000464373	retained_intron	0	1	0	2	0	0	0	0	0	2	0	1	0	0	0	0	1	0	0	0	0
NADK	ENSG00000008130	ENST00000469045	protein_coding	0	0	0	5	0	0	0	0	0	2	0	3	0	0	0	0	0	0	0	0	0
NADK	ENSG00000008130	ENST00000477235	retained_intron	0	0	0	5	0	0	0	0	0	2	0	1	0	1	0	0	0	0	0	0	1
NADK	ENSG00000008130	ENST00000480499	retained_intron	0	0	0	5	0	0	0	0	0	2	0	1	0	0	0	0	0	0	0	0	2
NADK	ENSG00000008130	ENST00000489538	nonsense_mediated_decay	0	0	0	5	0	0	0	0	0	2	0	1	0	0	0	0	0	0	0	0	2
NADK	ENSG00000008130	ENST00000492768	processed_transcript	0	1	0	5	0	0	0	0	0	3	0	2	0	1	0	0	1	0	0	0	0
NADK	ENSG00000008130	ENST00000492845	retained_intron	0	1	0	5	0	0	0	0	0	3	0	3	0	0	0	0	1	0	0	0	0
NADK	ENSG00000008130	ENST00000497186	nonsense_mediated_decay	0	0	0	5	1	0	0	0	0	2	0	2	0	0	0	0	0	0	0	0	0
NADK	ENSG00000008130	ENST00000497615	retained_intron	0	0	0	5	0	0	0	0	0	2	0	1	0	0	0	0	0	0	0	0	2
NADK	ENSG00000008130	ENST00000497747	retained_intron	0	0	0	5	0	0	0	0	0	2	0	1	0	0	0	0	0	0	0	0	2
NADK	ENSG00000008130	ENST00000498806	nonsense_mediated_decay	0	0	0	5	1	0	0	0	0	1	0	0	0	0	0	0	0	0	0	0	3
NAGLU	ENSG00000108784	ENST00000225927	protein_coding	0	1	1	1	0	0	0	0	0	0	0	1	1	0	0	0	0	0	0	1	0
NAGLU	ENSG00000108784	ENST00000586516	protein_coding	0	0	0	3	0	0	0	0	0	1	0	2	0	0	0	0	0	0	0	0	0
NAGLU	ENSG00000108784	ENST00000590358	protein_coding	0	1	0	1	0	0	0	0	0	0	0	1	0	0	0	0	0	0	0	1	0
NAGLU	ENSG00000108784	ENST00000591587	protein_coding	0	0	0	3	0	0	0	0	0	1	0	2	0	0	0	0	0	0	0	0	0
NAGLU	ENSG00000108784	ENST00000592454	protein_coding	0	0	0	3	0	0	0	0	0	1	0	0	0	0	0	0	0	0	0	0	2
NAGS	ENSG00000161653	ENST00000293404	protein_coding	0	0	0	3	1	0	0	0	0	0	0	2	0	0	0	0	0	0	0	0	0
NAGS	ENSG00000161653	ENST00000589767	protein_coding	0	0	0	3	1	0	0	0	0	0	0	2	0	0	0	0	0	0	0	0	0
NAGS	ENSG00000161653	ENST00000592915	retained_intron	0	0	0	3	0	0	0	0	0	0	0	2	0	1	0	0	0	0	0	0	0
NBR1	ENSG00000188554	ENST00000341165	protein_coding	0	1	0	0	0	0	0	0	0	0	0	1	0	0	0	0	1	0	0	0	0
NBR1	ENSG00000188554	ENST00000542611	protein_coding	0	1	0	0	0	0	0	0	0	0	0	1	0	0	0	0	1	0	0	0	0
NBR1	ENSG00000188554	ENST00000586650	protein_coding	0	0	0	1	0	0	0	0	0	1	0	0	0	0	0	0	0	0	0	0	0
NBR1	ENSG00000188554	ENST00000589872	protein_coding	0	1	0	0	0	0	0	0	0	0	0	1	0	0	0	0	1	0	0	0	0
NBR1	ENSG00000188554	ENST00000590996	protein_coding	0	1	0	0	0	0	0	0	0	0	0	1	0	0	0	0	1	0	0	0	0
NBR1	ENSG00000188554	ENST00000592304	retained_intron	0	0	0	1	0	0	0	0	0	1	0	0	0	0	0	0	0	0	0	0	0
NBR1	ENSG00000188554	ENST00000617399	misc_RNA	0	0	0	1	0	0	0	0	0	1	0	0	0	0	0	0	0	0	0	0	0
NDUFA8	ENSG00000119421	ENST00000373768	protein_coding	0	0	0	1	0	0	0	0	0	0	0	1	0	0	0	0	0	0	0	0	0
NDUFB4P8	ENSG00000223663	ENST00000435351	processed_pseudogene	0	0	0	1	0	0	0	0	0	0	0	0	0	0	0	0	0	0	0	0	1
NELL2	ENSG00000184613	ENST00000333837	protein_coding	0	0	0	1	0	0	0	0	0	0	0	1	0	0	0	0	0	0	0	0	0
NELL2	ENSG00000184613	ENST00000395487	protein_coding	0	0	0	1	0	0	0	0	0	0	0	1	0	0	0	0	0	0	0	0	0
NELL2	ENSG00000184613	ENST00000429094	protein_coding	0	0	0	1	0	0	0	0	0	0	0	1	0	0	0	0	0	0	0	0	0
NELL2	ENSG00000184613	ENST00000437801	protein_coding	0	0	0	1	0	0	0	0	0	0	0	1	0	0	0	0	0	0	0	0	0
NELL2	ENSG00000184613	ENST00000452445	protein_coding	0	0	0	1	0	0	0	0	0	0	0	1	0	0	0	0	0	0	0	0	0
NELL2	ENSG00000184613	ENST00000547172	processed_transcript	0	0	0	1	0	0	0	0	0	1	0	0	0	0	0	0	0	0	0	0	0
NELL2	ENSG00000184613	ENST00000547751	retained_intron	0	0	0	1	0	0	0	0	0	0	0	1	0	0	0	0	0	0	0	0	0
NELL2	ENSG00000184613	ENST00000549027	protein_coding	0	0	0	1	0	0	0	0	0	0	0	1	0	0	0	0	0	0	0	0	0
NELL2	ENSG00000184613	ENST00000550313	protein_coding	0	0	0	1	0	0	0	0	0	0	0	1	0	0	0	0	0	0	0	0	0
NELL2	ENSG00000184613	ENST00000550462	protein_coding	0	0	0	1	0	0	0	0	0	0	0	1	0	0	0	0	0	0	0	0	0
NELL2	ENSG00000184613	ENST00000551601	protein_coding	0	0	0	1	0	0	0	0	0	0	0	1	0	0	0	0	0	0	0	0	0
NELL2	ENSG00000184613	ENST00000552993	protein_coding	0	0	0	1	0	0	0	0	0	0	0	1	0	0	0	0	0	0	0	0	0
NELL2	ENSG00000184613	ENST00000553120	protein_coding	0	0	0	1	0	0	0	0	0	1	0	0	0	0	0	0	0	0	0	0	0
NFATC1	ENSG00000131196	ENST00000253506	protein_coding	0	0	1	2	0	0	0	0	0	0	0	2	1	0	0	0	0	0	0	0	0
NFATC1	ENSG00000131196	ENST00000318065	protein_coding	0	0	1	2	0	0	0	0	0	0	0	2	1	0	0	0	0	0	0	0	0
NFATC1	ENSG00000131196	ENST00000329101	protein_coding	0	0	1	2	0	0	0	0	0	0	0	2	1	0	0	0	0	0	0	0	0
NFATC1	ENSG00000131196	ENST00000397790	protein_coding	0	0	1	2	0	0	0	0	0	0	0	2	1	0	0	0	0	0	0	0	0
NFATC1	ENSG00000131196	ENST00000427363	protein_coding	0	0	1	2	0	0	0	0	0	0	0	2	1	0	0	0	0	0	0	0	0
NFATC1	ENSG00000131196	ENST00000542384	protein_coding	0	0	0	3	0	0	0	0	0	0	0	3	0	0	0	0	0	0	0	0	0
NFATC1	ENSG00000131196	ENST00000545796	protein_coding	0	0	1	2	0	0	0	0	0	0	0	2	1	0	0	0	0	0	0	0	0
NFATC1	ENSG00000131196	ENST00000586434	protein_coding	0	0	0	3	0	0	0	0	0	0	0	3	0	0	0	0	0	0	0	0	0
NFATC1	ENSG00000131196	ENST00000587635	protein_coding	0	0	0	2	0	0	0	0	0	0	0	2	0	0	0	0	0	0	0	0	0
NFATC1	ENSG00000131196	ENST00000590224	processed_transcript	0	0	0	2	0	0	0	0	0	1	0	1	0	0	0	0	0	0	0	0	0
NFATC1	ENSG00000131196	ENST00000590313	nonsense_mediated_decay	0	0	0	3	1	0	0	0	0	0	0	2	0	0	0	0	0	0	0	0	0
NFATC1	ENSG00000131196	ENST00000591065	retained_intron	0	0	0	2	0	0	0	0	0	1	0	1	0	0	0	0	0	0	0	0	0
NFATC1	ENSG00000131196	ENST00000591089	retained_intron	0	0	0	2	0	0	0	0	0	0	0	1	0	0	0	0	0	0	0	0	1
NFATC1	ENSG00000131196	ENST00000591814	protein_coding	0	0	0	2	0	0	0	0	0	0	0	2	0	0	0	0	0	0	0	0	0
NFATC1	ENSG00000131196	ENST00000592223	protein_coding	0	0	0	2	0	0	0	0	0	0	0	2	0	0	0	0	0	0	0	0	0
NGEF	ENSG00000066248	ENST00000264051	protein_coding	0	2	0	2	2	0	0	0	0	0	0	0	0	0	0	0	0	0	0	2	0
NGEF	ENSG00000066248	ENST00000373552	protein_coding	0	2	0	2	2	0	0	0	0	0	0	0	0	0	0	0	0	0	0	2	0
NGEF	ENSG00000066248	ENST00000409079	protein_coding	0	1	0	1	0	0	0	0	0	1	0	0	0	0	0	0	0	0	0	1	0
NGEF	ENSG00000066248	ENST00000416114	protein_coding	0	1	0	0	0	0	0	0	0	0	0	0	0	0	0	0	0	0	0	1	0
NGEF	ENSG00000066248	ENST00000420650	processed_transcript	0	0	0	1	0	0	0	0	0	0	0	0	0	1	0	0	0	0	0	0	0
NGEF	ENSG00000066248	ENST00000424488	protein_coding	0	0	0	3	0	0	0	0	0	2	0	0	0	0	0	0	0	0	0	0	1
NGEF	ENSG00000066248	ENST00000461944	retained_intron	0	0	0	1	0	0	0	0	0	0	0	0	0	0	0	0	0	0	0	0	1
NGEF	ENSG00000066248	ENST00000489127	retained_intron	0	0	0	2	0	0	0	0	0	2	0	0	0	0	0	0	0	0	0	0	0
NKAIN3	ENSG00000185942	ENST00000519049	processed_transcript	0	0	0	1	0	0	0	0	0	0	0	0	0	1	0	0	0	0	0	0	0
NKAIN3	ENSG00000185942	ENST00000523211	protein_coding	0	1	0	0	0	0	0	0	0	0	0	0	0	0	0	0	0	0	0	1	0
NKAIN3	ENSG00000185942	ENST00000523367	processed_transcript	0	0	0	1	0	0	0	0	0	0	0	0	0	1	0	0	0	0	0	0	0
NKAIN3	ENSG00000185942	ENST00000524201	protein_coding	0	0	0	1	0	0	0	0	0	1	0	0	0	0	0	0	0	0	0	0	0
NME7	ENSG00000143156	ENST00000367811	protein_coding	0	0	0	2	0	0	0	0	0	0	0	2	0	0	0	0	0	0	0	0	0
NME7	ENSG00000143156	ENST00000469474	processed_transcript	0	0	0	2	0	0	0	0	0	0	0	2	0	0	0	0	0	0	0	0	0
NME7	ENSG00000143156	ENST00000472647	protein_coding	0	0	0	2	0	0	0	0	0	0	0	2	0	0	0	0	0	0	0	0	0
NME7	ENSG00000143156	ENST00000472984	retained_intron	0	0	0	2	0	0	0	0	0	0	0	0	0	2	0	0	0	0	0	0	0
NME7	ENSG00000143156	ENST00000480478	processed_transcript	0	0	0	2	0	0	0	0	0	0	0	2	0	0	0	0	0	0	0	0	0
NME7	ENSG00000143156	ENST00000483228	processed_transcript	0	0	0	2	0	0	0	0	0	0	0	2	0	0	0	0	0	0	0	0	0
NME7	ENSG00000143156	ENST00000485609	processed_transcript	0	0	0	2	0	0	0	0	0	0	0	2	0	0	0	0	0	0	0	0	0
NME7	ENSG00000143156	ENST00000491225	processed_transcript	0	0	0	2	0	0	0	0	0	0	0	2	0	0	0	0	0	0	0	0	0
NME7	ENSG00000143156	ENST00000524967	retained_intron	0	0	0	2	0	0	0	0	0	0	0	2	0	0	0	0	0	0	0	0	0
NME7	ENSG00000143156	ENST00000525440	nonsense_mediated_decay	0	0	0	2	0	0	0	0	0	0	0	2	0	0	0	0	0	0	0	0	0
[truncated: 1,552 more rows]
