# Supplementary material for: Unveiling racial disparities in prostate cancer using an integrative genomic and transcriptomic analysis
Source: Cell Insight. 2025 Feb 17;4(2):100238. doi: 10.1016/j.cellin.2025.100238 (PMC11914995; doi:10.1016/j.cellin.2025.100238)
Supplement: Multimedia component 11 [file mmc11.zip › cellin_100238_mmc11.txt]

#GeneName	log	pvalue
GPAT2P2	0.7782114	0.0023
CPA3	1.069167	0.017531
ACSM1	-2.2737585	0.01826
PP7080	-0.9648871	0.024724
CNTN1	0.9122654	0.028798
UROC1	0.5211804	0.041929
GALR1	1.1465223	0.050509
RP3-518E13.2	0.489315	0.053338
RP4-740C4.5	0.489315	0.053338
RP4-798P15.3	0.489315	0.053338
RP5-845O24.8	0.489315	0.053338
RP5-890O3.9	0.489315	0.053338
EPHA7	1.3552184	0.053599
ELP4	0.4091389	0.060195
ATP9B	1.2682486	0.062441
PRAMEF10	-1.0986494	0.062912
SLC41A3	0.4250381	0.066583
TMEM101	1.1620945	0.067138
TXNRD3NB	0.406134	0.067681
AGR2	-1.3181515	0.068415
AGR3	-1.3181515	0.068415
SLC34A2	1.3549883	0.071102
FAM169B	0.6935339	0.075544
TBC1D9	0.3435254	0.083224
IFI35	0.6065675	0.08666
MSANTD3-TMEFF1	0.8262106	0.090232
SLC35C2	0.5878561	0.100228
TRPM8	-1.0163614	0.100507
FMR1	0.4049078	0.10285
FMR1-IT1	0.4049078	0.10285
C1orf159	0.3594179	0.110324
PRSS22	-0.4901433	0.11132
TTC9B	0.9070335	0.112844
NAA15	-0.4943024	0.113871
SLC19A2	-0.6190698	0.114026
RACGAP1	0.3403383	0.116505
FCGBP	-1.0007727	0.117467
SLC6A18	0.7128622	0.11824
SLC6A19	0.7128622	0.11824
MAML3	-1.1745178	0.121974
BSG	0.6078742	0.125764
KDM4D	0.849312	0.127534
KDM4E	0.849312	0.127534
SLF2	0.3882607	0.129308
PERM1	0.3946714	0.131798
ARRDC4	0.9833019	0.133436
Z83001.1	0.715568	0.136442
Z83313.1	0.715568	0.136442
MROH7	0.9501031	0.142366
ASTN1	1.1361091	0.146101
HDAC9	0.4611337	0.147226
ACOT11	0.5450308	0.149136
RPAP3	0.252198	0.151393
OR1D5	0.9211764	0.160862
F5	-0.708702	0.162664
SPTBN4	-0.7136218	0.162989
GRINA	0.6867387	0.163438
MPP2	0.3914373	0.164733
SLC39A4	0.5043239	0.165035
IFT74	0.3052622	0.166732
CCDC34	1.0228785	0.166873
NOC2L	0.2796115	0.170707
SERPINF1	0.5683931	0.173098
SLC12A5	0.7668187	0.173974
BZW2	-0.3827876	0.180595
ESRRB	-0.5072789	0.185124
PMS2	0.3141909	0.187034
PLEKHH1	-0.3814956	0.187757
MYOM1	-1.1444083	0.189078
MUC3A	-0.5129324	0.193419
GDAP1	1.0483606	0.197303
IL36A	-0.6515075	0.197936
IL36B	-0.6515075	0.197936
ATP11C	0.2993829	0.200619
FBXL6	0.4184073	0.201289
TMEM199	0.6014767	0.205402
Y_RNA	0.6283608	0.211168
ZNF236	0.353968	0.212529
ARL14EP	-1.2125122	0.217439
CNTFR	0.3653094	0.217879
CNTFR-AS1	0.3653094	0.217879
FAM57A	0.4160412	0.219009
PLEKHH3	0.6196211	0.219028
DPY19L2	0.6755436	0.225842
DENND6A	0.360121	0.229818
DENND6A-AS1	0.360121	0.229818
KRTAP10-1	-1.1353584	0.231418
KRTAP10-10	-1.1353584	0.231418
KRTAP10-11	-1.1353584	0.231418
KRTAP10-2	-1.1353584	0.231418
KRTAP10-3	-1.1353584	0.231418
KRTAP10-4	-1.1353584	0.231418
KRTAP10-5	-1.1353584	0.231418
KRTAP10-6	-1.1353584	0.231418
KRTAP10-7	-1.1353584	0.231418
KRTAP10-8	-1.1353584	0.231418
KRTAP10-9	-1.1353584	0.231418
KRTAP12-3	-1.1353584	0.231418
KRTAP12-4	-1.1353584	0.231418
ACAP3	0.7146675	0.235706
MAP3K10	0.457356	0.236889
DNASE1	-0.6038475	0.238719
RP1	0.6386388	0.242211
RP1-102G20.5	0.6386388	0.242211
RP1-122O8.7	0.6386388	0.242211
RP1-197B17.3	0.6386388	0.242211
RP1-228P16.3	0.6386388	0.242211
RP1-283E3.4	0.6386388	0.242211
RP1-283E3.8	0.6386388	0.242211
RP1-65P5.3	0.6386388	0.242211
RP1-66C13.4	0.6386388	0.242211
RP11-102N12.3	0.6386388	0.242211
RP11-112N23.1	0.6386388	0.242211
RP11-115F18.1	0.6386388	0.242211
RP11-138P22.1	0.6386388	0.242211
RP11-142L1.1	0.6386388	0.242211
RP11-145E5.5	0.6386388	0.242211
RP11-158I23.1	0.6386388	0.242211
RP11-161H23.5	0.6386388	0.242211
RP11-162A12.3	0.6386388	0.242211
RP11-187O7.3	0.6386388	0.242211
RP11-192H23.4	0.6386388	0.242211
RP11-196H14.2	0.6386388	0.242211
RP11-206M11.7	0.6386388	0.242211
RP11-214O14.1	0.6386388	0.242211
RP11-248M19.1	0.6386388	0.242211
RP11-255A11.4	0.6386388	0.242211
RP11-302B13.5	0.6386388	0.242211
RP11-302F12.1	0.6386388	0.242211
RP11-311H10.7	0.6386388	0.242211
RP11-345P4.10	0.6386388	0.242211
RP11-383G6.4	0.6386388	0.242211
RP11-389C8.2	0.6386388	0.242211
RP11-392O1.4	0.6386388	0.242211
RP11-394O2.3	0.6386388	0.242211
RP11-400F19.8	0.6386388	0.242211
RP11-415I12.3	0.6386388	0.242211
RP11-438D8.2	0.6386388	0.242211
RP11-446E24.3	0.6386388	0.242211
RP11-446E24.4	0.6386388	0.242211
RP11-465L10.10	0.6386388	0.242211
RP11-469H8.6	0.6386388	0.242211
RP11-469H8.8	0.6386388	0.242211
RP11-473M20.5	0.6386388	0.242211
RP11-474C8.7	0.6386388	0.242211
RP11-477D19.2	0.6386388	0.242211
RP11-498E2.9	0.6386388	0.242211
RP11-532E4.2	0.6386388	0.242211
RP11-54O7.11	0.6386388	0.242211
RP11-54O7.14	0.6386388	0.242211
RP11-54O7.17	0.6386388	0.242211
RP11-566K11.2	0.6386388	0.242211
RP11-60C6.8	0.6386388	0.242211
RP11-649A18.3	0.6386388	0.242211
RP11-649A18.4	0.6386388	0.242211
RP11-64P14.7	0.6386388	0.242211
RP11-680B3.2	0.6386388	0.242211
RP11-6O2.4	0.6386388	0.242211
RP11-717K11.2	0.6386388	0.242211
RP11-74E22.6	0.6386388	0.242211
RP11-758M4.4	0.6386388	0.242211
RP11-795F19.5	0.6386388	0.242211
RP11-79P5.9	0.6386388	0.242211
RP11-800A18.3	0.6386388	0.242211
RP11-800A18.4	0.6386388	0.242211
RP11-8P13.5	0.6386388	0.242211
RP11-90E5.1	0.6386388	0.242211
RP11-96H19.1	0.6386388	0.242211
RP11-99E15.2	0.6386388	0.242211
SAG	0.6050656	0.242725
ZBTB6	0.6566075	0.24621
MRM3	-0.2637164	0.248509
MROH1	-0.2637164	0.248509
MROH2A	-0.2637164	0.248509
CTDP1	-0.4548278	0.249203
HSD17B1	-0.3851337	0.258309
TRAP1	-0.2289638	0.260186
MIR3134	-0.5039308	0.260254
MIR3166	-0.5039308	0.260254
TNN	0.842313	0.260906
OR2C1	-0.4816716	0.264342
GGH	0.2970787	0.266625
NME7	0.2553132	0.274408
NTNG2	0.4779753	0.275308
LRRK2	0.5397235	0.276168
C19orf47	0.2793617	0.278859
TTPA	-0.9366687	0.27971
PQLC1	-0.2636922	0.282132
CPTP	-0.2116313	0.283026
MME	-0.6743036	0.283627
KLHL17	0.3147895	0.285186
POTEF	0.194766	0.285576
POTEI	0.194766	0.285576
POTEJ	0.194766	0.285576
RNF14	0.305892	0.286206
GAS8	0.4054911	0.286223
KSR1	-0.7805884	0.290794
GABRD	-0.3903044	0.292388
RCN1	0.259035	0.298273
PLEKHN1	0.3617386	0.299348
HACL1	0.5066858	0.300863
NDUFB4P8	-0.2273294	0.301537
SARM1	0.2826555	0.301699
FGFBP1	-0.5859487	0.302911
CLUH	-0.2201589	0.303325
BOP1	-0.4947083	0.303925
CENPL	0.4279619	0.312398
CTD-2228K2.7	0.250689	0.316819
CTD-2320G14.2	0.250689	0.316819
CTD-2545M3.6	0.250689	0.316819
CTD-3193K9.4	0.250689	0.316819
TUBA1C	-0.2542621	0.317429
THOC6	-0.3172229	0.31749
AURKAIP1	-0.2412674	0.318069
KRT18P55	-0.4047972	0.320118
ADAMTS17	0.4197408	0.320473
PTPRG	0.3063699	0.324932
PTPRG-AS1	0.3063699	0.324932
TRIM49C	-0.9060161	0.326012
GXYLT1	0.4042414	0.3342
THEG	0.5728459	0.334768
SOSTDC1	0.4497901	0.334929
ASB8	0.2734118	0.336494
POLD1	0.360374	0.340765
GPR52	0.6597818	0.342243
DVL1	-0.233192	0.3495
ZCCHC4	0.6665454	0.350668
NDUFA8	-0.2360355	0.351651
SEBOX	0.3898819	0.352891
AARSD1	0.2314044	0.357683
CPB1	-1.0168352	0.362422
MIR6776	-0.4111449	0.368524
UNC5C	0.5014358	0.368963
PRX	0.4297021	0.370268
AQP5	-0.4897302	0.373011
FAM178B	-0.2065059	0.374842
CPSF1	-0.4531325	0.378231
CPSF3L	-0.4531325	0.378231
PLEC	0.3887532	0.378857
DPH1	0.3567592	0.380246
GPHN	0.4422872	0.380582
ZNF641	0.637689	0.382217
TEK	0.6100974	0.387533
OPRM1	0.4975835	0.388053
MIR6846	0.7607666	0.392557
GGA3	0.4490836	0.394397
GBE1	-0.20875	0.395477
NELL2	0.6750694	0.397038
MOB3B	0.3770871	0.403136
RSPH10B	0.2649148	0.403483
ALG10B	0.5496554	0.405228
FOXN1	0.3085512	0.406707
GLCCI1	0.2930914	0.408706
GS1-256O22.5	-0.2291742	0.409945
GS1-393G12.13	-0.2291742	0.409945
GS1-393G12.14	-0.2291742	0.409945
BTF3	-0.1374739	0.412926
MGST2	-0.1997879	0.413167
C9orf72	0.2443703	0.417562
CPNE8	0.3685803	0.418691
DHX8	0.4314433	0.420379
MXRA8	0.2849957	0.423083
RBFA	-0.12435	0.425672
CRK	-0.1244867	0.427375
C3orf52	-0.4547525	0.428181
SMPD5	0.4887857	0.431303
CDCP2	-0.2816608	0.436097
HSD17B1P1	0.2568054	0.436843
ANO6	-0.634601	0.439005
ISG15	0.2870732	0.440854
CCDC73	-0.3185111	0.445532
NAGLU	0.2836533	0.446755
ANAPC4	0.2512255	0.451849
HEXB	-0.1926106	0.451881
SMYD4	0.2177123	0.454021
COL2A1	0.4200372	0.454511
MRPS27	0.1412289	0.458055
IL17RD	-0.2848187	0.46172
MIR2052HG	0.2919627	0.462531
MALSU1	-0.3637062	0.464331
CCDC81	-0.2736928	0.465102
PDZRN4	0.3084246	0.470331
MCF2	0.5625684	0.471026
CWC15	0.257788	0.471431
NSMAF	0.1443948	0.473786
ZC3H6	-0.2805323	0.474228
LYRM9	0.1562696	0.47861
LYSMD4	0.1562696	0.47861
TUBG2	0.2531235	0.480314
THUMPD1	-0.1675036	0.482973
GNPDA1	-0.1500383	0.486987
TSPAN5	-0.1938453	0.48894
PFKM	-0.215619	0.490239
C1GALT1	0.2101914	0.492106
RTN4RL1	-0.162203	0.492886
SDF4	0.4158123	0.4931
SPATA22	0.3345845	0.493765
OR1A2	-0.5482941	0.494433
OR1B1	-0.5482941	0.494433
PARD3	-0.1990015	0.495128
SAMD11	0.1709464	0.495657
SLC38A4	-0.2587095	0.496907
CCNL2	0.6860134	0.500477
CADPS	-0.3463789	0.504226
TMEM87B	-0.169998	0.510432
FDXR	-0.1758183	0.513562
URAHP	-0.2523963	0.51904
BST1	0.4384415	0.51917
PARP10	0.1465825	0.521808
ELMO2	0.196778	0.52226
FBXL5	0.1700639	0.524583
CCR10	0.4345443	0.524772
ANKMY2	0.1353634	0.526916
CTA-293F17.1	-0.4091301	0.533085
VPS53	0.3485055	0.533371
MMP9	-0.3142692	0.534966
RPL27	-0.2559603	0.536381
CCDC65	0.2224291	0.536774
ARHGEF28	-0.2412098	0.537741
EXOC3	-0.1887369	0.538442
HID1	0.2750846	0.538794
ZBTB26	-0.1186618	0.539673
MUC5AC	-0.2934875	0.54175
TMEM117	0.1657501	0.541945
PYY	-0.4041384	0.549352
CTB-96E2.10	0.1209152	0.551181
CTB-96E2.2	0.1209152	0.551181
CTB-96E2.3	0.1209152	0.551181
CTB-96E2.6	0.1209152	0.551181
CTB-96E2.7	0.1209152	0.551181
AHRR	-0.2184112	0.551232
GRID2IP	0.4219342	0.552181
TOMM7	-0.1634993	0.555
ANKRD36	0.2026414	0.556528
FGF13	-0.1309538	0.556972
FGF13-AS1	-0.1309538	0.556972
VTN	-0.1077504	0.559167
ADAMTS20	-0.3407908	0.561619
NOS2	0.277925	0.562726
OR1A1	0.5154755	0.564429
PEX10	-0.152152	0.564691
MNT	-0.1693002	0.565203
MYO1C	-0.3120604	0.565805
MIR6851	0.3813512	0.566608
SLITRK4	0.4557888	0.570362
GRIN2C	-0.2752691	0.570735
PLS1	-0.2039652	0.571318
DNAH11	0.1264921	0.572704
DNAH12	0.1264921	0.572704
MROH7-TTC4	-0.1282968	0.57355
FADS6	-0.1184212	0.573835
C3orf22	0.2111732	0.579269
KIAA1161	0.2420977	0.580427
CP	-0.5250154	0.581038
SAGE1	0.3585341	0.582384
LRRC72	0.1688983	0.582568
LRRC74A	0.1688983	0.582568
MUC5B	0.2416356	0.583592
ELMOD2	-0.1897133	0.583688
SLC52A2	0.4832027	0.587083
PEX2	0.1581061	0.587242
RPL17P11	-0.210801	0.587959
NOX4	0.3339192	0.59152
ALG1L	0.1538899	0.591569
ISPD	0.1082337	0.600047
ISPD-AS1	0.1082337	0.600047
TSPEAR	0.1146685	0.6012
TMEFF1	-0.1397367	0.604098
NRP1	0.3812645	0.604383
RC3H2	0.1456835	0.607491
PTGES3L-AARSD1	0.1242917	0.610418
MUC19	-0.3594331	0.610526
FAHD2B	-0.1556332	0.610881
LY96	0.2401731	0.61212
TOR3A	-0.0962649	0.612459
ATR	0.0991723	0.616504
CDCA7L	0.0947747	0.617829
RNU6-1072P	0.1456307	0.619607
RNU6-230P	0.1456307	0.619607
RNU6-848P	0.1456307	0.619607
BRD9P2	0.1422211	0.619983
IGF1R	-0.2069531	0.620238
ANGEL1	-0.0953344	0.625886
ZNF174	0.1253846	0.626708
SPANXB1	0.2923804	0.628518
SPANXN3	0.2923804	0.628518
SPANXN4	0.2923804	0.628518
HSF1	-0.3526384	0.629834
TUBA3E	0.1000119	0.631243
RAPGEF5	0.1495732	0.632622
OR1L4	-0.3117164	0.633847
OR1L6	-0.3117164	0.633847
OR1L8	-0.3117164	0.633847
OR1N2	-0.3117164	0.633847
OR1Q1	-0.3117164	0.633847
MIER2	0.1300834	0.6356
CDC34	0.1666042	0.636058
SHARPIN	0.1801393	0.636936
OTOP3	-0.2691035	0.637045
TRPV3	0.2099607	0.639641
ENDOU	0.2090098	0.639763
SLC12A8	-0.1600378	0.640915
AC004381.6	0.1483238	0.641526
AC004381.7	0.1483238	0.641526
AC005740.5	0.1483238	0.641526
AC010761.13	0.1483238	0.641526
AC072062.3	0.1483238	0.641526
AC073333.8	0.1483238	0.641526
AC073610.5	0.1483238	0.641526
AC079630.4	0.1483238	0.641526
AC084290.2	0.1483238	0.641526
AC090094.1	0.1483238	0.641526
LYRM2	0.1250035	0.643471
SRGAP1	-0.2702445	0.647315
SETD7	0.1258281	0.647817
ARHGEF4	-0.2455521	0.648229
IL37	-0.3485572	0.648733
PDZD7	0.1864876	0.648861
GRIN3A	0.3645514	0.652378
PTGES3L	-0.0902956	0.659573
CDKN2A-AS1	-0.2433377	0.66134
POLDIP2	0.0755048	0.664182
GK5	-0.1507713	0.666851
QSER1	-0.2182471	0.666874
BRSK2	0.2934452	0.668657
ABCB5	0.1677914	0.674423
ABCA12	-0.4313596	0.676104
MGRN1	-0.1555854	0.679915
CLVS1	-0.2272417	0.680506
TFB1M	0.1068753	0.681719
GLOD4	0.0688857	0.682109
ALDH1L1	-0.1419604	0.685645
WSB1	-0.07199	0.686461
MIR567	0.2552627	0.687377
SLC35E2B	0.1818885	0.688117
SNX13	0.0926015	0.688861
TBC1D19	-0.2075506	0.689013
GZMM	0.2680558	0.690935
MORN1	-0.1857582	0.691966
TUBB3	-0.1142903	0.693539
DARS2	-0.1067203	0.695788
CFAP100	-0.1953904	0.697834
EIF3M	0.1095627	0.698546
PRAMEF7	0.1865878	0.699062
MYH14	0.2105579	0.699481
KREMEN2	0.1918979	0.70131
NBR1	-0.0871747	0.703044
BICDL2	0.2342988	0.703791
UBE2R2-AS1	0.0850327	0.705183
COPS5	0.0673536	0.705548
OPLAH	0.0719361	0.705591
TONSL	-0.1649674	0.705846
CCNT1	0.1089085	0.709731
RALGPS2	0.1694353	0.710851
UBAP2	-0.0851882	0.712286
FUT9	0.277594	0.712542
PRKCZ	-0.1962293	0.716489
ADCY9	-0.1610789	0.716889
HLTF	-0.0770303	0.718616
MYL12B	-0.0820909	0.72162
NKAIN3	-0.2735269	0.723435
ZNF148	0.1156057	0.724816
RAB38	-0.223904	0.725924
SPIB	0.2348555	0.728826
MCCC2	0.1827897	0.72909
SEPSECS	0.0919621	0.735742
SEPSECS-AS1	0.0919621	0.735742
MON2	0.0649276	0.736244
TNR	-0.1627727	0.737531
FAM20B	-0.0935818	0.738649
C2orf82	-0.1575332	0.739731
ODF3L2	-0.2516775	0.74006
PKP2	0.1032023	0.740194
IL1A	0.1399922	0.741218
CSPP1	-0.0835355	0.741945
FAM151A	-0.249898	0.742029
FKBP11	-0.1356552	0.743334
TMPRSS7	0.1179695	0.744365
GLIS1	0.1127626	0.746219
TIAM2	-0.1151408	0.755024
AQP2	0.1666602	0.756389
MIR4470	0.2087005	0.757329
INPP4B	-0.0960792	0.758141
MAGEC3	-0.1987923	0.759848
ADCK5	0.0543698	0.760127
LA16c-306E5.2	-0.2058542	0.760732
LA16c-325D7.1	-0.2058542	0.760732
LA16c-360H6.2	-0.2058542	0.760732
LA16c-360H6.3	-0.2058542	0.760732
CFAP74	0.1348694	0.762216
PIGH	0.1038609	0.762775
PROM1	-0.1824456	0.764546
AQP3	0.2005456	0.766688
VASH1	-0.1362223	0.769181
NT5C	-0.1553596	0.77163
NOL6	0.1824651	0.775836
MEF2A	-0.0769501	0.777118
MDN1	-0.0691636	0.777256
DHX36	0.1632934	0.777345
DAGLB	0.1435106	0.778039
USP38	-0.10783	0.779586
TNPO1	-0.0579845	0.780659
ATP6V1H	-0.0588508	0.780925
PLCH1	-0.1183984	0.781652
ARMC7	-0.137695	0.784057
C12orf66	-0.0798352	0.785461
S100A7	0.2156472	0.785912
S100A7L2	0.2156472	0.785912
ESCO1	0.1401872	0.789878
CDKN2A	-0.1248809	0.790581
PLEKHB2	0.1093125	0.791124
UGT1A4	-0.0972817	0.794714
UGT1A5	-0.0972817	0.794714
UGT1A6	-0.0972817	0.794714
UGT1A7	-0.0972817	0.794714
UGT1A8	-0.0972817	0.794714
UGT1A9	-0.0972817	0.794714
RN7SKP223	0.0703882	0.79497
OR8S1	0.0936697	0.796076
NGEF	-0.0438765	0.796332
ZXDC	0.1334337	0.798068
KIAA0141	0.0654142	0.798405
FANCA	-0.1708617	0.798718
SLC5A12	0.2253953	0.799538
LHX6	-0.0832671	0.801063
KMT2D	0.0868753	0.8012
TIMM23B	-0.0505584	0.801358
INTS6L	0.0428465	0.80262
INTS6L-AS1	0.0428465	0.80262
MMP25	-0.094637	0.803308
MMP25-AS1	-0.094637	0.803308
NADK	0.077023	0.804825
PI4K2B	0.1101646	0.805724
UBALD1	-0.058358	0.805875
SDHA	-0.0452719	0.806444
CCDC184	-0.1278423	0.807178
SLC16A5	0.1563392	0.80754
SYNM	-0.0824268	0.809273
VAT1	0.0776976	0.809549
SHC2	0.0679567	0.812049
PPP1R42	0.1836286	0.812757
TUSC5	0.0686722	0.813468
TAS1R3	-0.0461305	0.815145
FAAP20	-0.0580154	0.816632
ZNF366	-0.09952	0.81759
ZNF37A	-0.09952	0.81759
PXYLP1	-0.0673747	0.81833
SLC9A6	0.0631529	0.818949
HIPK4	0.1461369	0.820302
AL356053.1	-0.0485839	0.820899
AL513122.1	-0.0485839	0.820899
AL513122.2	-0.0485839	0.820899
SVIL	0.1139563	0.822273
WWTR1	0.054924	0.822367
WWTR1-AS1	0.054924	0.822367
HNRNPA3P9	-0.1096522	0.823215
HSBP1L1	0.0764179	0.823548
UGGT1	0.0578521	0.825493
IGF2BP3	-0.2119941	0.827393
OR13F1	0.149591	0.827518
CUL2	0.0451804	0.828536
MAF1	-0.0837565	0.830272
ARF3	0.099422	0.83239
GEMIN4	0.0656945	0.832545
DEF8	-0.077224	0.832551
SLC9A3	-0.0992716	0.833039
TXNL4A	0.1053603	0.837614
PHF10	0.050238	0.837874
ARHGAP26	0.12771	0.839956
PRDM7	0.0904376	0.843028
STIM2	-0.0361091	0.844397
MAP1B	-0.1023833	0.845741
ZNF75A	-0.1347188	0.846048
MCMDC2	0.0656868	0.846425
TM4SF4	0.0847952	0.84821
EQTN	-0.2214914	0.850734
WDR97	0.0931691	0.851623
GSN	-0.0819401	0.851628
ZSCAN32	-0.0358006	0.853334
FAM86JP	0.1002596	0.853566
SLC7A11	-0.0841251	0.856138
SLC7A11-AS1	-0.0841251	0.856138
TUBB8P1	-0.1343788	0.856992
CC2D2A	-0.0895967	0.858033
ETV4	0.0990511	0.858665
ATP6V1D	-0.0839265	0.860966
SEC16B	-0.0643773	0.861287
ARHGEF16	-0.1338523	0.861484
PKMYT1	-0.0787101	0.863272
RER1	0.0386578	0.86495
ASPH	0.0574673	0.867174
CALML6	-0.1214183	0.867363
C7orf26	-0.0678944	0.868615
AMER3	-0.1049471	0.869074
ASIC1	0.0447941	0.869887
RNF126	0.0295014	0.873159
ZC2HC1A	-0.0394001	0.874932
CKAP2L	0.0392576	0.875185
TM4SF1	-0.0853743	0.87619
TM4SF1-AS1	-0.0853743	0.87619
TM4SF18	-0.0853743	0.87619
PRAMEF11	0.0606932	0.876873
ERI2	0.0361408	0.87721
RAPGEF3	-0.0786492	0.877384
ITGB8	0.0429248	0.877401
RFWD2	0.0552078	0.877889
SLC13A2	0.089372	0.878485
GRM5	0.1349518	0.880368
GRM5-AS1	0.1349518	0.880368
HCFC1R1	0.0980609	0.88224
INPP5K	-0.0479153	0.883931
HN1	-0.0462289	0.884637
HES4	0.1172358	0.884948
SHKBP1	-0.1233458	0.885345
HEG1	0.0425334	0.885381
PAFAH1B1	-0.030506	0.886155
PLXNA1	0.0345544	0.88655
WT1	-0.0791395	0.886895
TMEM52	0.0467025	0.887584
ENDOD1	-0.060017	0.887764
TTC23	0.0345186	0.89106
U2	-0.0284568	0.892198
PLEKHG4B	-0.0608207	0.894263
SUPT6H	-0.0670668	0.895696
ABL2	-0.0346709	0.896428
KCNG2	0.0411804	0.897143
FAM186A	-0.098672	0.899672
UGT1A10	0.0540436	0.900222
USP40	0.033161	0.903807
SLC9A9	-0.0801285	0.905883
PDLIM5	-0.0702298	0.909958
ITGB1	0.1123654	0.910273
ACSM2B	-0.0827927	0.911887
VPS28	0.0244065	0.913244
MRPL37	0.036004	0.913908
CLDN6	-0.06641	0.914895
RAP1GAP2	0.0533563	0.917371
MOB2	0.0252262	0.917562
ANKRD18B	0.0303183	0.921695
CD40	0.0305965	0.925661
PCDH12	0.0650516	0.926184
ITM2BP1	0.0159124	0.926356
ANKRD28	-0.0194579	0.927989
ANKRD30A	-0.0194579	0.927989
NFATC1	-0.0365899	0.929136
LARP1B	0.0291699	0.931248
ZNF407	0.0855007	0.931663
MZT2B	0.0243418	0.931762
ZDHHC11B	0.0355995	0.937866
RPA1	0.0164277	0.938437
PTP4A2P1	-0.012634	0.940614
TNFAIP1	0.0386209	0.941065
PCOLCE2	-0.0369397	0.942316
TUSC1	0.0125468	0.944887
COL28A1	0.0290564	0.947178
LZTS2	0.0227841	0.947216
CDK11A	-0.0478531	0.947731
CDK11B	-0.0478531	0.947731
TMEM249	0.011022	0.949061
CTSC	0.0230607	0.950578
FOLH1B	-0.0493721	0.952349
SLC35E2	0.0165788	0.952419
SH3RF2	-0.0179951	0.953282
SSBP3	0.0120239	0.956084
AKR1D1	0.0557257	0.9577
RUNDC1	-0.0149959	0.959366
PAQR4	0.0325814	0.960651
NAGS	-0.0212491	0.962137
TNFRSF12A	-0.0360834	0.963658
ZNF25	0.0117157	0.96479
MIOS	-0.0132129	0.965029
CTC-575I10.1	0.0117614	0.965194
AGRN	-0.0229915	0.965831
AQP6	0.0212953	0.966466
LGR4	-0.0123665	0.966982
RBBP8	-0.0094297	0.96847
PUSL1	0.0115298	0.971345
PTGS1	-0.0197766	0.971983
PI15	-0.0186152	0.973007
CHMP2B	0.0104748	0.973025
HPS3	-0.0057153	0.978309
KDELR2	0.0077437	0.978881
XRN1	0.0038201	0.980219
IFNK	-0.0044766	0.981001
ANKRD6	-0.0051723	0.982943
SLC48A1	-0.0070259	0.985141
PDILT	0.0048675	0.985927
TMEM97	-0.0057985	0.986015
RABGAP1L	-0.0076532	0.987194
PARG	-0.0044476	0.989198
ACSM3	-0.0065927	0.991027
TXNRD3	-0.0031229	0.9915
PRSS3	-0.0048839	0.992294
BTD	-0.0028907	0.994171
DUSP3	-0.0012507	0.997037
CYC1	0.0009392	0.997904
MTAP	-0.0008712	0.998685
NUP85	-0.0002952	0.998951
IL7	0.0002905	0.999248
CYLC2	0.0005668	0.999333
